# Supplementary material for: Identifying genes targeted by disease-associated non-coding SNPs with a protein knowledge graph
Source: PLoS One. 2022 Jul 13;17(7):e0271395. doi: 10.1371/journal.pone.0271395 (PMC9278741; doi:10.1371/journal.pone.0271395)
Supplement: S1 Table — (XLSX) [file pone.0271395.s001.xlsx]

## Sheet: Sheet1
	Farashi		DeRycke		Teslovich
Reason for removal from reference set	SNPs	Genes	SNPs	Genes	SNPs	Genes
SNP could not be mapped to dbSNP	3		2
Gene could not be mapped to ENSEMBL				5	3	2
dbSNP does not specify location for SNP	98	6
SNP targets non-protein coding sequence	12	16
SNP is located on protein-coding part of genome	22	8	205	75
Genomic distance between SNP and gene exceeds 2000kb	10	10	6	11	5	5
Removal of SNP-gene pairs from study by Dadaev et al.	779	40
Protein not in protein paths extracted from Resnet	19	24	3	13	5	5
