# Supplementary material for: Identifying genes targeted by disease-associated non-coding SNPs with a protein knowledge graph
Source: PLoS One. 2022 Jul 13;17(7):e0271395. doi: 10.1371/journal.pone.0271395 (PMC9278741; doi:10.1371/journal.pone.0271395)
Supplement: S2 Table — Columns indicate the rs identifier of the SNP (SNP ID), the chromosome on which the SNP is found and its location (chromosome & location), the p-value as taken from Farashi’s overview (GWAS/eQTL p-value), the ENSEMBL identifier of the gene candidate (ENSEMBL ID), the gene symbol (gene symbol), the class of the SNP-gene pair, indicating whether it is a positive case or a negative (Class), the base pair distance as a positive integer between the SNP and the start/end of the gene (whichever value is lower) (base pair distance absolute), the base pair distance between the SNP and the start/end of the gene (whichever value is lower), where negative values indicate the gene is located upstream from the SNP (base pair distance), and the gene rank as determined by the absolute base pair distance (Gene rank). (CSV) [file pone.0271395.s002.csv]

SNP ID	chromosome	location	GWAS/eQTL p-value	ENSEMBL ID	gene symbol	Class	base pair distance absolute	base pair distance	Gene rank
rs10054203	5	1279964	0.0009	ENSG00000164362	TERT	1	15105	15105	1
rs10054203	5	1279964	0.0009	ENSG00000164363	SLC6A18	0	33775	-33775	2
rs10054203	5	1279964	0.0009	ENSG00000049656	CLPTM1L	0	37780	37780	3
rs10054203	5	1279964	0.0009	ENSG00000174358	SLC6A19	0	54847	-54847	4
rs10054203	5	1279964	0.0009	ENSG00000142319	SLC6A3	0	112826	112826	5
rs10054203	5	1279964	0.0009	ENSG00000113504	SLC12A7	0	167929	-167929	6
rs10054203	5	1279964	0.0009	ENSG00000153395	LPCAT1	0	176516	176516	7
rs10054203	5	1279964	0.0009	ENSG00000145506	NKD2	0	241021	-241021	8
rs10054203	5	1279964	0.0009	ENSG00000071539	TRIP13	0	360607	-360607	9
rs10054203	5	1279964	0.0009	ENSG00000028310	BRD9	0	387140	-387140	10
rs10054203	5	1279964	0.0009	ENSG00000188818	ZDHHC11	0	428978	-428978	11
rs10054203	5	1279964	0.0009	ENSG00000206077	ZDHHC11B	0	513012	-513012	12
rs10054203	5	1279964	0.0009	ENSG00000171421	MRPL36	0	518422	518422	13
rs10054203	5	1279964	0.0009	ENSG00000145494	NDUFS6	0	521436	521436	14
rs10054203	5	1279964	0.0009	ENSG00000171368	TPPP	0	586569	-586569	15
rs10054203	5	1279964	0.0009	ENSG00000113430	IRX4	0	597449	597449	16
rs10054203	5	1279964	0.0009	ENSG00000112877	CEP72	0	612796	-612796	17
rs10054203	5	1279964	0.0009	ENSG00000066230	SLC9A3	0	755632	-755632	18
rs10054203	5	1279964	0.0009	ENSG00000180104	EXOC3	0	808027	-808027	19
rs10054203	5	1279964	0.0009	ENSG00000063438	AHRR	0	841673	-841673	20
rs10054203	5	1279964	0.0009	ENSG00000249915	PDCD6	0	926108	-926108	21
rs10054203	5	1279964	0.0009	ENSG00000073578	SDHA	0	1023264	-1023264	22
rs10054203	5	1279964	0.0009	ENSG00000164366	CCDC127	0	1061749	-1061749	23
rs10054203	5	1279964	0.0009	ENSG00000185028	LRRC14B	0	1084611	-1084611	24
rs10054203	5	1279964	0.0009	ENSG00000153404	PLEKHG4B	0	1089992	-1089992	25
rs10054203	5	1279964	0.0009	ENSG00000170561	IRX2	0	1465881	1465881	26
rs10054203	5	1279964	0.0009	ENSG00000186493	C5orf38	0	1472167	1472167	27
rs10059182	5	82990295	6.78e-05	ENSG00000174695	TMEM167A	0	62551	62551	1
rs10059182	5	82990295	6.78e-05	ENSG00000152422	XRCC4	0	87203	87203	2
rs10059182	5	82990295	6.78e-05	ENSG00000038427	VCAN	0	481170	481170	3
rs10059182	5	82990295	6.78e-05	ENSG00000205464	ATP6AP1L	0	603318	-603318	4
rs10059182	5	82990295	6.78e-05	ENSG00000145681	HAPLN1	1	647510	647510	5
rs10059182	5	82990295	6.78e-05	ENSG00000186468	RPS23	0	711718	-711718	6
rs10059182	5	82990295	6.78e-05	ENSG00000152348	ATG10	0	713438	-713438	7
rs10059182	5	82990295	6.78e-05	ENSG00000164176	EDIL3	0	950259	950259	8
rs10059182	5	82990295	6.78e-05	ENSG00000145687	SSBP2	0	1238498	-1238498	9
rs10059182	5	82990295	6.78e-05	ENSG00000172497	ACOT12	0	1596116	-1596116	10
rs10059182	5	82990295	6.78e-05	ENSG00000131732	ZCCHC9	0	1676998	-1676998	11
rs10059182	5	82990295	6.78e-05	ENSG00000131730	CKMT2	0	1723898	-1723898	12
rs10059182	5	82990295	6.78e-05	ENSG00000113319	RASGRF2	0	1760139	-1760139	13
rs10069690	5	1279790	0.0009	ENSG00000164362	TERT	1	15279	15279	1
rs10069690	5	1279790	0.0009	ENSG00000164363	SLC6A18	0	33601	-33601	2
rs10069690	5	1279790	0.0009	ENSG00000049656	CLPTM1L	0	37954	37954	3
rs10069690	5	1279790	0.0009	ENSG00000174358	SLC6A19	0	54673	-54673	4
rs10069690	5	1279790	0.0009	ENSG00000142319	SLC6A3	0	113000	113000	5
rs10069690	5	1279790	0.0009	ENSG00000113504	SLC12A7	0	167755	-167755	6
rs10069690	5	1279790	0.0009	ENSG00000153395	LPCAT1	0	176690	176690	7
rs10069690	5	1279790	0.0009	ENSG00000145506	NKD2	0	240847	-240847	8
rs10069690	5	1279790	0.0009	ENSG00000071539	TRIP13	0	360433	-360433	9
rs10069690	5	1279790	0.0009	ENSG00000028310	BRD9	0	386966	-386966	10
rs10069690	5	1279790	0.0009	ENSG00000188818	ZDHHC11	0	428804	-428804	11
rs10069690	5	1279790	0.0009	ENSG00000206077	ZDHHC11B	0	512838	-512838	12
rs10069690	5	1279790	0.0009	ENSG00000171421	MRPL36	0	518596	518596	13
rs10069690	5	1279790	0.0009	ENSG00000145494	NDUFS6	0	521610	521610	14
rs10069690	5	1279790	0.0009	ENSG00000171368	TPPP	0	586395	-586395	15
rs10069690	5	1279790	0.0009	ENSG00000113430	IRX4	0	597623	597623	16
rs10069690	5	1279790	0.0009	ENSG00000112877	CEP72	0	612622	-612622	17
rs10069690	5	1279790	0.0009	ENSG00000066230	SLC9A3	0	755458	-755458	18
rs10069690	5	1279790	0.0009	ENSG00000180104	EXOC3	0	807853	-807853	19
rs10069690	5	1279790	0.0009	ENSG00000063438	AHRR	0	841499	-841499	20
rs10069690	5	1279790	0.0009	ENSG00000249915	PDCD6	0	925934	-925934	21
rs10069690	5	1279790	0.0009	ENSG00000073578	SDHA	0	1023090	-1023090	22
rs10069690	5	1279790	0.0009	ENSG00000164366	CCDC127	0	1061575	-1061575	23
rs10069690	5	1279790	0.0009	ENSG00000185028	LRRC14B	0	1084437	-1084437	24
rs10069690	5	1279790	0.0009	ENSG00000153404	PLEKHG4B	0	1089818	-1089818	25
rs10069690	5	1279790	0.0009	ENSG00000170561	IRX2	0	1466055	1466055	26
rs10069690	5	1279790	0.0009	ENSG00000186493	C5orf38	0	1472341	1472341	27
rs1010	2	85808982	0.99	ENSG00000168874	ATOH8	0	20916	-20916	1
rs1010	2	85808982	0.99	ENSG00000115525	ST3GAL5	0	28138	28138	2
rs1010	2	85808982	0.99	ENSG00000115523	GNLY	0	110128	-110128	3
rs1010	2	85808982	0.99	ENSG00000168878	SFTPB	0	140241	-140241	4
rs1010	2	85808982	0.99	ENSG00000168883	USP39	0	159700	-159700	5
rs1010	2	85808982	0.99	ENSG00000168887	C2orf68	0	196916	-196916	6
rs1010	2	85808982	0.99	ENSG00000168890	TMEM150A	0	205786	-205786	7
rs1010	2	85808982	0.99	ENSG00000068654	POLR1A	0	211234	211234	8
rs1010	2	85808982	0.99	ENSG00000168894	RNF181	0	211369	-211369	9
rs1010	2	85808982	0.99	ENSG00000168899	VAMP5	0	215570	-215570	10
rs1010	2	85808982	0.99	ENSG00000118640	VAMP8	1	226951	-226951	11
rs1010	2	85808982	0.99	ENSG00000115486	GGCX	0	247435	-247435	12
rs1010	2	85808982	0.99	ENSG00000168906	MAT2A	0	263702	-263702	13
rs1010	2	85808982	0.99	ENSG00000132300	PTCD3	0	297200	297200	14
rs1010	2	85808982	0.99	ENSG00000132305	IMMT	0	334950	334950	15
rs1010	2	85808982	0.99	ENSG00000152292	SH2D6	0	371953	-371953	16
rs1010	2	85808982	0.99	ENSG00000132313	MRPL35	0	390373	390373	17
rs1010	2	85808982	0.99	ENSG00000042493	CAPG	0	390550	-390550	18
rs1010	2	85808982	0.99	ENSG00000068615	REEP1	0	405011	405011	19
rs1010	2	85808982	0.99	ENSG00000115459	ELMOD3	0	417230	-417230	20
rs1010	2	85808982	0.99	ENSG00000042445	RETSAT	0	454362	-454362	21
rs1010	2	85808982	0.99	ENSG00000152291	TGOLN2	0	480557	-480557	22
rs1010	2	85808982	0.99	ENSG00000152284	TCF7L1	0	498594	-498594	23
rs1010	2	85808982	0.99	ENSG00000115548	KDM3A	0	631665	631665	24
rs1010	2	85808982	0.99	ENSG00000115561	CHMP3	0	694449	694449	25
rs1010	2	85808982	0.99	ENSG00000249884	RNF103-CHMP3	0	696686	696686	26
rs1010	2	85808982	0.99	ENSG00000176407	KCMF1	0	749510	-749510	27
rs1010	2	85808982	0.99	ENSG00000239305	RNF103	0	794411	794411	28
rs1010	2	85808982	0.99	ENSG00000186854	TRABD2A	0	901974	-901974	29
rs1010	2	85808982	0.99	ENSG00000034510	TMSB10	0	902307	-902307	30
rs1010	2	85808982	0.99	ENSG00000153561	RMND5A	0	911191	911191	31
rs1010	2	85808982	0.99	ENSG00000153563	CD8A	0	975628	975628	32
rs1010	2	85808982	0.99	ENSG00000115423	DNAH6	0	989393	-989393	33
rs1010	2	85808982	0.99	ENSG00000172116	CD8B	0	1006357	1006357	34
rs1010	2	85808982	0.99	ENSG00000187627	RGPD1	0	1098971	1098971	35
rs1010	2	85808982	0.99	ENSG00000183281	PLGLB1	0	1193577	1193577	36
rs1010	2	85808982	0.99	ENSG00000163541	SUCLG1	0	1348937	-1348937	37
rs1010	2	85808982	0.99	ENSG00000125551	PLGLB2	0	1939105	1939105	38
rs1010	2	85808982	0.99	ENSG00000185304	RGPD2	0	1946973	1946973	39
rs10100297	8	89310568	0.000338	ENSG00000104312	RIPK2	0	447179	447179	1
rs10100297	8	89310568	0.000338	ENSG00000164823	OSGIN2	0	591291	591291	2
rs10100297	8	89310568	0.000338	ENSG00000104320	NBN	0	622768	622768	3
rs10100297	8	89310568	0.000338	ENSG00000104325	DECR1	0	690837	690837	4
rs10100297	8	89310568	0.000338	ENSG00000104327	CALB1	0	748040	748040	5
rs10100297	8	89310568	0.000338	ENSG00000156103	MMP16	1	982543	-982543	6
rs10100297	8	89310568	0.000338	ENSG00000180694	TMEM64	0	1311427	1311427	7
rs10100297	8	89310568	0.000338	ENSG00000176566	DCAF4L2	0	1436500	-1436500	8
rs10100297	8	89310568	0.000338	ENSG00000123119	NECAB1	0	1480982	1480982	9
rs10100297	8	89310568	0.000338	ENSG00000253250	C8orf88	0	1648069	1648069	10
rs10100297	8	89310568	0.000338	ENSG00000155099	PIP4P2	0	1683228	1683228	11
rs10100297	8	89310568	0.000338	ENSG00000176571	CNBD1	0	1695349	-1695349	12
rs10100297	8	89310568	0.000338	ENSG00000155100	OTUD6B	0	1759628	1759628	13
rs10100297	8	89310568	0.000338	ENSG00000214954	LRRC69	0	1791264	1791264	14
rs10100297	8	89310568	0.000338	ENSG00000147606	SLC26A7	0	1898926	1898926	15
rs10122495	9	34049779	7,99E+10	ENSG00000137073	UBAP2	0	830	-830	1
rs10122495	9	34049779	7,99E+10	ENSG00000198876	DCAF12	0	36608	36608	2
rs10122495	9	34049779	7,99E+10	ENSG00000165006	UBAP1	0	129226	129226	3
rs10122495	9	34049779	7,99E+10	ENSG00000107341	UBE2R2	1	129375	-129375	4
rs10122495	9	34049779	7,99E+10	ENSG00000186638	KIF24	0	202602	202602	5
rs10122495	9	34049779	7,99E+10	ENSG00000010438	PRSS3	0	250548	-250548	6
rs10122495	9	34049779	7,99E+10	ENSG00000164978	NUDT2	0	279727	279727	7
rs10122495	9	34049779	7,99E+10	ENSG00000164976	MYORG	0	316891	316891	8
rs10122495	9	34049779	7,99E+10	ENSG00000164972	C9orf24	0	329240	329240	9
rs10122495	9	34049779	7,99E+10	ENSG00000164970	FAM219A	0	348405	348405	10
rs10122495	9	34049779	7,99E+10	ENSG00000122735	DNAI1	0	407635	407635	11
rs10122495	9	34049779	7,99E+10	ENSG00000168913	ENHO	0	471261	471261	12
rs10122495	9	34049779	7,99E+10	ENSG00000230453	ANKRD18B	0	476770	-476770	13
rs10122495	9	34049779	7,99E+10	ENSG00000122756	CNTFR	0	501653	501653	14
rs10122495	9	34049779	7,99E+10	ENSG00000164967	RPP25L	0	560707	560707	15
rs10122495	9	34049779	7,99E+10	ENSG00000137100	DCTN3	0	563766	563766	16
rs10122495	9	34049779	7,99E+10	ENSG00000205143	ARID3C	0	571600	571600	17
rs10122495	9	34049779	7,99E+10	ENSG00000165271	NOL6	0	575849	-575849	18
rs10122495	9	34049779	7,99E+10	ENSG00000147955	SIGMAR1	0	584943	584943	19
rs10122495	9	34049779	7,99E+10	ENSG00000213930	GALT	0	588354	588354	20
rs10122495	9	34049779	7,99E+10	ENSG00000258728	AL162231.3	0	596866	596866	21
rs10122495	9	34049779	7,99E+10	ENSG00000137070	IL11RA	0	600923	600923	22
rs10122495	9	34049779	7,99E+10	ENSG00000165272	AQP3	0	602146	-602146	23
rs10122495	9	34049779	7,99E+10	ENSG00000213927	CCL27	0	612101	612101	24
rs10122495	9	34049779	7,99E+10	ENSG00000187186	AL162231.1	0	614384	614384	25
rs10122495	9	34049779	7,99E+10	ENSG00000172724	CCL19	0	639788	639788	26
rs10122495	9	34049779	7,99E+10	ENSG00000165269	AQP7	0	647097	-647097	27
rs10122495	9	34049779	7,99E+10	ENSG00000137077	CCL21	0	659226	659226	28
rs10122495	9	34049779	7,99E+10	ENSG00000205108	FAM205A	0	673276	673276	29
rs10122495	9	34049779	7,99E+10	ENSG00000086102	NFX1	0	678622	-678622	30
rs10122495	9	34049779	7,99E+10	ENSG00000086065	CHMP5	0	767710	-767710	31
rs10122495	9	34049779	7,99E+10	ENSG00000107262	BAG1	0	785059	-785059	32
rs10122495	9	34049779	7,99E+10	ENSG00000122711	SPINK4	0	801212	-801212	33
rs10122495	9	34049779	7,99E+10	ENSG00000187791	FAM205C	0	839285	839285	34
rs10122495	9	34049779	7,99E+10	ENSG00000086062	B4GALT1	0	882423	-882423	35
rs10122495	9	34049779	7,99E+10	ENSG00000122733	PHF24	0	907829	907829	36
rs10122495	9	34049779	7,99E+10	ENSG00000137094	DNAJB5	0	939862	939862	37
rs10122495	9	34049779	7,99E+10	ENSG00000122692	SMU1	0	973120	-973120	38
rs10122495	9	34049779	7,99E+10	ENSG00000174038	C9orf131	0	991316	991316	39
rs10122495	9	34049779	7,99E+10	ENSG00000165280	VCP	0	1006285	1006285	40
rs10122495	9	34049779	7,99E+10	ENSG00000086061	DNAJA1	0	1009872	-1009872	41
rs10122495	9	34049779	7,99E+10	ENSG00000221829	FANCG	0	1024056	1024056	42
rs10122495	9	34049779	7,99E+10	ENSG00000137074	APTX	0	1024611	-1024611	43
rs10122495	9	34049779	7,99E+10	ENSG00000165282	PIGO	0	1038909	1038909	44
rs10122495	9	34049779	7,99E+10	ENSG00000165283	STOML2	0	1049997	1049997	45
rs10122495	9	34049779	7,99E+10	ENSG00000005238	FAM214B	0	1054333	1054333	46
rs10122495	9	34049779	7,99E+10	ENSG00000198722	UNC13B	0	1112213	1112213	47
rs10122495	9	34049779	7,99E+10	ENSG00000188133	TMEM215	0	1262380	-1262380	48
rs10122495	9	34049779	7,99E+10	ENSG00000122728	TAF1L	0	1414110	-1414110	49
rs10122495	9	34049779	7,99E+10	ENSG00000198853	RUSC2	0	1440348	1440348	50
rs10122495	9	34049779	7,99E+10	ENSG00000165264	NDUFB6	0	1476595	-1476595	51
rs10122495	9	34049779	7,99E+10	ENSG00000235453	SMIM27	0	1481158	-1481158	52
rs10122495	9	34049779	7,99E+10	ENSG00000197579	TOPORS	0	1497226	-1497226	53
rs10122495	9	34049779	7,99E+10	ENSG00000215187	FAM166B	0	1512052	1512052	54
rs10122495	9	34049779	7,99E+10	ENSG00000107201	DDX58	0	1523455	-1523455	55
rs10122495	9	34049779	7,99E+10	ENSG00000107140	TESK1	0	1555526	1555526	56
rs10122495	9	34049779	7,99E+10	ENSG00000137101	CD72	0	1559754	1559754	57
rs10122495	9	34049779	7,99E+10	ENSG00000122729	ACO1	0	1595010	-1595010	58
rs10122495	9	34049779	7,99E+10	ENSG00000137078	SIT1	0	1599516	1599516	59
rs10122495	9	34049779	7,99E+10	ENSG00000159884	CCDC107	0	1608511	1608511	60
rs10122495	9	34049779	7,99E+10	ENSG00000137135	ARHGEF39	0	1609096	1609096	61
rs10122495	9	34049779	7,99E+10	ENSG00000107159	CA9	0	1624077	1624077	62
rs10122495	9	34049779	7,99E+10	ENSG00000198467	TPM2	0	1632213	1632213	63
rs10122495	9	34049779	7,99E+10	ENSG00000137076	TLN1	0	1647169	1647169	64
rs10122495	9	34049779	7,99E+10	ENSG00000107175	CREB3	0	1682556	1682556	65
rs10122495	9	34049779	7,99E+10	ENSG00000070610	GBA2	0	1687087	1687087	66
rs10122495	9	34049779	7,99E+10	ENSG00000107185	RGP1	0	1699508	1699508	67
rs10122495	9	34049779	7,99E+10	ENSG00000215183	MSMP	0	1703211	1703211	68
rs10122495	9	34049779	7,99E+10	ENSG00000159899	NPR2	0	1742375	1742375	69
rs10122495	9	34049779	7,99E+10	ENSG00000137098	SPAG8	0	1758266	1758266	70
rs10122495	9	34049779	7,99E+10	ENSG00000137133	HINT2	0	1763181	1763181	71
rs10122495	9	34049779	7,99E+10	ENSG00000137103	TMEM8B	0	1764672	1764672	72
rs10122495	9	34049779	7,99E+10	ENSG00000204930	FAM221B	0	1766612	1766612	73
rs10122495	9	34049779	7,99E+10	ENSG00000168828	OR13J1	0	1819484	1819484	74
rs10122495	9	34049779	7,99E+10	ENSG00000196196	HRCT1	0	1856413	1856413	75
rs10122495	9	34049779	7,99E+10	ENSG00000235387	SPAAR	0	1859704	1859704	76
rs10122495	9	34049779	7,99E+10	ENSG00000278889	OR2S2	0	1907329	1907329	77
rs10122495	9	34049779	7,99E+10	ENSG00000122707	RECK	0	1986654	1986654	78
rs10144415	14	61112667	5.3e-33	ENSG00000139974	SLC38A6	0	28934	-28934	1
rs10144415	14	61112667	5.3e-33	ENSG00000027075	PRKCH	0	74892	74892	2
rs10144415	14	61112667	5.3e-33	ENSG00000126814	TRMT5	0	131309	-131309	3
rs10144415	14	61112667	5.3e-33	ENSG00000020426	MNAT1	0	142714	-142714	4
rs10144415	14	61112667	5.3e-33	ENSG00000182107	TMEM30B	0	164703	164703	5
rs10144415	14	61112667	5.3e-33	ENSG00000100625	SIX4	0	388319	-388319	6
rs10144415	14	61112667	5.3e-33	ENSG00000258989	AL355916.3	0	416461	416461	7
rs10144415	14	61112667	5.3e-33	ENSG00000126778	SIX1	0	454408	-454408	8
rs10144415	14	61112667	5.3e-33	ENSG00000100644	HIF1A	0	582846	582846	9
rs10144415	14	61112667	5.3e-33	ENSG00000179008	C14orf39	1	597124	-597124	10
rs10144415	14	61112667	5.3e-33	ENSG00000184302	SIX6	0	599817	-599817	11
rs10144415	14	61112667	5.3e-33	ENSG00000023608	SNAPC1	0	649690	649690	12
rs10144415	14	61112667	5.3e-33	ENSG00000139973	SYT16	0	699307	699307	13
rs10144415	14	61112667	5.3e-33	ENSG00000100614	PPM1A	0	813580	-813580	14
rs10144415	14	61112667	5.3e-33	ENSG00000100612	DHRS7	0	942811	-942811	15
rs10144415	14	61112667	5.3e-33	ENSG00000126773	PCNX4	0	943534	-943534	16
rs10144415	14	61112667	5.3e-33	ENSG00000131951	LRRC9	0	1049108	-1049108	17
rs10144415	14	61112667	5.3e-33	ENSG00000139970	RTN1	0	1241701	-1241701	18
rs10144415	14	61112667	5.3e-33	ENSG00000151838	CCDC175	0	1535836	-1535836	19
rs10144415	14	61112667	5.3e-33	ENSG00000140015	KCNH5	0	1586787	1586787	20
rs10144415	14	61112667	5.3e-33	ENSG00000050130	JKAMP	0	1607257	-1607257	21
rs10144415	14	61112667	5.3e-33	ENSG00000126790	L3HYPDH	0	1628237	-1628237	22
rs10144415	14	61112667	5.3e-33	ENSG00000181619	GPR135	0	1647325	-1647325	23
rs10144415	14	61112667	5.3e-33	ENSG00000100592	DAAM1	0	1741262	-1741262	24
rs10182643	2	20884586	1,54E-37	ENSG00000118961	LDAH	1	61456	-61456	1
rs10182643	2	20884586	1,54E-37	ENSG00000084674	APOB	0	116843	116843	2
rs10182643	2	20884586	1,54E-37	ENSG00000143869	GDF7	0	205341	-205341	3
rs10182643	2	20884586	1,54E-37	ENSG00000118960	HS1BP3	0	233497	-233497	4
rs10182643	2	20884586	1,54E-37	ENSG00000218819	TDRD15	0	239331	239331	5
rs10182643	2	20884586	1,54E-37	ENSG00000143878	RHOB	0	435141	-435141	6
rs10182643	2	20884586	1,54E-37	ENSG00000055917	PUM2	0	532352	-532352	7
rs10182643	2	20884586	1,54E-37	ENSG00000115884	SDC1	0	659153	-659153	8
rs10182643	2	20884586	1,54E-37	ENSG00000068697	LAPTM4A	0	832558	-832558	9
rs10182643	2	20884586	1,54E-37	ENSG00000132031	MATN3	0	871892	-871892	10
rs10182643	2	20884586	1,54E-37	ENSG00000118965	WDR35	0	894455	-894455	11
rs10182643	2	20884586	1,54E-37	ENSG00000183891	TTC32	0	982600	-982600	12
rs10182643	2	20884586	1,54E-37	ENSG00000143867	OSR1	0	1525933	-1525933	13
rs10280277	7	47467178	1.67e-05	ENSG00000136205	TNS3	1	115380	115380	1
rs10280277	7	47467178	1.67e-05	ENSG00000136273	HUS1	0	228552	228552	2
rs10280277	7	47467178	1.67e-05	ENSG00000158683	PKD1L1	0	307474	307474	3
rs10280277	7	47467178	1.67e-05	ENSG00000164744	SUN3	0	519970	519970	4
rs10280277	7	47467178	1.67e-05	ENSG00000164746	C7orf57	0	568333	568333	5
rs10280277	7	47467178	1.67e-05	ENSG00000183696	UPP1	0	621450	621450	6
rs10280277	7	47467178	1.67e-05	ENSG00000179869	ABCA13	0	704280	704280	7
rs10280277	7	47467178	1.67e-05	ENSG00000146674	IGFBP3	0	1545304	-1545304	8
rs10280277	7	47467178	1.67e-05	ENSG00000146678	IGFBP1	0	1573510	-1573510	9
rs10280277	7	47467178	1.67e-05	ENSG00000164742	ADCY1	0	1744062	-1744062	10
rs1045270	8	124453799	2,07E+03	ENSG00000183665	TRMT12	0	2979	-2979	1
rs1045270	8	124453799	2,07E+03	ENSG00000170881	RNF139	0	20939	20939	2
rs1045270	8	124453799	2,07E+03	ENSG00000147687	TATDN1	0	34686	34686	3
rs1045270	8	124453799	2,07E+03	ENSG00000164983	TMEM65	0	81107	-81107	4
rs1045270	8	124453799	2,07E+03	ENSG00000147684	NDUFB9	0	85304	85304	5
rs1045270	8	124453799	2,07E+03	ENSG00000170873	MTSS1	0	96991	96991	6
rs1045270	8	124453799	2,07E+03	ENSG00000214814	FER1L6	0	333738	-333738	7
rs1045270	8	124453799	2,07E+03	ENSG00000180938	ZNF572	0	519499	519499	8
rs1045270	8	124453799	2,07E+03	ENSG00000104549	SQLE	0	544698	544698	9
rs1045270	8	124453799	2,07E+03	ENSG00000164961	WASHC5	0	570461	570461	10
rs1045270	8	124453799	2,07E+03	ENSG00000156831	NSMCE2	0	637880	637880	11
rs1045270	8	124453799	2,07E+03	ENSG00000176853	FAM91A1	0	638347	-638347	12
rs1045270	8	124453799	2,07E+03	ENSG00000104537	ANXA13	0	716392	-716392	13
rs1045270	8	124453799	2,07E+03	ENSG00000175946	KLHL38	0	800849	-800849	14
rs1045270	8	124453799	2,07E+03	ENSG00000156804	FBXO32	0	912593	-912593	15
rs1045270	8	124453799	2,07E+03	ENSG00000173334	TRIB1	0	976522	976522	16
rs1045270	8	124453799	2,07E+03	ENSG00000156795	WDYHV1	1	986569	-986569	17
rs1045270	8	124453799	2,07E+03	ENSG00000156802	ATAD2	0	1037449	-1037449	18
rs1045270	8	124453799	2,07E+03	ENSG00000165156	ZHX1	0	1178258	-1178258	19
rs1045270	8	124453799	2,07E+03	ENSG00000259305	ZHX1-C8orf76	0	1179515	-1179515	20
rs1045270	8	124453799	2,07E+03	ENSG00000189376	C8orf76	0	1212401	-1212401	21
rs1045270	8	124453799	2,07E+03	ENSG00000147689	FAM83A	0	1243720	-1243720	22
rs1045270	8	124453799	2,07E+03	ENSG00000156787	TBC1D31	0	1301646	-1301646	23
rs1045270	8	124453799	2,07E+03	ENSG00000136986	DERL1	0	1411376	-1411376	24
rs1045270	8	124453799	2,07E+03	ENSG00000178764	ZHX2	0	1479287	-1479287	25
rs1048169	9	19055965	1,45E+05	ENSG00000147874	HAUS6	1	2822	-2822	1
rs1048169	9	19055965	1,45E+05	ENSG00000155876	RRAGA	0	4982	-4982	2
rs1048169	9	19055965	1,45E+05	ENSG00000155875	SAXO1	0	6611	-6611	3
rs1048169	9	19055965	1,45E+05	ENSG00000147872	PLIN2	0	52410	52410	4
rs1048169	9	19055965	1,45E+05	ENSG00000178031	ADAMTSL1	0	145015	-145015	5
rs1048169	9	19055965	1,45E+05	ENSG00000137145	DENND4C	0	174470	174470	6
rs1048169	9	19055965	1,45E+05	ENSG00000137154	RPS6	0	319750	319750	7
rs1048169	9	19055965	1,45E+05	ENSG00000177076	ACER2	0	353094	353094	8
rs1048169	9	19055965	1,45E+05	ENSG00000155886	SLC24A2	0	451487	451487	9
rs1048169	9	19055965	1,45E+05	ENSG00000107295	SH3GL2	0	1258836	-1258836	10
rs1048169	9	19055965	1,45E+05	ENSG00000171843	MLLT3	0	1285700	1285700	11
rs1048169	9	19055965	1,45E+05	ENSG00000044459	CNTLN	0	1552042	-1552042	12
rs1048169	9	19055965	1,45E+05	ENSG00000188352	FOCAD	0	1602344	1602344	13
rs1048169	9	19055965	1,45E+05	ENSG00000188921	HACD4	0	1943550	1943550	14
rs10486567	7	27976563	0.99	ENSG00000106052	TAX1BP1	0	131999	-131999	1
rs10486567	7	27976563	0.99	ENSG00000153814	JAZF1	1	145990	-145990	2
rs10486567	7	27976563	0.99	ENSG00000106049	HIBADH	0	313568	-313568	3
rs10486567	7	27976563	0.99	ENSG00000146592	CREB5	0	322758	322758	4
rs10486567	7	27976563	0.99	ENSG00000106038	EVX1	0	726070	-726070	5
rs10486567	7	27976563	0.99	ENSG00000106031	HOXA13	0	776457	-776457	6
rs10486567	7	27976563	0.99	ENSG00000005073	HOXA11	0	791340	-791340	7
rs10486567	7	27976563	0.99	ENSG00000253293	HOXA10	0	796302	-796302	8
rs10486567	7	27976563	0.99	ENSG00000257184	AC004080.3	0	796550	-796550	9
rs10486567	7	27976563	0.99	ENSG00000078399	HOXA9	0	801383	-801383	10
rs10486567	7	27976563	0.99	ENSG00000122592	HOXA7	0	818627	-818627	11
rs10486567	7	27976563	0.99	ENSG00000105997	HOXA3	0	823982	-823982	12
rs10486567	7	27976563	0.99	ENSG00000106006	HOXA6	0	825960	-825960	13
rs10486567	7	27976563	0.99	ENSG00000106004	HOXA5	0	832895	-832895	14
rs10486567	7	27976563	0.99	ENSG00000197576	HOXA4	0	845764	-845764	15
rs10486567	7	27976563	0.99	ENSG00000105996	HOXA2	0	873752	-873752	16
rs10486567	7	27976563	0.99	ENSG00000105991	HOXA1	0	880567	-880567	17
rs10486567	7	27976563	0.99	ENSG00000255690	TRIL	0	976795	976795	18
rs10486567	7	27976563	0.99	ENSG00000005020	SKAP2	0	981324	-981324	19
rs10486567	7	27976563	0.99	ENSG00000106066	CPVL	0	1018668	1018668	20
rs10486567	7	27976563	0.99	ENSG00000106069	CHN2	0	1170006	1170006	21
rs10486567	7	27976563	0.99	ENSG00000176532	PRR15	0	1587248	1587248	22
rs10486567	7	27976563	0.99	ENSG00000086300	SNX10	0	1602234	-1602234	23
rs10486567	7	27976563	0.99	ENSG00000122565	CBX3	0	1763207	-1763207	24
rs10486567	7	27976563	0.99	ENSG00000122566	HNRNPA2B1	0	1775034	-1775034	25
rs10486567	7	27976563	0.99	ENSG00000050344	NFE2L3	0	1789438	-1789438	26
rs10486567	7	27976563	0.99	ENSG00000122574	WIPF3	0	1829923	1829923	27
rs10486567	7	27976563	0.99	ENSG00000136193	SCRN1	0	1943540	1943540	28
rs1058205	19	51363398	8,00E-06	ENSG00000105379	ETFB	0	3020	3020	1
rs1058205	19	51363398	8,00E-06	ENSG00000160318	CLDND2	0	3700	3700	2
rs1058205	19	51363398	8,00E-06	ENSG00000269403	AC008750.8	0	4701	4701	3
rs1058205	19	51363398	8,00E-06	ENSG00000105374	NKG7	0	8208	8208	4
rs1058205	19	51363398	8,00E-06	ENSG00000105370	LIM2	0	16511	16511	5
rs1058205	19	51363398	8,00E-06	ENSG00000186806	VSIG10L	0	21274	-21274	6
rs1058205	19	51363398	8,00E-06	ENSG00000262874	C19orf84	0	24891	24891	7
rs1058205	19	51363398	8,00E-06	ENSG00000142549	IGLON5	0	33044	-33044	8
rs1058205	19	51363398	8,00E-06	ENSG00000142512	SIGLEC10	0	46623	46623	9
rs1058205	19	51363398	8,00E-06	ENSG00000105366	SIGLEC8	0	87449	87449	10
rs1058205	19	51363398	8,00E-06	ENSG00000179213	SIGLECL1	0	94068	-94068	11
rs1058205	19	51363398	8,00E-06	ENSG00000213822	CEACAM18	0	115224	115224	12
rs1058205	19	51363398	8,00E-06	ENSG00000105383	CD33	0	119538	-119538	13
rs1058205	19	51363398	8,00E-06	ENSG00000254521	SIGLEC12	0	127959	127959	14
rs1058205	19	51363398	8,00E-06	ENSG00000105492	SIGLEC6	0	156127	156127	15
rs1058205	19	51363398	8,00E-06	ENSG00000105497	ZNF175	0	207900	207900	16
rs1058205	19	51363398	8,00E-06	ENSG00000168995	SIGLEC7	0	209872	-209872	17
rs1058205	19	51363398	8,00E-06	ENSG00000129450	SIGLEC9	0	226747	-226747	18
rs1058205	19	51363398	8,00E-06	ENSG00000105501	SIGLEC5	0	248529	248529	19
rs1058205	19	51363398	8,00E-06	ENSG00000268500	AC018755.2	0	248693	248693	20
rs1058205	19	51363398	8,00E-06	ENSG00000142544	CTU1	0	255028	-255028	21
rs1058205	19	51363398	8,00E-06	ENSG00000129437	KLK14	0	279153	-279153	22
rs1058205	19	51363398	8,00E-06	ENSG00000254415	SIGLEC14	0	279155	279155	23
rs1058205	19	51363398	8,00E-06	ENSG00000167759	KLK13	0	298284	-298284	24
rs1058205	19	51363398	8,00E-06	ENSG00000182310	SPACA6	0	325730	325730	25
rs1058205	19	51363398	8,00E-06	ENSG00000186474	KLK12	0	328168	-328168	26
rs1058205	19	51363398	8,00E-06	ENSG00000167757	KLK11	0	335359	-335359	27
rs1058205	19	51363398	8,00E-06	ENSG00000129451	KLK10	0	343223	-343223	28
rs1058205	19	51363398	8,00E-06	ENSG00000105509	HAS1	0	349714	349714	29
rs1058205	19	51363398	8,00E-06	ENSG00000213022	KLK9	0	353764	-353764	30
rs1058205	19	51363398	8,00E-06	ENSG00000269741	AC011473.4	0	353817	-353817	31
rs1058205	19	51363398	8,00E-06	ENSG00000129455	KLK8	0	360687	-360687	32
rs1058205	19	51363398	8,00E-06	ENSG00000169035	KLK7	0	379299	-379299	33
rs1058205	19	51363398	8,00E-06	ENSG00000171051	FPR1	0	381774	381774	34
rs1058205	19	51363398	8,00E-06	ENSG00000171049	FPR2	0	388628	388628	35
rs1058205	19	51363398	8,00E-06	ENSG00000167755	KLK6	0	393725	-393725	36
rs1058205	19	51363398	8,00E-06	ENSG00000167754	KLK5	0	410305	-410305	37
rs1058205	19	51363398	8,00E-06	ENSG00000187474	FPR3	0	431765	431765	38
rs1058205	19	51363398	8,00E-06	ENSG00000161551	ZNF577	0	441418	441418	39
rs1058205	19	51363398	8,00E-06	ENSG00000167749	KLK4	0	452660	-452660	40
rs1058205	19	51363398	8,00E-06	ENSG00000167751	KLK2	0	482831	-482831	41
rs1058205	19	51363398	8,00E-06	ENSG00000142515	KLK3	1	502634	-502634	42
rs1058205	19	51363398	8,00E-06	ENSG00000198093	ZNF649	0	525826	525826	43
rs1058205	19	51363398	8,00E-06	ENSG00000174562	KLK15	0	526185	-526185	44
rs1058205	19	51363398	8,00E-06	ENSG00000167748	KLK1	0	539611	-539611	45
rs1058205	19	51363398	8,00E-06	ENSG00000167747	C19orf48	0	558469	-558469	46
rs1058205	19	51363398	8,00E-06	ENSG00000176024	ZNF613	0	563749	563749	47
rs1058205	19	51363398	8,00E-06	ENSG00000142513	ACP4	0	568174	-568174	48
rs1058205	19	51363398	8,00E-06	ENSG00000261341	AC010325.1	0	570256	-570256	49
rs1058205	19	51363398	8,00E-06	ENSG00000142511	GPR32	0	591666	-591666	50
rs1058205	19	51363398	8,00E-06	ENSG00000256683	ZNF350	0	600945	600945	51
rs1058205	19	51363398	8,00E-06	ENSG00000197619	ZNF615	0	627934	627934	52
rs1058205	19	51363398	8,00E-06	ENSG00000105472	CLEC11A	0	637680	-637680	53
rs1058205	19	51363398	8,00E-06	ENSG00000161681	SHANK1	0	643948	-643948	54
rs1058205	19	51363398	8,00E-06	ENSG00000142556	ZNF614	0	649367	649367	55
rs1058205	19	51363398	8,00E-06	ENSG00000256087	ZNF432	0	667981	667981	56
rs1058205	19	51363398	8,00E-06	ENSG00000197608	ZNF841	0	701068	701068	57
rs1058205	19	51363398	8,00E-06	ENSG00000235034	C19orf81	0	704088	-704088	58
rs1058205	19	51363398	8,00E-06	ENSG00000213023	SYT3	0	723571	-723571	59
rs1058205	19	51363398	8,00E-06	ENSG00000204611	ZNF616	0	749693	749693	60
rs1058205	19	51363398	8,00E-06	ENSG00000196267	ZNF836	0	790466	790466	61
rs1058205	19	51363398	8,00E-06	ENSG00000131409	LRRC4B	0	795353	-795353	62
rs1058205	19	51363398	8,00E-06	ENSG00000105568	PPP2R1A	0	826641	826641	63
rs1058205	19	51363398	8,00E-06	ENSG00000204653	ASPDH	0	848708	-848708	64
rs1058205	19	51363398	8,00E-06	ENSG00000161677	JOSD2	0	852045	-852045	65
rs1058205	19	51363398	8,00E-06	ENSG00000161671	EMC10	0	872528	-872528	66
rs1058205	19	51363398	8,00E-06	ENSG00000142530	FAM71E1	0	886645	-886645	67
rs1058205	19	51363398	8,00E-06	ENSG00000086967	MYBPC2	0	897077	-897077	68
rs1058205	19	51363398	8,00E-06	ENSG00000196214	ZNF766	0	906173	906173	69
rs1058205	19	51363398	8,00E-06	ENSG00000269404	SPIB	0	932085	-932085	70
rs1058205	19	51363398	8,00E-06	ENSG00000198464	ZNF480	0	933779	933779	71
rs1058205	19	51363398	8,00E-06	ENSG00000142539	AC020909.1	0	934989	-934989	72
rs1058205	19	51363398	8,00E-06	ENSG00000062822	POLD1	0	945382	-945382	73
rs1058205	19	51363398	8,00E-06	ENSG00000167554	ZNF610	0	972847	972847	74
rs1058205	19	51363398	8,00E-06	ENSG00000131408	NR1H2	0	980416	-980416	75
rs1058205	19	51363398	8,00E-06	ENSG00000131400	NAPSA	0	997568	-997568	76
rs1058205	19	51363398	8,00E-06	ENSG00000221923	ZNF880	0	1006519	1006519	77
rs1058205	19	51363398	8,00E-06	ENSG00000131398	KCNC3	0	1029883	-1029883	78
rs1058205	19	51363398	8,00E-06	ENSG00000167555	ZNF528	0	1034451	1034451	79
rs1058205	19	51363398	8,00E-06	ENSG00000105357	MYH14	0	1052854	-1052854	80
rs1058205	19	51363398	8,00E-06	ENSG00000198633	ZNF534	0	1065789	1065789	81
rs1058205	19	51363398	8,00E-06	ENSG00000258405	ZNF578	0	1090178	1090178	82
rs1058205	19	51363398	8,00E-06	ENSG00000198482	ZNF808	0	1164254	1164254	83
rs1058205	19	51363398	8,00E-06	ENSG00000167562	ZNF701	0	1192059	1192059	84
rs1058205	19	51363398	8,00E-06	ENSG00000161652	IZUMO2	0	1200203	-1200203	85
rs1058205	19	51363398	8,00E-06	ENSG00000167766	ZNF83	0	1230662	1230662	86
rs1058205	19	51363398	8,00E-06	ENSG00000142528	ZNF473	0	1309984	-1309984	87
rs1058205	19	51363398	8,00E-06	ENSG00000105053	VRK3	0	1337452	-1337452	88
rs1058205	19	51363398	8,00E-06	ENSG00000213020	ZNF611	0	1339415	1339415	89
rs1058205	19	51363398	8,00E-06	ENSG00000189190	ZNF600	0	1400797	1400797	90
rs1058205	19	51363398	8,00E-06	ENSG00000161640	SIGLEC11	0	1402226	-1402226	91
rs1058205	19	51363398	8,00E-06	ENSG00000269179	AC011452.1	0	1405007	-1405007	92
rs1058205	19	51363398	8,00E-06	ENSG00000169136	ATF5	0	1429463	-1429463	93
rs1058205	19	51363398	8,00E-06	ENSG00000213024	NUP62	0	1433635	-1433635	94
rs1058205	19	51363398	8,00E-06	ENSG00000104951	IL4I1	0	1433859	-1433859	95
rs1058205	19	51363398	8,00E-06	ENSG00000198538	ZNF28	0	1434011	1434011	96
rs1058205	19	51363398	8,00E-06	ENSG00000204604	ZNF468	0	1474610	1474610	97
rs1058205	19	51363398	8,00E-06	ENSG00000104946	TBC1D17	0	1474649	-1474649	98
rs1058205	19	51363398	8,00E-06	ENSG00000204673	AKT1S1	0	1484939	-1484939	99
rs1058205	19	51363398	8,00E-06	ENSG00000039650	PNKP	0	1485047	-1485047	100
rs1058205	19	51363398	8,00E-06	ENSG00000182986	ZNF320	0	1500392	1500392	101
rs1058205	19	51363398	8,00E-06	ENSG00000104960	PTOV1	0	1502654	-1502654	102
rs1058205	19	51363398	8,00E-06	ENSG00000104973	MED25	0	1523015	-1523015	103
rs1058205	19	51363398	8,00E-06	ENSG00000213793	ZNF888	0	1541019	1541019	104
rs1058205	19	51363398	8,00E-06	ENSG00000010361	FUZ	0	1546022	-1546022	105
rs1058205	19	51363398	8,00E-06	ENSG00000196961	AP2A1	0	1556285	-1556285	106
rs1058205	19	51363398	8,00E-06	ENSG00000221874	ZNF816-ZNF321P	0	1565077	1565077	107
rs1058205	19	51363398	8,00E-06	ENSG00000180257	ZNF816	0	1585981	1585981	108
rs1058205	19	51363398	8,00E-06	ENSG00000126467	TSKS	0	1600068	-1600068	109
rs1058205	19	51363398	8,00E-06	ENSG00000169169	CPT1C	0	1649667	-1649667	110
rs1058205	19	51363398	8,00E-06	ENSG00000269526	ERVV-1	0	1650523	1650523	111
rs1058205	19	51363398	8,00E-06	ENSG00000224420	ADM5	0	1672823	-1672823	112
rs1058205	19	51363398	8,00E-06	ENSG00000126457	PRMT1	0	1674369	-1674369	113
rs1058205	19	51363398	8,00E-06	ENSG00000268964	ERVV-2	0	1681340	1681340	114
rs1058205	19	51363398	8,00E-06	ENSG00000126453	BCL2L12	0	1689482	-1689482	115
rs1058205	19	51363398	8,00E-06	ENSG00000126456	IRF3	0	1697523	-1697523	116
rs1058205	19	51363398	8,00E-06	ENSG00000170949	ZNF160	0	1703208	1703208	117
rs1058205	19	51363398	8,00E-06	ENSG00000126461	SCAF1	0	1704756	-1704756	118
rs1058205	19	51363398	8,00E-06	ENSG00000126458	RRAS	0	1723197	-1723197	119
rs1058205	19	51363398	8,00E-06	ENSG00000126464	PRR12	0	1736959	-1736959	120
rs1058205	19	51363398	8,00E-06	ENSG00000170954	ZNF415	0	1744481	1744481	121
rs1058205	19	51363398	8,00E-06	ENSG00000197937	ZNF347	0	1760674	1760674	122
rs1058205	19	51363398	8,00E-06	ENSG00000126460	PRRG2	0	1772383	-1772383	123
rs1058205	19	51363398	8,00E-06	ENSG00000142546	NOSIP	0	1773136	-1773136	124
rs1058205	19	51363398	8,00E-06	ENSG00000197497	ZNF665	0	1795815	1795815	125
rs1058205	19	51363398	8,00E-06	ENSG00000142552	RCN3	0	1816436	-1816436	126
rs1058205	19	51363398	8,00E-06	ENSG00000104870	FCGRT	0	1837065	-1837065	127
rs1058205	19	51363398	8,00E-06	ENSG00000142534	RPS11	0	1863709	-1863709	128
rs1058205	19	51363398	8,00E-06	ENSG00000142541	RPL13A	0	1871090	-1871090	129
rs1058205	19	51363398	8,00E-06	ENSG00000197928	ZNF677	0	1871983	1871983	130
rs1058205	19	51363398	8,00E-06	ENSG00000269469	AC010619.1	0	1877167	-1877167	131
rs1058205	19	51363398	8,00E-06	ENSG00000090554	FLT3LG	0	1877167	-1877167	132
rs1058205	19	51363398	8,00E-06	ENSG00000161618	ALDH16A1	0	1892350	-1892350	133
rs1058205	19	51363398	8,00E-06	ENSG00000196131	VN1R2	0	1894894	1894894	134
rs1058205	19	51363398	8,00E-06	ENSG00000228567	VN1R4	0	1903278	1903278	135
rs1058205	19	51363398	8,00E-06	ENSG00000104872	PIH1D1	0	1909901	-1909901	136
rs1058205	19	51363398	8,00E-06	ENSG00000104888	SLC17A7	0	1921038	-1921038	137
rs1058205	19	51363398	8,00E-06	ENSG00000163098	BIRC8	0	1926203	1926203	138
rs1058205	19	51363398	8,00E-06	ENSG00000261949	GFY	0	1934580	-1934580	139
rs1058205	19	51363398	8,00E-06	ENSG00000142538	PTH2	0	1939957	-1939957	140
rs1058205	19	51363398	8,00E-06	ENSG00000161609	CCDC155	0	1945404	-1945404	141
rs1058205	19	51363398	8,00E-06	ENSG00000213799	ZNF845	0	1970348	1970348	142
rs1058205	19	51363398	8,00E-06	ENSG00000104901	DKKL1	0	1988282	-1988282	143
rs10792031	11	68977016	0.0099	ENSG00000172938	MRGPRD	0	3005	3005	1
rs10792031	11	68977016	0.0099	ENSG00000172935	MRGPRF	0	27379	27379	2
rs10792031	11	68977016	0.0099	ENSG00000132740	IGHMBP2	0	36414	-36414	3
rs10792031	11	68977016	0.0099	ENSG00000162341	TPCN2	0	71881	71881	4
rs10792031	11	68977016	0.0099	ENSG00000197345	MRPL21	0	73181	-73181	5
rs10792031	11	68977016	0.0099	ENSG00000110090	CPT1A	0	132606	-132606	6
rs10792031	11	68977016	0.0099	ENSG00000132749	TESMIN	0	225452	-225452	7
rs10792031	11	68977016	0.0099	ENSG00000069482	GAL	0	285841	-285841	8
rs10792031	11	68977016	0.0099	ENSG00000172927	MYEOV	0	317122	317122	9
rs10792031	11	68977016	0.0099	ENSG00000110075	PPP6R3	0	361682	-361682	10
rs10792031	11	68977016	0.0099	ENSG00000162337	LRP5	0	527741	-527741	11
rs10792031	11	68977016	0.0099	ENSG00000110092	CCND1	0	664071	664071	12
rs10792031	11	68977016	0.0099	ENSG00000149716	ORAOV1	0	676060	676060	13
rs10792031	11	68977016	0.0099	ENSG00000171067	C11orf24	0	705015	-705015	14
rs10792031	11	68977016	0.0099	ENSG00000162344	FGF19	0	721216	721216	15
rs10792031	11	68977016	0.0099	ENSG00000110066	KMT5B	1	763188	-763188	16
rs10792031	11	68977016	0.0099	ENSG00000075388	FGF4	0	794000	794000	17
rs10792031	11	68977016	0.0099	ENSG00000186895	FGF3	0	832953	832953	18
rs10792031	11	68977016	0.0099	ENSG00000110721	CHKA	0	855572	-855572	19
rs10792031	11	68977016	0.0099	ENSG00000110719	TCIRG1	0	926121	-926121	20
rs10792031	11	68977016	0.0099	ENSG00000110717	NDUFS8	0	940372	-940372	21
rs10792031	11	68977016	0.0099	ENSG00000006534	ALDH3B1	0	947734	-947734	22
rs10792031	11	68977016	0.0099	ENSG00000110057	UNC93B1	0	972034	-972034	23
rs10792031	11	68977016	0.0099	ENSG00000131620	ANO1	0	1101286	1101286	24
rs10792031	11	68977016	0.0099	ENSG00000168040	FADD	0	1226147	1226147	25
rs10792031	11	68977016	0.0099	ENSG00000131626	PPFIA1	0	1293684	1293684	26
rs10792031	11	68977016	0.0099	ENSG00000132746	ALDH3B2	0	1295816	-1295816	27
rs10792031	11	68977016	0.0099	ENSG00000132744	ACY3	0	1326357	-1326357	28
rs10792031	11	68977016	0.0099	ENSG00000167800	TBX10	0	1337456	-1337456	29
rs10792031	11	68977016	0.0099	ENSG00000167799	NUDT8	0	1347086	-1347086	30
rs10792031	11	68977016	0.0099	ENSG00000167792	NDUFV1	0	1364481	-1364481	31
rs10792031	11	68977016	0.0099	ENSG00000084207	GSTP1	0	1390360	-1390360	32
rs10792031	11	68977016	0.0099	ENSG00000085733	CTTN	0	1421388	1421388	33
rs10792031	11	68977016	0.0099	ENSG00000167791	CABP2	0	1452499	-1452499	34
rs10792031	11	68977016	0.0099	ENSG00000167797	CDK2AP2	0	1468367	-1468367	35
rs10792031	11	68977016	0.0099	ENSG00000110697	PITPNM1	0	1470753	-1470753	36
rs10792031	11	68977016	0.0099	ENSG00000110711	AIP	0	1485913	-1485913	37
rs10792031	11	68977016	0.0099	ENSG00000162105	SHANK2	0	1490840	1490840	38
rs10792031	11	68977016	0.0099	ENSG00000172663	TMEM134	0	1507744	-1507744	39
rs10792031	11	68977016	0.0099	ENSG00000175544	CABP4	0	1516703	-1516703	40
rs10792031	11	68977016	0.0099	ENSG00000175514	GPR152	0	1524287	-1524287	41
rs10792031	11	68977016	0.0099	ENSG00000172725	CORO1B	0	1533195	-1533195	42
rs10792031	11	68977016	0.0099	ENSG00000213402	PTPRCAP	0	1538949	-1538949	43
rs10792031	11	68977016	0.0099	ENSG00000175634	RPS6KB2	0	1541608	-1541608	44
rs10792031	11	68977016	0.0099	ENSG00000172508	CARNS1	0	1551409	-1551409	45
rs10792031	11	68977016	0.0099	ENSG00000172531	PPP1CA	0	1555833	-1555833	46
rs10792031	11	68977016	0.0099	ENSG00000175463	TBC1D10C	0	1566927	-1566927	47
rs10792031	11	68977016	0.0099	ENSG00000172613	RAD9A	0	1578606	-1578606	48
rs10792031	11	68977016	0.0099	ENSG00000175505	CLCF1	0	1602839	-1602839	49
rs10792031	11	68977016	0.0099	ENSG00000256514	AP003419.1	0	1603432	-1603432	50
rs10792031	11	68977016	0.0099	ENSG00000175482	POLD4	0	1620044	-1620044	51
rs10792031	11	68977016	0.0099	ENSG00000172830	SSH3	0	1664409	-1664409	52
rs10792031	11	68977016	0.0099	ENSG00000172932	ANKRD13D	0	1674531	-1674531	53
rs10792031	11	68977016	0.0099	ENSG00000173020	GRK2	0	1690460	-1690460	54
rs10792031	11	68977016	0.0099	ENSG00000173120	KDM2A	0	1718929	-1718929	55
rs10792031	11	68977016	0.0099	ENSG00000173156	RHOD	0	1905003	-1905003	56
rs10792031	11	68977016	0.0099	ENSG00000173227	SYT12	0	1926153	-1926153	57
rs10795452	10	17192712	0.00025	ENSG00000107614	TRDMT1	1	9342	9342	1
rs10795452	10	17192712	0.00025	ENSG00000026025	VIM	0	35547	35547	2
rs10795452	10	17192712	0.00025	ENSG00000107611	CUBN	0	62881	-62881	3
rs10795452	10	17192712	0.00025	ENSG00000148488	ST8SIA6	0	125671	125671	4
rs10795452	10	17192712	0.00025	ENSG00000148484	RSU1	0	375184	-375184	5
rs10795452	10	17192712	0.00025	ENSG00000165996	HACD1	0	396320	396320	6
rs10795452	10	17192712	0.00025	ENSG00000136738	STAM	0	451413	451413	7
rs10795452	10	17192712	0.00025	ENSG00000148483	TMEM236	0	559540	559540	8
rs10795452	10	17192712	0.00025	ENSG00000260314	MRC1	0	616632	616632	9
rs10795452	10	17192712	0.00025	ENSG00000165985	C1QL3	0	670707	-670707	10
rs10795452	10	17192712	0.00025	ENSG00000165983	PTER	0	678967	-678967	11
rs10795452	10	17192712	0.00025	ENSG00000148482	SLC39A12	0	759127	759127	12
rs10795452	10	17192712	0.00025	ENSG00000165995	CACNB2	0	947965	947965	13
rs10795452	10	17192712	0.00025	ENSG00000148481	MINDY3	0	1332192	-1332192	14
rs10795452	10	17192712	0.00025	ENSG00000241058	NSUN6	0	1352849	1352849	15
rs10795452	10	17192712	0.00025	ENSG00000165997	ARL5B	0	1466693	1466693	16
rs10795452	10	17192712	0.00025	ENSG00000077943	ITGA8	0	1472587	-1472587	17
rs10795452	10	17192712	0.00025	ENSG00000148468	FAM171A1	0	1821650	-1821650	18
rs10795452	10	17192712	0.00025	ENSG00000204740	MALRD1	0	1856059	1856059	19
rs10936845	3	175064809	0.006529999999999999	ENSG00000177694	NAALADL2	1	626236	-626236	1
rs10936845	3	175064809	0.006529999999999999	ENSG00000169760	NLGN1	0	778165	-778165	2
rs10936845	3	175064809	0.006529999999999999	ENSG00000144962	SPATA16	0	1923541	-1923541	3
rs10936845	3	175064809	0.006529999999999999	ENSG00000177565	TBL1XR1	0	1954531	1954531	4
rs1112444	6	160835192	2.89e-15	ENSG00000122194	PLG	0	81877	-81877	1
rs1112444	6	160835192	2.89e-15	ENSG00000085511	MAP3K4	0	156535	156535	2
rs1112444	6	160835192	2.89e-15	ENSG00000198670	LPA	0	170933	-170933	3
rs1112444	6	160835192	2.89e-15	ENSG00000026652	AGPAT4	0	294787	294787	4
rs1112444	6	160835192	2.89e-15	ENSG00000146477	SLC22A3	1	382611	-382611	5
rs1112444	6	160835192	2.89e-15	ENSG00000185345	PRKN	0	512228	512228	6
rs1112444	6	160835192	2.89e-15	ENSG00000112499	SLC22A2	0	557554	-557554	7
rs1112444	6	160835192	2.89e-15	ENSG00000175003	SLC22A1	0	676474	-676474	8
rs1112444	6	160835192	2.89e-15	ENSG00000197081	IGF2R	0	721685	-721685	9
rs1112444	6	160835192	2.89e-15	ENSG00000130368	MAS1	0	918662	-918662	10
rs1112444	6	160835192	2.89e-15	ENSG00000146453	PNLDC1	0	1014488	-1014488	11
rs1112444	6	160835192	2.89e-15	ENSG00000112110	MRPL18	0	1036756	-1036756	12
rs1112444	6	160835192	2.89e-15	ENSG00000120438	TCP1	0	1045443	-1045443	13
rs1112444	6	160835192	2.89e-15	ENSG00000120437	ACAT2	0	1056137	-1056137	14
rs1112444	6	160835192	2.89e-15	ENSG00000146457	WTAP	0	1078873	-1078873	15
rs1112444	6	160835192	2.89e-15	ENSG00000112096	SOD2	0	1090006	-1090006	16
rs1112444	6	160835192	2.89e-15	ENSG00000164694	FNDC1	0	1563083	-1563083	17
rs1112444	6	160835192	2.89e-15	ENSG00000164691	TAGAP	0	1790040	-1790040	18
rs1112444	6	160835192	2.89e-15	ENSG00000130363	RSPH3	0	1835005	-1835005	19
rs1112444	6	160835192	2.89e-15	ENSG00000112530	PACRG	0	1891940	1891940	20
rs11168936	12	49645240	6,13E+05	ENSG00000110844	PRPF40B	0	574	-574	1
rs11168936	12	49645240	6,13E+05	ENSG00000161791	FMNL3	0	8741	-8741	2
rs11168936	12	49645240	6,13E+05	ENSG00000135436	FAM186B	0	39601	-39601	3
rs11168936	12	49645240	6,13E+05	ENSG00000139644	TMBIM6	0	62485	62485	4
rs11168936	12	49645240	6,13E+05	ENSG00000187778	MCRS1	0	77087	-77087	5
rs11168936	12	49645240	6,13E+05	ENSG00000135519	KCNH3	0	86932	-86932	6
rs11168936	12	49645240	6,13E+05	ENSG00000123352	SPATS2	0	117816	-117816	7
rs11168936	12	49645240	6,13E+05	ENSG00000167566	NCKAP5L	0	145906	145906	8
rs11168936	12	49645240	6,13E+05	ENSG00000186666	BCDIN3D	0	190799	190799	9
rs11168936	12	49645240	6,13E+05	ENSG00000135472	FAIM2	0	221656	221656	10
rs11168936	12	49645240	6,13E+05	ENSG00000178401	DNAJC22	0	287694	-287694	11
rs11168936	12	49645240	6,13E+05	ENSG00000167580	AQP2	0	305501	305501	12
rs11168936	12	49645240	6,13E+05	ENSG00000186897	C1QL4	0	308052	-308052	13
rs11168936	12	49645240	6,13E+05	ENSG00000135451	TROAP	0	313509	-313509	14
rs11168936	12	49645240	6,13E+05	ENSG00000161798	AQP5	0	316630	316630	15
rs11168936	12	49645240	6,13E+05	ENSG00000086159	AQP6	0	321954	321954	16
rs11168936	12	49645240	6,13E+05	ENSG00000161800	RACGAP1	0	331683	331683	17
rs11168936	12	49645240	6,13E+05	ENSG00000135406	PRPH	0	346554	-346554	18
rs11168936	12	49645240	6,13E+05	ENSG00000167553	TUBA1C	0	370637	-370637	19
rs11168936	12	49645240	6,13E+05	ENSG00000110881	ASIC1	0	412308	412308	20
rs11168936	12	49645240	6,13E+05	ENSG00000066117	SMARCD1	0	439732	439732	21
rs11168936	12	49645240	6,13E+05	ENSG00000167552	TUBA1A	0	455916	-455916	22
rs11168936	12	49645240	6,13E+05	ENSG00000167588	GPD1	0	458579	458579	23
rs11168936	12	49645240	6,13E+05	ENSG00000178449	COX14	0	466739	466739	24
rs11168936	12	49645240	6,13E+05	ENSG00000139624	CERS5	0	484066	484066	25
rs11168936	12	49645240	6,13E+05	ENSG00000123416	TUBA1B	1	513843	-513843	26
rs11168936	12	49645240	6,13E+05	ENSG00000050405	LIMA1	0	530548	530548	27
rs11168936	12	49645240	6,13E+05	ENSG00000139636	LMBR1L	0	534340	-534340	28
rs11168936	12	49645240	6,13E+05	ENSG00000139549	DHH	0	550421	-550421	29
rs11168936	12	49645240	6,13E+05	ENSG00000167550	RHEBL1	0	575215	-575215	30
rs11168936	12	49645240	6,13E+05	ENSG00000167548	KMT2D	0	585466	-585466	31
rs11168936	12	49645240	6,13E+05	ENSG00000181929	PRKAG1	0	626043	-626043	32
rs11168936	12	49645240	6,13E+05	ENSG00000181418	DDN	0	645931	-645931	33
rs11168936	12	49645240	6,13E+05	ENSG00000125084	WNT1	0	663564	-663564	34
rs11168936	12	49645240	6,13E+05	ENSG00000169884	WNT10B	0	673477	-673477	35
rs11168936	12	49645240	6,13E+05	ENSG00000185958	FAM186A	0	680990	680990	36
rs11168936	12	49645240	6,13E+05	ENSG00000134287	ARF3	0	687689	-687689	37
rs11168936	12	49645240	6,13E+05	ENSG00000272822	AC073610.3	0	687875	-687875	38
rs11168936	12	49645240	6,13E+05	ENSG00000255863	AC073610.2	0	705577	-705577	39
rs11168936	12	49645240	6,13E+05	ENSG00000139537	CCDC65	0	713400	-713400	40
rs11168936	12	49645240	6,13E+05	ENSG00000134285	FKBP11	0	718766	-718766	41
rs11168936	12	49645240	6,13E+05	ENSG00000161813	LARP4	0	747143	747143	42
rs11168936	12	49645240	6,13E+05	ENSG00000172602	RND1	0	779342	-779342	43
rs11168936	12	49645240	6,13E+05	ENSG00000174243	DDX23	0	792398	-792398	44
rs11168936	12	49645240	6,13E+05	ENSG00000167535	CACNB3	0	816299	-816299	45
rs11168936	12	49645240	6,13E+05	ENSG00000174233	ADCY6	0	856203	-856203	46
rs11168936	12	49645240	6,13E+05	ENSG00000066084	DIP2B	0	859745	859745	47
rs11168936	12	49645240	6,13E+05	ENSG00000257987	TEX49	0	879454	-879454	48
rs11168936	12	49645240	6,13E+05	ENSG00000129315	CCNT1	0	928242	-928242	49
rs11168936	12	49645240	6,13E+05	ENSG00000139620	KANSL2	0	963002	-963002	50
rs11168936	12	49645240	6,13E+05	ENSG00000167531	LALBA	0	1075174	-1075174	51
rs11168936	12	49645240	6,13E+05	ENSG00000198678	OR5BS1P	0	1082284	-1082284	52
rs11168936	12	49645240	6,13E+05	ENSG00000123268	ATF1	0	1118470	1118470	53
rs11168936	12	49645240	6,13E+05	ENSG00000177627	C12orf54	0	1148728	-1148728	54
rs11168936	12	49645240	6,13E+05	ENSG00000139223	ANP32D	0	1171616	-1171616	55
rs11168936	12	49645240	6,13E+05	ENSG00000186452	TMPRSS12	0	1197680	1197680	56
rs11168936	12	49645240	6,13E+05	ENSG00000185432	METTL7A	0	1278232	1278232	57
rs11168936	12	49645240	6,13E+05	ENSG00000167528	ZNF641	0	1293826	-1293826	58
rs11168936	12	49645240	6,13E+05	ENSG00000214511	HIGD1C	0	1308682	1308682	59
rs11168936	12	49645240	6,13E+05	ENSG00000187166	H1FNT	0	1314961	-1314961	60
rs11168936	12	49645240	6,13E+05	ENSG00000110911	SLC11A2	0	1334161	1334161	61
rs11168936	12	49645240	6,13E+05	ENSG00000050426	LETMD1	0	1402722	1402722	62
rs11168936	12	49645240	6,13E+05	ENSG00000110925	CSRNP2	0	1415965	1415965	63
rs11168936	12	49645240	6,13E+05	ENSG00000172640	OR10AD1	0	1441853	-1441853	64
rs11168936	12	49645240	6,13E+05	ENSG00000135457	TFCP2	0	1448423	1448423	65
rs11168936	12	49645240	6,13E+05	ENSG00000177875	CCDC184	0	1459314	-1459314	66
rs11168936	12	49645240	6,13E+05	ENSG00000177981	ASB8	0	1464027	-1464027	67
rs11168936	12	49645240	6,13E+05	ENSG00000152556	PFKM	0	1498836	-1498836	68
rs11168936	12	49645240	6,13E+05	ENSG00000079387	SENP1	0	1538932	-1538932	69
rs11168936	12	49645240	6,13E+05	ENSG00000184271	POU6F1	0	1541696	1541696	70
rs11168936	12	49645240	6,13E+05	ENSG00000183283	DAZAP2	0	1593052	1593052	71
rs11168936	12	49645240	6,13E+05	ENSG00000170545	SMAGP	0	1599318	1599318	72
rs11168936	12	49645240	6,13E+05	ENSG00000110934	BIN2	0	1635798	1635798	73
rs11168936	12	49645240	6,13E+05	ENSG00000139219	COL2A1	0	1640686	-1640686	74
rs11168936	12	49645240	6,13E+05	ENSG00000134291	TMEM106C	0	1676362	-1676362	75
rs11168936	12	49645240	6,13E+05	ENSG00000139610	CELA1	0	1683203	1683203	76
rs11168936	12	49645240	6,13E+05	ENSG00000111424	VDR	0	1702192	-1702192	77
rs11168936	12	49645240	6,13E+05	ENSG00000139629	GALNT6	0	1706007	1706007	78
rs11168936	12	49645240	6,13E+05	ENSG00000050438	SLC4A8	0	1746077	1746077	79
rs11168936	12	49645240	6,13E+05	ENSG00000061273	HDAC7	0	1812108	-1812108	80
rs11168936	12	49645240	6,13E+05	ENSG00000211584	SLC48A1	0	1862487	-1862487	81
rs11168936	12	49645240	6,13E+05	ENSG00000079337	RAPGEF3	0	1874200	-1874200	82
rs11168936	12	49645240	6,13E+05	ENSG00000111405	ENDOU	0	1919673	-1919673	83
rs11168936	12	49645240	6,13E+05	ENSG00000005175	RPAP3	0	1939179	-1939179	84
rs11168936	12	49645240	6,13E+05	ENSG00000196876	SCN8A	0	1945026	1945026	85
rs11191385	10	104513049	1,88E+09	ENSG00000120051	CFAP58	0	57959	-57959	1
rs11191385	10	104513049	1,88E+09	ENSG00000156395	SORCS3	0	128052	128052	2
rs11191385	10	104513049	1,88E+09	ENSG00000148841	ITPRIP	0	174645	-174645	3
rs11191385	10	104513049	1,88E+09	ENSG00000065621	GSTO2	0	208104	-208104	4
rs11191385	10	104513049	1,88E+09	ENSG00000148834	GSTO1	0	245590	-245590	5
rs11191385	10	104513049	1,88E+09	ENSG00000197748	CFAP43	0	280687	-280687	6
rs11191385	10	104513049	1,88E+09	ENSG00000156384	SFR1	0	386664	-386664	7
rs11191385	10	104513049	1,88E+09	ENSG00000065618	COL17A1	0	427047	-427047	8
rs11191385	10	104513049	1,88E+09	ENSG00000065613	SLK	0	483816	-483816	9
rs11191385	10	104513049	1,88E+09	ENSG00000107960	STN1	0	594844	-594844	10
rs11191385	10	104513049	1,88E+09	ENSG00000107957	SH3PXD2A	0	657506	-657506	11
rs11191385	10	104513049	1,88E+09	ENSG00000107954	NEURL1	0	920497	-920497	12
rs11191385	10	104513049	1,88E+09	ENSG00000183128	CALHM3	0	1033809	-1033809	13
rs11191385	10	104513049	1,88E+09	ENSG00000185933	CALHM1	0	1054161	-1054161	14
rs11191385	10	104513049	1,88E+09	ENSG00000138172	CALHM2	0	1060647	-1060647	15
rs11191385	10	104513049	1,88E+09	ENSG00000148843	PDCD11	0	1066757	-1066757	16
rs11191385	10	104513049	1,88E+09	ENSG00000173915	ATP5MD	0	1116583	-1116583	17
rs11191385	10	104513049	1,88E+09	ENSG00000148835	TAF5	0	1123984	-1123984	18
rs11191385	10	104513049	1,88E+09	ENSG00000156374	PCGF6	0	1161915	-1161915	19
rs11191385	10	104513049	1,88E+09	ENSG00000148798	INA	0	1222698	-1222698	20
rs11191385	10	104513049	1,88E+09	ENSG00000235376	RPEL1	0	1265033	-1265033	21
rs11191385	10	104513049	1,88E+09	ENSG00000076685	NT5C2	1	1319743	-1319743	22
rs11191385	10	104513049	1,88E+09	ENSG00000148842	CNNM2	0	1422828	-1422828	23
rs11191385	10	104513049	1,88E+09	ENSG00000270316	BORCS7-ASMT	0	1611150	-1611150	24
rs11191385	10	104513049	1,88E+09	ENSG00000214435	AS3MT	1	1611150	-1611150	25
rs11191385	10	104513049	1,88E+09	ENSG00000166275	BORCS7	1	1648088	-1648088	26
rs11191385	10	104513049	1,88E+09	ENSG00000148795	CYP17A1	0	1675516	-1675516	27
rs11191385	10	104513049	1,88E+09	ENSG00000166272	WBP1L	0	1696782	-1696782	28
rs11191385	10	104513049	1,88E+09	ENSG00000156398	SFXN2	0	1769557	-1769557	29
rs11191385	10	104513049	1,88E+09	ENSG00000138175	ARL3	0	1798642	-1798642	30
rs11191385	10	104513049	1,88E+09	ENSG00000171206	TRIM8	0	1852369	-1852369	31
rs11191385	10	104513049	1,88E+09	ENSG00000107882	SUFU	0	1879514	-1879514	32
rs112262457	6	51660048	7.09e-05	ENSG00000170927	PKHD1	0	44748	-44748	1
rs112262457	6	51660048	7.09e-05	ENSG00000112115	IL17A	0	526339	526339	2
rs112262457	6	51660048	7.09e-05	ENSG00000112116	IL17F	0	576633	576633	3
rs112262457	6	51660048	7.09e-05	ENSG00000112118	MCM3	1	603961	603961	4
rs112262457	6	51660048	7.09e-05	ENSG00000170915	PAQR8	0	701373	701373	5
rs112262457	6	51660048	7.09e-05	ENSG00000096093	EFHC1	0	702075	702075	6
rs112262457	6	51660048	7.09e-05	ENSG00000008196	TFAP2B	0	812435	-812435	7
rs112262457	6	51660048	7.09e-05	ENSG00000065308	TRAM2	0	837354	837354	8
rs112262457	6	51660048	7.09e-05	ENSG00000008197	TFAP2D	0	887060	-887060	9
rs112262457	6	51660048	7.09e-05	ENSG00000096092	TMEM14A	0	1011061	1011061	10
rs112262457	6	51660048	7.09e-05	ENSG00000244067	GSTA2	0	1090041	1090041	11
rs112262457	6	51660048	7.09e-05	ENSG00000243955	GSTA1	0	1131616	1131616	12
rs112262457	6	51660048	7.09e-05	ENSG00000182793	GSTA5	0	1171607	1171607	13
rs112262457	6	51660048	7.09e-05	ENSG00000174156	GSTA3	0	1236591	1236591	14
rs112262457	6	51660048	7.09e-05	ENSG00000170899	GSTA4	0	1317900	1317900	15
rs112262457	6	51660048	7.09e-05	ENSG00000112144	ICK	0	1341231	1341231	16
rs112262457	6	51660048	7.09e-05	ENSG00000112146	FBXO9	0	1391943	1391943	17
rs112262457	6	51660048	7.09e-05	ENSG00000137270	GCM1	0	1466916	1466916	18
rs112262457	6	51660048	7.09e-05	ENSG00000012660	ELOVL5	0	1607350	1607350	19
rs112262457	6	51660048	7.09e-05	ENSG00000180872	DEFB112	0	1611397	-1611397	20
rs112262457	6	51660048	7.09e-05	ENSG00000203970	DEFB110	0	1638067	-1638067	21
rs112262457	6	51660048	7.09e-05	ENSG00000214642	DEFB113	0	1690423	-1690423	22
rs112262457	6	51660048	7.09e-05	ENSG00000177684	DEFB114	0	1695943	-1695943	23
rs112262457	6	51660048	7.09e-05	ENSG00000214643	DEFB133	0	1709783	-1709783	24
rs112262457	6	51660048	7.09e-05	ENSG00000124812	CRISP1	0	1782952	-1782952	25
rs112262457	6	51660048	7.09e-05	ENSG00000001084	GCLC	0	1837293	1837293	26
rs112262457	6	51660048	7.09e-05	ENSG00000170950	PGK2	0	1872741	-1872741	27
rs112262457	6	51660048	7.09e-05	ENSG00000096006	CRISP3	0	1915611	-1915611	28
rs112262457	6	51660048	7.09e-05	ENSG00000124490	CRISP2	0	1946458	-1946458	29
rs112262457	6	51660048	7.09e-05	ENSG00000124743	KLHL31	0	1987853	1987853	30
rs11247571	17	908502	0.00223	ENSG00000167693	NXN	0	71268	71268	1
rs11247571	17	908502	0.00223	ENSG00000177370	TIMM22	0	88615	88615	2
rs11247571	17	908502	0.00223	ENSG00000159842	ABR	1	95016	95016	3
rs11247571	17	908502	0.00223	ENSG00000171861	MRM3	0	115993	-115993	4
rs11247571	17	908502	0.00223	ENSG00000167699	GLOD4	0	125112	-125112	5
rs11247571	17	908502	0.00223	ENSG00000179409	GEMIN4	0	154503	-154503	6
rs11247571	17	908502	0.00223	ENSG00000167695	FAM57A	0	165530	-165530	7
rs11247571	17	908502	0.00223	ENSG00000141252	VPS53	0	186785	-186785	8
rs11247571	17	908502	0.00223	ENSG00000205899	BHLHA9	0	362057	362057	9
rs11247571	17	908502	0.00223	ENSG00000184811	TUSC5	0	371161	371161	10
rs11247571	17	908502	0.00223	ENSG00000108953	YWHAE	0	435770	435770	11
rs11247571	17	908502	0.00223	ENSG00000183688	RFLNB	0	462563	-462563	12
rs11247571	17	908502	0.00223	ENSG00000187624	C17orf97	0	477440	-477440	13
rs11247571	17	908502	0.00223	ENSG00000167193	CRK	0	512187	512187	14
rs11247571	17	908502	0.00223	ENSG00000181031	RPH3AL	0	522248	-522248	15
rs11247571	17	908502	0.00223	ENSG00000197879	MYO1C	0	555684	555684	16
rs11247571	17	908502	0.00223	ENSG00000132376	INPP5K	0	586069	586069	17
rs11247571	17	908502	0.00223	ENSG00000174238	PITPNA	0	609216	609216	18
rs11247571	17	908502	0.00223	ENSG00000167703	SLC43A2	0	660765	660765	19
rs11247571	17	908502	0.00223	ENSG00000074660	SCARF1	0	725356	725356	20
rs11247571	17	908502	0.00223	ENSG00000272636	DOC2B	0	726866	-726866	21
rs11247571	17	908502	0.00223	ENSG00000167705	RILP	0	737643	737643	22
rs11247571	17	908502	0.00223	ENSG00000174231	PRPF8	0	742127	742127	23
rs11247571	17	908502	0.00223	ENSG00000268320	SCGB1C2	0	769435	-769435	24
rs11247571	17	908502	0.00223	ENSG00000185561	TLCD2	0	794288	794288	25
rs11247571	17	908502	0.00223	ENSG00000167716	WDR81	0	808021	808021	26
rs11247571	17	908502	0.00223	ENSG00000167711	SERPINF2	0	834334	834334	27
rs11247571	17	908502	0.00223	ENSG00000132386	SERPINF1	0	853457	853457	28
rs11247571	17	908502	0.00223	ENSG00000186532	SMYD4	0	870983	870983	29
rs11247571	17	908502	0.00223	ENSG00000132383	RPA1	0	921200	921200	30
rs11247571	17	908502	0.00223	ENSG00000185924	RTN4RL1	0	1026175	1026175	31
rs11247571	17	908502	0.00223	ENSG00000108963	DPH1	0	1121608	1121608	32
rs11247571	17	908502	0.00223	ENSG00000262664	OVCA2	0	1133434	1133434	33
rs11247571	17	908502	0.00223	ENSG00000177374	HIC1	0	1145652	1145652	34
rs11247571	17	908502	0.00223	ENSG00000070366	SMG6	0	1151337	1151337	35
rs11247571	17	908502	0.00223	ENSG00000167720	SRR	0	1394881	1394881	36
rs11247571	17	908502	0.00223	ENSG00000167721	TSR1	0	1414001	1414001	37
rs11247571	17	908502	0.00223	ENSG00000141258	SGSM2	0	1428996	1428996	38
rs11247571	17	908502	0.00223	ENSG00000070444	MNT	0	1475558	1475558	39
rs11247571	17	908502	0.00223	ENSG00000127804	METTL16	0	1497060	1497060	40
rs11247571	17	908502	0.00223	ENSG00000007168	PAFAH1B1	0	1684708	1684708	41
rs11247571	17	908502	0.00223	ENSG00000132361	CLUH	0	1780884	1780884	42
rs11247571	17	908502	0.00223	ENSG00000132359	RAP1GAP2	0	1847203	1847203	43
rs11263763	17	36103565	1.42e-13	ENSG00000275302	CCL4	0	25	25	1
rs11263763	17	36103565	1.42e-13	ENSG00000277632	CCL3	0	13396	-13396	2
rs11263763	17	36103565	1.42e-13	ENSG00000275385	CCL18	0	31533	-31533	3
rs11263763	17	36103565	1.42e-13	ENSG00000274808	TBC1D3B	0	62116	62116	4
rs11263763	17	36103565	1.42e-13	ENSG00000274736	CCL23	0	85597	-85597	5
rs11263763	17	36103565	1.42e-13	ENSG00000276085	CCL3L1	0	91304	91304	6
rs11263763	17	36103565	1.42e-13	ENSG00000275718	CCL15	0	101527	-101527	7
rs11263763	17	36103565	1.42e-13	ENSG00000275688	CCL15-CCL14	0	101944	-101944	8
rs11263763	17	36103565	1.42e-13	ENSG00000276070	CCL4L2	0	107359	107359	9
rs11263763	17	36103565	1.42e-13	ENSG00000276409	CCL14	0	116561	-116561	10
rs11263763	17	36103565	1.42e-13	ENSG00000275152	CCL16	0	122069	-122069	11
rs11263763	17	36103565	1.42e-13	ENSG00000274933	TBC1D3I	0	149891	149891	12
rs11263763	17	36103565	1.42e-13	ENSG00000275722	LYZL6	0	159866	-159866	13
rs11263763	17	36103565	1.42e-13	ENSG00000278023	RDM1	0	172792	-172792	14
rs11263763	17	36103565	1.42e-13	ENSG00000260287	TBC1D3G	0	220319	220319	15
rs11263763	17	36103565	1.42e-13	ENSG00000271503	CCL5	0	222772	-222772	16
rs11263763	17	36103565	1.42e-13	ENSG00000270379	HEATR9	0	234674	-234674	17
rs11263763	17	36103565	1.42e-13	ENSG00000270647	TAF15	0	238950	-238950	18
rs11263763	17	36103565	1.42e-13	ENSG00000274226	TBC1D3H	0	273966	273966	19
rs11263763	17	36103565	1.42e-13	ENSG00000271447	MMP28	0	307858	-307858	20
rs11263763	17	36103565	1.42e-13	ENSG00000275954	TBC1D3F	0	325053	325053	21
rs11263763	17	36103565	1.42e-13	ENSG00000270806	C17orf50	0	338486	-338486	22
rs11263763	17	36103565	1.42e-13	ENSG00000270765	GAS2L2	0	350687	-350687	23
rs11263763	17	36103565	1.42e-13	ENSG00000270885	RASL10B	0	360044	-360044	24
rs11263763	17	36103565	1.42e-13	ENSG00000006125	AP2B1	0	377156	-377156	25
rs11263763	17	36103565	1.42e-13	ENSG00000273611	ZNHIT3	0	383064	383064	26
rs11263763	17	36103565	1.42e-13	ENSG00000278259	MYO19	0	392068	392068	27
rs11263763	17	36103565	1.42e-13	ENSG00000277161	PIGW	0	431455	431455	28
rs11263763	17	36103565	1.42e-13	ENSG00000278311	GGNBP2	0	441323	441323	29
rs11263763	17	36103565	1.42e-13	ENSG00000278535	DHRS11	0	488233	488233	30
rs11263763	17	36103565	1.42e-13	ENSG00000278619	MRM1	0	498007	498007	31
rs11263763	17	36103565	1.42e-13	ENSG00000108733	PEX12	0	524702	-524702	32
rs11263763	17	36103565	1.42e-13	ENSG00000236320	SLFN14	0	545467	-545467	33
rs11263763	17	36103565	1.42e-13	ENSG00000205045	SLFN12L	0	565704	-565704	34
rs11263763	17	36103565	1.42e-13	ENSG00000154760	SLFN13	0	654728	-654728	35
rs11263763	17	36103565	1.42e-13	ENSG00000172123	SLFN12	0	670282	-670282	36
rs11263763	17	36103565	1.42e-13	ENSG00000172716	SLFN11	0	729864	-729864	37
rs11263763	17	36103565	1.42e-13	ENSG00000166750	SLFN5	0	829910	-829910	38
rs11263763	17	36103565	1.42e-13	ENSG00000273706	LHX1	0	833220	833220	39
rs11263763	17	36103565	1.42e-13	ENSG00000275700	AATF	0	845310	845310	40
rs11263763	17	36103565	1.42e-13	ENSG00000164729	SLC35G3	0	909042	-909042	41
rs11263763	17	36103565	1.42e-13	ENSG00000141161	UNC45B	0	914220	-914220	42
rs11263763	17	36103565	1.42e-13	ENSG00000073536	NLE1	0	961250	-961250	43
rs11263763	17	36103565	1.42e-13	ENSG00000073598	FNDC8	0	972833	-972833	44
rs11263763	17	36103565	1.42e-13	ENSG00000278540	ACACA	0	981423	981423	45
rs11263763	17	36103565	1.42e-13	ENSG00000185379	RAD51D	0	982043	-982043	46
rs11263763	17	36103565	1.42e-13	ENSG00000267618	AC004223.3	0	982072	-982072	47
rs11263763	17	36103565	1.42e-13	ENSG00000092871	RFFL	0	1014246	-1014246	48
rs11263763	17	36103565	1.42e-13	ENSG00000005156	LIG3	0	1093822	-1093822	49
rs11263763	17	36103565	1.42e-13	ENSG00000132141	CCT6B	0	1122487	-1122487	50
rs11263763	17	36103565	1.42e-13	ENSG00000198783	ZNF830	0	1139790	-1139790	51
rs11263763	17	36103565	1.42e-13	ENSG00000278505	C17orf78	0	1272421	1272421	52
rs11263763	17	36103565	1.42e-13	ENSG00000276234	TADA2A	0	1303309	1303309	53
rs11263763	17	36103565	1.42e-13	ENSG00000276023	DUSP14	0	1386266	1386266	54
rs11263763	17	36103565	1.42e-13	ENSG00000275066	SYNRG	0	1411232	1411232	55
rs11263763	17	36103565	1.42e-13	ENSG00000181291	TMEM132E	0	1464247	-1464247	56
rs11263763	17	36103565	1.42e-13	ENSG00000278053	DDX52	0	1506174	1506174	57
rs11263763	17	36103565	1.42e-13	ENSG00000275410	HNF1B	1	1582867	1582867	58
rs11263763	17	36103565	1.42e-13	ENSG00000108702	CCL1	0	1740334	-1740334	59
rs11263763	17	36103565	1.42e-13	ENSG00000181374	CCL13	0	1744955	-1744955	60
rs11263763	17	36103565	1.42e-13	ENSG00000108700	CCL8	0	1782163	-1782163	61
rs11263763	17	36103565	1.42e-13	ENSG00000172156	CCL11	0	1815231	-1815231	62
rs11263763	17	36103565	1.42e-13	ENSG00000273513	TBC1D3K	0	1820850	1820850	63
rs11263763	17	36103565	1.42e-13	ENSG00000108688	CCL7	0	1831323	-1831323	64
rs11263763	17	36103565	1.42e-13	ENSG00000108691	CCL2	0	1846362	-1846362	65
rs11263763	17	36103565	1.42e-13	ENSG00000274512	TBC1D3L	0	1874407	1874407	66
rs11263763	17	36103565	1.42e-13	ENSG00000274419	TBC1D3D	0	1900411	1900411	67
rs11263763	17	36103565	1.42e-13	ENSG00000108684	ASIC2	0	1928601	-1928601	68
rs11263763	17	36103565	1.42e-13	ENSG00000278299	TBC1D3C	0	1954128	1954128	69
rs112871784	6	109362245	1.89e-25	ENSG00000135535	CD164	0	4269	4269	1
rs112871784	6	109362245	1.89e-25	ENSG00000185250	PPIL6	0	27970	27970	2
rs112871784	6	109362245	1.89e-25	ENSG00000135587	SMPD2	0	78518	78518	3
rs112871784	6	109362245	1.89e-25	ENSG00000135596	MICAL1	0	81817	81817	4
rs112871784	6	109362245	1.89e-25	ENSG00000112365	ZBTB24	0	100349	100349	5
rs112871784	6	109362245	1.89e-25	ENSG00000155085	AK9	0	130611	130611	6
rs112871784	6	109362245	1.89e-25	ENSG00000183137	CEP57L1	0	198313	-198313	7
rs112871784	6	109362245	1.89e-25	ENSG00000080546	SESN1	1	267426	-267426	8
rs112871784	6	109362245	1.89e-25	ENSG00000112367	FIG4	0	329067	329067	9
rs112871784	6	109362245	1.89e-25	ENSG00000118690	ARMC2	0	387773	-387773	10
rs112871784	6	109362245	1.89e-25	ENSG00000146360	GPR6	0	616011	616011	11
rs112871784	6	109362245	1.89e-25	ENSG00000118689	FOXO3	0	677471	-677471	12
rs112871784	6	109362245	1.89e-25	ENSG00000112290	WASF1	0	737574	737574	13
rs112871784	6	109362245	1.89e-25	ENSG00000168438	CDC40	0	817896	817896	14
rs112871784	6	109362245	1.89e-25	ENSG00000135537	AFG1L	0	835449	-835449	15
rs112871784	6	109362245	1.89e-25	ENSG00000053328	METTL24	0	883683	883683	16
rs112871784	6	109362245	1.89e-25	ENSG00000203797	DDO	0	1029526	1029526	17
rs112871784	6	109362245	1.89e-25	ENSG00000004809	SLC22A16	0	1062442	1062442	18
rs112871784	6	109362245	1.89e-25	ENSG00000112335	SNX3	0	1100985	-1100985	19
rs112871784	6	109362245	1.89e-25	ENSG00000112333	NR2E1	0	1173436	-1173436	20
rs112871784	6	109362245	1.89e-25	ENSG00000081087	OSTM1	0	1196391	-1196391	21
rs112871784	6	109362245	1.89e-25	ENSG00000155111	CDK19	0	1247733	1247733	22
rs112871784	6	109362245	1.89e-25	ENSG00000025796	SEC63	0	1404056	-1404056	23
rs112871784	6	109362245	1.89e-25	ENSG00000123505	AMD1	0	1512525	1512525	24
rs112871784	6	109362245	1.89e-25	ENSG00000146285	SCML4	0	1537928	-1537928	25
rs112871784	6	109362245	1.89e-25	ENSG00000155115	GTF3C6	0	1596315	1596315	26
rs112871784	6	109362245	1.89e-25	ENSG00000197498	RPF2	0	1619770	1619770	27
rs112871784	6	109362245	1.89e-25	ENSG00000112320	SOBP	0	1702078	-1702078	28
rs112871784	6	109362245	1.89e-25	ENSG00000112394	SLC16A10	0	1725258	1725258	29
rs112871784	6	109362245	1.89e-25	ENSG00000173214	MFSD4B	0	1897103	1897103	30
rs112871784	6	109362245	1.89e-25	ENSG00000164494	PDSS2	0	1902681	-1902681	31
rs112871784	6	109362245	1.89e-25	ENSG00000009413	REV3L	0	1936783	1936783	32
rs112970152	X	52949499	0.00792	ENSG00000268350	FAM156A	1	23097	-23097	1
rs112970152	X	52949499	0.00792	ENSG00000179304	FAM156B	0	40939	-40939	2
rs112970152	X	52949499	0.00792	ENSG00000171402	XAGE3	0	81431	-81431	3
rs112970152	X	52949499	0.00792	ENSG00000184194	GPR173	0	99592	99592	4
rs112970152	X	52949499	0.00792	ENSG00000171405	XAGE5	0	131198	-131198	5
rs112970152	X	52949499	0.00792	ENSG00000184205	TSPYL2	0	132868	132868	6
rs112970152	X	52949499	0.00792	ENSG00000232593	KANTR	0	144646	144646	7
rs112970152	X	52949499	0.00792	ENSG00000204363	SPANXN5	0	151398	-151398	8
rs112970152	X	52949499	0.00792	ENSG00000268447	SSX2B	0	159194	-159194	9
rs112970152	X	52949499	0.00792	ENSG00000126012	KDM5C	0	241822	241822	10
rs112970152	X	52949499	0.00792	ENSG00000241476	SSX2	0	242310	-242310	11
rs112970152	X	52949499	0.00792	ENSG00000124313	IQSEC2	0	276329	276329	12
rs112970152	X	52949499	0.00792	ENSG00000187754	SSX7	0	294599	-294599	13
rs112970152	X	52949499	0.00792	ENSG00000072501	SMC1A	0	424650	424650	14
rs112970152	X	52949499	0.00792	ENSG00000204382	XAGE1B	0	428696	-428696	15
rs112970152	X	52949499	0.00792	ENSG00000204379	XAGE1A	0	448687	-448687	16
rs112970152	X	52949499	0.00792	ENSG00000158423	RIBC1	0	473191	473191	17
rs112970152	X	52949499	0.00792	ENSG00000072506	HSD17B10	0	481759	481759	18
rs112970152	X	52949499	0.00792	ENSG00000155622	XAGE2	0	573819	-573819	19
rs112970152	X	52949499	0.00792	ENSG00000086758	HUWE1	0	582597	582597	20
rs112970152	X	52949499	0.00792	ENSG00000154545	MAGED4	0	757231	-757231	21
rs112970152	X	52949499	0.00792	ENSG00000187243	MAGED4B	0	880251	-880251	22
rs112970152	X	52949499	0.00792	ENSG00000172943	PHF8	0	987177	987177	23
rs112970152	X	52949499	0.00792	ENSG00000179222	MAGED1	0	1047142	-1047142	24
rs112970152	X	52949499	0.00792	ENSG00000184083	FAM120C	0	1118825	1118825	25
rs112970152	X	52949499	0.00792	ENSG00000189369	GSPT2	0	1203267	-1203267	26
rs112970152	X	52949499	0.00792	ENSG00000223591	CENPVL1	0	1237368	-1237368	27
rs112970152	X	52949499	0.00792	ENSG00000196632	WNK3	0	1243324	1243324	28
rs112970152	X	52949499	0.00792	ENSG00000224109	CENPVL3	0	1330531	-1330531	29
rs112970152	X	52949499	0.00792	ENSG00000196368	NUDT11	0	1452903	-1452903	30
rs112970152	X	52949499	0.00792	ENSG00000158526	TSR2	0	1490902	1490902	31
rs112970152	X	52949499	0.00792	ENSG00000102302	FGD1	0	1495955	1495955	32
rs112970152	X	52949499	0.00792	ENSG00000187690	CXorf67	0	1540656	-1540656	33
rs112970152	X	52949499	0.00792	ENSG00000130119	GNL3L	0	1580712	1580712	34
rs112970152	X	52949499	0.00792	ENSG00000122824	NUDT10	0	1611974	-1611974	35
rs112970152	X	52949499	0.00792	ENSG00000102313	ITIH6	0	1799400	1799400	36
rs112970152	X	52949499	0.00792	ENSG00000102316	MAGED2	0	1858100	1858100	37
rs112970152	X	52949499	0.00792	ENSG00000067445	TRO	0	1970963	1970963	38
rs112970152	X	52949499	0.00792	ENSG00000158571	PFKFB1	0	1983462	1983462	39
rs11316	7	73246555	3,94E-51	ENSG00000130305	NSUN5	0	55962	55962	1
rs11316	7	73246555	3,94E-51	ENSG00000146755	TRIM50	0	65984	65984	2
rs11316	7	73246555	3,94E-51	ENSG00000077800	FKBP6	0	81609	81609	3
rs11316	7	73246555	3,94E-51	ENSG00000188763	FZD9	0	187228	187228	4
rs11316	7	73246555	3,94E-51	ENSG00000009954	BAZ1B	0	193843	193843	5
rs11316	7	73246555	3,94E-51	ENSG00000155428	TRIM74	0	277089	-277089	6
rs11316	7	73246555	3,94E-51	ENSG00000106635	BCL7B	0	289801	289801	7
rs11316	7	73246555	3,94E-51	ENSG00000196313	POM121	0	295115	-295115	8
rs11316	7	73246555	3,94E-51	ENSG00000106638	TBL2	0	322377	322377	9
rs11316	7	73246555	3,94E-51	ENSG00000009950	MLXIPL	0	346639	346639	10
rs11316	7	73246555	3,94E-51	ENSG00000277149	TYW1B	0	418357	-418357	11
rs11316	7	73246555	3,94E-51	ENSG00000176428	VPS37D	0	421270	421270	12
rs11316	7	73246555	3,94E-51	ENSG00000176410	DNAJC30	0	434414	434414	13
rs11316	7	73246555	3,94E-51	ENSG00000071462	BUD23	0	436470	436470	14
rs11316	7	73246555	3,94E-51	ENSG00000106089	STX1A	0	452651	452651	15
rs11316	7	73246555	3,94E-51	ENSG00000106077	ABHD11	0	489539	489539	16
rs11316	7	73246555	3,94E-51	ENSG00000165215	CLDN3	0	522442	522442	17
rs11316	7	73246555	3,94E-51	ENSG00000189143	CLDN4	0	552987	552987	18
rs11316	7	73246555	3,94E-51	ENSG00000165171	METTL27	1	588035	588035	19
rs11316	7	73246555	3,94E-51	ENSG00000175877	TMEM270	0	614604	614604	20
rs11316	7	73246555	3,94E-51	ENSG00000049540	ELN	0	781234	781234	21
rs11316	7	73246555	3,94E-51	ENSG00000183166	CALN1	0	799404	-799404	22
rs11316	7	73246555	3,94E-51	ENSG00000106683	LIMK1	0	836378	836378	23
rs11316	7	73246555	3,94E-51	ENSG00000106682	EIF4H	0	927690	927690	24
rs11316	7	73246555	3,94E-51	ENSG00000086730	LAT2	0	953097	953097	25
rs11316	7	73246555	3,94E-51	ENSG00000049541	RFC2	0	984944	984944	26
rs11316	7	73246555	3,94E-51	ENSG00000106665	CLIP2	0	1042920	1042920	27
rs11316	7	73246555	3,94E-51	ENSG00000006704	GTF2IRD1	0	1207235	1207235	28
rs11316	7	73246555	3,94E-51	ENSG00000263001	GTF2I	0	1411112	1411112	29
rs11316	7	73246555	3,94E-51	ENSG00000158517	NCF1	0	1527407	1527407	30
rs11316	7	73246555	3,94E-51	ENSG00000185274	GALNT17	0	1532955	-1532955	31
rs11316	7	73246555	3,94E-51	ENSG00000196275	GTF2IRD2	0	1549589	1549589	32
rs11316	7	73246555	3,94E-51	ENSG00000274070	CASTOR2	0	1718263	1718263	33
rs11316	7	73246555	3,94E-51	ENSG00000274523	RCC1L	0	1780567	1780567	34
rs11316	7	73246555	3,94E-51	ENSG00000174428	GTF2IRD2B	0	1846018	1846018	35
rs11489585	7	77314852	0.0017100000000000001	ENSG00000186088	GSAP	0	4101	-4101	1
rs11489585	7	77314852	0.0017100000000000001	ENSG00000135205	CCDC146	0	14681	14681	2
rs11489585	7	77314852	0.0017100000000000001	ENSG00000127951	FGL2	0	115004	-115004	3
rs11489585	7	77314852	0.0017100000000000001	ENSG00000127947	PTPN12	0	222423	222423	4
rs11489585	7	77314852	0.0017100000000000001	ENSG00000187257	RSBN1L	1	381591	381591	5
rs11489585	7	77314852	0.0017100000000000001	ENSG00000135211	TMEM60	0	478876	478876	6
rs11489585	7	77314852	0.0017100000000000001	ENSG00000006576	PHTF2	0	483940	483940	7
rs11489585	7	77314852	0.0017100000000000001	ENSG00000146707	POMZP3	0	687591	-687591	8
rs11489585	7	77314852	0.0017100000000000001	ENSG00000187391	MAGI2	0	702205	702205	9
rs11489585	7	77314852	0.0017100000000000001	ENSG00000185040	SPDYE16	0	773393	-773393	10
rs11489585	7	77314852	0.0017100000000000001	ENSG00000243566	UPK3B	0	798331	-798331	11
rs11489585	7	77314852	0.0017100000000000001	ENSG00000091073	DTX2	0	808857	-808857	12
rs11489585	7	77314852	0.0017100000000000001	ENSG00000188372	ZP3	0	872781	-872781	13
rs11489585	7	77314852	0.0017100000000000001	ENSG00000146700	SSC4D	0	905157	-905157	14
rs11489585	7	77314852	0.0017100000000000001	ENSG00000170027	YWHAG	0	955821	-955821	15
rs11489585	7	77314852	0.0017100000000000001	ENSG00000106211	HSPB1	0	1010557	-1010557	16
rs11489585	7	77314852	0.0017100000000000001	ENSG00000177679	SRRM3	0	1027564	-1027564	17
rs11489585	7	77314852	0.0017100000000000001	ENSG00000146701	MDH2	0	1247344	-1247344	18
rs11489585	7	77314852	0.0017100000000000001	ENSG00000127952	STYXL1	0	1266848	-1266848	19
rs11489585	7	77314852	0.0017100000000000001	ENSG00000189077	TMEM120A	0	1320193	-1320193	20
rs11489585	7	77314852	0.0017100000000000001	ENSG00000127948	POR	0	1327997	-1327997	21
rs11489585	7	77314852	0.0017100000000000001	ENSG00000005486	RHBDD2	0	1425926	-1425926	22
rs11489585	7	77314852	0.0017100000000000001	ENSG00000106178	CCL24	0	1491496	-1491496	23
rs11489585	7	77314852	0.0017100000000000001	ENSG00000006606	CCL26	0	1524956	-1524956	24
rs11489585	7	77314852	0.0017100000000000001	ENSG00000127946	HIP1	0	1575890	-1575890	25
rs11489585	7	77314852	0.0017100000000000001	ENSG00000170092	SPDYE5	0	1810548	-1810548	26
rs11489585	7	77314852	0.0017100000000000001	ENSG00000272391	POM121C	0	1828581	-1828581	27
rs11489585	7	77314852	0.0017100000000000001	ENSG00000178809	TRIM73	0	1903856	-1903856	28
rs11568311	16	66971257	0.00196	ENSG00000172828	CES3	0	3891	3891	1
rs11568311	16	66971257	0.00196	ENSG00000172824	CES4A	0	17332	17332	2
rs11568311	16	66971257	0.00196	ENSG00000172831	CES2	0	26161	-26161	3
rs11568311	16	66971257	0.00196	ENSG00000166595	CIAO2B	1	36834	-36834	4
rs11568311	16	66971257	0.00196	ENSG00000166592	RRAD	0	45613	-45613	5
rs11568311	16	66971257	0.00196	ENSG00000166589	CDH16	0	52273	-52273	6
rs11568311	16	66971257	0.00196	ENSG00000067955	CBFB	0	57859	57859	7
rs11568311	16	66971257	0.00196	ENSG00000172840	PDP2	0	75503	-75503	8
rs11568311	16	66971257	0.00196	ENSG00000159593	NAE1	0	98001	-98001	9
rs11568311	16	66971257	0.00196	ENSG00000168748	CA7	0	117104	-117104	10
rs11568311	16	66971257	0.00196	ENSG00000125149	C16orf70	0	138701	138701	11
rs11568311	16	66971257	0.00196	ENSG00000249961	TERB1	0	169637	-169637	12
rs11568311	16	66971257	0.00196	ENSG00000237172	B3GNT9	0	176848	176848	13
rs11568311	16	66971257	0.00196	ENSG00000102871	TRADD	0	182923	182923	14
rs11568311	16	66971257	0.00196	ENSG00000135722	FBXL8	0	188674	188674	15
rs11568311	16	66971257	0.00196	ENSG00000265690	AC074143.1	0	192128	192128	16
rs11568311	16	66971257	0.00196	ENSG00000102878	HSF4	0	193424	193424	17
rs11568311	16	66971257	0.00196	ENSG00000140939	NOL3	0	198897	198897	18
rs11568311	16	66971257	0.00196	ENSG00000196123	KIAA0895L	0	204345	204345	19
rs11568311	16	66971257	0.00196	ENSG00000179044	EXOC3L1	0	213109	213109	20
rs11568311	16	66971257	0.00196	ENSG00000135720	DYNC1LI2	0	219459	-219459	21
rs11568311	16	66971257	0.00196	ENSG00000205250	E2F4	0	220912	220912	22
rs11568311	16	66971257	0.00196	ENSG00000102890	ELMO3	0	227854	227854	23
rs11568311	16	66971257	0.00196	ENSG00000125122	LRRC29	0	235882	235882	24
rs11568311	16	66971257	0.00196	ENSG00000168701	TMEM208	0	255846	255846	25
rs11568311	16	66971257	0.00196	ENSG00000135723	FHOD1	0	258130	258130	26
rs11568311	16	66971257	0.00196	ENSG00000135740	SLC9A5	0	266426	266426	27
rs11568311	16	66971257	0.00196	ENSG00000183723	CMTM4	0	274550	-274550	28
rs11568311	16	66971257	0.00196	ENSG00000196155	PLEKHG4	0	306253	306253	29
rs11568311	16	66971257	0.00196	ENSG00000168676	KCTD19	0	318171	318171	30
rs11568311	16	66971257	0.00196	ENSG00000159708	LRRC36	0	355541	355541	31
rs11568311	16	66971257	0.00196	ENSG00000140931	CMTM3	0	357365	-357365	32
rs11568311	16	66971257	0.00196	ENSG00000140932	CMTM2	0	382982	-382982	33
rs11568311	16	66971257	0.00196	ENSG00000089505	CMTM1	0	392120	-392120	34
rs11568311	16	66971257	0.00196	ENSG00000254788	CKLF-CMTM1	0	392122	-392122	35
rs11568311	16	66971257	0.00196	ENSG00000217555	CKLF	0	405006	-405006	36
rs11568311	16	66971257	0.00196	ENSG00000159713	TPPP3	0	418552	418552	37
rs11568311	16	66971257	0.00196	ENSG00000166548	TK2	0	418713	-418713	38
rs11568311	16	66971257	0.00196	ENSG00000159714	ZDHHC1	0	423162	423162	39
rs11568311	16	66971257	0.00196	ENSG00000260851	AC010542.3	0	453945	-453945	40
rs11568311	16	66971257	0.00196	ENSG00000176387	HSD11B2	0	459395	459395	41
rs11568311	16	66971257	0.00196	ENSG00000159720	ATP6V0D1	0	466757	466757	42
rs11568311	16	66971257	0.00196	ENSG00000166546	BEAN1	0	477728	-477728	43
rs11568311	16	66971257	0.00196	ENSG00000159723	AGRP	0	511314	511314	44
rs11568311	16	66971257	0.00196	ENSG00000039523	RIPOR1	0	547161	547161	45
rs11568311	16	66971257	0.00196	ENSG00000179776	CDH5	0	566471	-566471	46
rs11568311	16	66971257	0.00196	ENSG00000102974	CTCF	0	591150	591150	47
rs11568311	16	66971257	0.00196	ENSG00000159753	CARMIL2	0	673662	673662	48
rs11568311	16	66971257	0.00196	ENSG00000102977	ACD	0	686255	686255	49
rs11568311	16	66971257	0.00196	ENSG00000102981	PARD6A	0	689689	689689	50
rs11568311	16	66971257	0.00196	ENSG00000124074	ENKD1	0	691688	691688	51
rs11568311	16	66971257	0.00196	ENSG00000159761	C16orf86	0	695559	695559	52
rs11568311	16	66971257	0.00196	ENSG00000141098	GFOD2	0	703274	703274	53
rs11568311	16	66971257	0.00196	ENSG00000141084	RANBP10	0	751809	751809	54
rs11568311	16	66971257	0.00196	ENSG00000102904	TSNAXIP1	0	835508	835508	55
rs11568311	16	66971257	0.00196	ENSG00000102901	CENPT	0	856900	856900	56
rs11568311	16	66971257	0.00196	ENSG00000168286	THAP11	0	870825	870825	57
rs11568311	16	66971257	0.00196	ENSG00000102898	NUTF2	0	875475	875475	58
rs11568311	16	66971257	0.00196	ENSG00000038358	EDC4	0	901766	901766	59
rs11568311	16	66971257	0.00196	ENSG00000188038	NRN1L	0	913548	913548	60
rs11568311	16	66971257	0.00196	ENSG00000159792	PSKH1	0	922015	922015	61
rs11568311	16	66971257	0.00196	ENSG00000141086	CTRL	0	956383	956383	62
rs11568311	16	66971257	0.00196	ENSG00000261884	AC040162.1	0	958357	958357	63
rs11568311	16	66971257	0.00196	ENSG00000205220	PSMB10	0	963245	963245	64
rs11568311	16	66971257	0.00196	ENSG00000213398	LCAT	0	968493	968493	65
rs11568311	16	66971257	0.00196	ENSG00000124067	SLC12A4	0	972217	972217	66
rs11568311	16	66971257	0.00196	ENSG00000141096	DPEP3	0	1004406	1004406	67
rs11568311	16	66971257	0.00196	ENSG00000167261	DPEP2	0	1016137	1016137	68
rs11568311	16	66971257	0.00196	ENSG00000167264	DUS2	0	1016489	1016489	69
rs11568311	16	66971257	0.00196	ENSG00000263201	DPEP2NB	0	1042179	1042179	70
rs11568311	16	66971257	0.00196	ENSG00000182810	DDX28	0	1050017	1050017	71
rs11568311	16	66971257	0.00196	ENSG00000072736	NFATC3	0	1113494	1113494	72
rs11568311	16	66971257	0.00196	ENSG00000103067	ESRP2	0	1257854	1257854	73
rs11568311	16	66971257	0.00196	ENSG00000103066	PLA2G15	0	1274047	1274047	74
rs11568311	16	66971257	0.00196	ENSG00000103064	SLC7A6	0	1293259	1293259	75
rs11568311	16	66971257	0.00196	ENSG00000103061	SLC7A6OS	0	1313246	1313246	76
rs11568311	16	66971257	0.00196	ENSG00000132600	PRMT7	0	1339717	1339717	77
rs11568311	16	66971257	0.00196	ENSG00000103056	SMPD3	0	1387068	1387068	78
rs11568311	16	66971257	0.00196	ENSG00000184939	ZFP90	0	1558833	1558833	79
rs11568311	16	66971257	0.00196	ENSG00000062038	CDH3	0	1664932	1664932	80
rs11568311	16	66971257	0.00196	ENSG00000039068	CDH1	0	1765968	1765968	81
rs11568311	16	66971257	0.00196	ENSG00000140937	CDH11	0	1845145	-1845145	82
rs11568311	16	66971257	0.00196	ENSG00000103047	TANGO6	0	1872347	1872347	83
rs11568818	11	102401661	1,70E-03	ENSG00000152558	TMEM123	0	5329	-5329	1
rs11568818	11	102401661	1,70E-03	ENSG00000110330	BIRC2	0	22991	-22991	2
rs11568818	11	102401661	1,70E-03	ENSG00000023445	BIRC3	0	62258	-62258	3
rs11568818	11	102401661	1,70E-03	ENSG00000137673	MMP7	1	118847	118847	4
rs11568818	11	102401661	1,70E-03	ENSG00000137693	YAP1	0	168238	-168238	5
rs11568818	11	102401661	1,70E-03	ENSG00000137674	MMP20	0	175174	175174	6
rs11568818	11	102401661	1,70E-03	ENSG00000137675	MMP27	0	289826	289826	7
rs11568818	11	102401661	1,70E-03	ENSG00000118113	MMP8	0	310134	310134	8
rs11568818	11	102401661	1,70E-03	ENSG00000137691	C11orf70	0	317101	-317101	9
rs11568818	11	102401661	1,70E-03	ENSG00000166670	MMP10	0	368842	368842	10
rs11568818	11	102401661	1,70E-03	ENSG00000196611	MMP1	0	388259	388259	11
rs11568818	11	102401661	1,70E-03	ENSG00000110318	CEP126	0	400603	-400603	12
rs11568818	11	102401661	1,70E-03	ENSG00000149968	MMP3	0	434140	434140	13
rs11568818	11	102401661	1,70E-03	ENSG00000262406	MMP12	0	461075	461075	14
rs11568818	11	102401661	1,70E-03	ENSG00000187151	ANGPTL5	0	485139	-485139	15
rs11568818	11	102401661	1,70E-03	ENSG00000137672	TRPC6	0	529099	-529099	16
rs11568818	11	102401661	1,70E-03	ENSG00000137745	MMP13	0	541334	541334	17
rs11568818	11	102401661	1,70E-03	ENSG00000137692	DCUN1D5	0	660415	660415	18
rs11568818	11	102401661	1,70E-03	ENSG00000187240	DYNC2H1	0	707770	707770	19
rs11568818	11	102401661	1,70E-03	ENSG00000082175	PGR	0	1271137	-1271137	20
rs11568818	11	102401661	1,70E-03	ENSG00000165895	ARHGAP42	0	1407720	-1407720	21
rs11568818	11	102401661	1,70E-03	ENSG00000170962	PDGFD	0	1505525	1505525	22
rs11568818	11	102401661	1,70E-03	ENSG00000170967	DDI1	0	1634919	1634919	23
rs1160267	8	23529521	1.06e-05	ENSG00000147454	SLC25A37	0	716	-716	1
rs1160267	8	23529521	1.06e-05	ENSG00000197217	ENTPD4	0	71826	-71826	2
rs1160267	8	23529521	1.06e-05	ENSG00000134013	LOXL2	0	104193	-104193	3
rs1160267	8	23529521	1.06e-05	ENSG00000167034	NKX3-1	1	149172	149172	4
rs1160267	8	23529521	1.06e-05	ENSG00000180053	NKX2-6	0	172930	172930	5
rs1160267	8	23529521	1.06e-05	ENSG00000104679	R3HCC1	0	233242	-233242	6
rs1160267	8	23529521	1.06e-05	ENSG00000147457	CHMP7	0	267521	-267521	7
rs1160267	8	23529521	1.06e-05	ENSG00000104689	TNFRSF10A	0	304395	-304395	8
rs1160267	8	23529521	1.06e-05	ENSG00000159167	STC1	0	312394	312394	9
rs1160267	8	23529521	1.06e-05	ENSG00000173530	TNFRSF10D	0	365491	-365491	10
rs1160267	8	23529521	1.06e-05	ENSG00000173535	TNFRSF10C	0	412084	-412084	11
rs1160267	8	23529521	1.06e-05	ENSG00000120889	TNFRSF10B	0	460342	-460342	12
rs1160267	8	23529521	1.06e-05	ENSG00000008853	RHOBTB2	0	509322	-509322	13
rs1160267	8	23529521	1.06e-05	ENSG00000134020	PEBP4	0	529521	-529521	14
rs1160267	8	23529521	1.06e-05	ENSG00000042980	ADAM28	0	764519	764519	15
rs1160267	8	23529521	1.06e-05	ENSG00000179388	EGR3	0	836219	-836219	16
rs1160267	8	23529521	1.06e-05	ENSG00000134028	ADAMDEC1	0	854764	854764	17
rs1160267	8	23529521	1.06e-05	ENSG00000147439	BIN3	0	860373	-860373	18
rs1160267	8	23529521	1.06e-05	ENSG00000158941	CCAR2	0	908007	-908007	19
rs1160267	8	23529521	1.06e-05	ENSG00000069206	ADAM7	0	911409	911409	20
rs1160267	8	23529521	1.06e-05	ENSG00000241852	C8orf58	0	925371	-925371	21
rs1160267	8	23529521	1.06e-05	ENSG00000248235	AC037459.1	0	927437	-927437	22
rs1160267	8	23529521	1.06e-05	ENSG00000120913	PDLIM2	0	931496	-931496	23
rs1160267	8	23529521	1.06e-05	ENSG00000120896	SORBS3	0	953733	-953733	24
rs1160267	8	23529521	1.06e-05	ENSG00000120910	PPP3CC	0	988379	-988379	25
rs1160267	8	23529521	1.06e-05	ENSG00000104635	SLC39A14	0	1095392	-1095392	26
rs1160267	8	23529521	1.06e-05	ENSG00000197181	PIWIL2	0	1171958	-1171958	27
rs1160267	8	23529521	1.06e-05	ENSG00000168495	POLR3D	0	1274921	-1274921	28
rs1160267	8	23529521	1.06e-05	ENSG00000168490	PHYHIP	0	1297180	-1297180	29
rs1160267	8	23529521	1.06e-05	ENSG00000168487	BMP1	0	1317195	-1317195	30
rs1160267	8	23529521	1.06e-05	ENSG00000168484	SFTPC	0	1365042	-1365042	31
rs1160267	8	23529521	1.06e-05	ENSG00000168481	LGI3	0	1372437	-1372437	32
rs1160267	8	23529521	1.06e-05	ENSG00000104722	NEFM	0	1383491	1383491	33
rs1160267	8	23529521	1.06e-05	ENSG00000168476	REEP4	0	1387570	-1387570	34
rs1160267	8	23529521	1.06e-05	ENSG00000168453	HR	0	1396137	-1396137	35
rs1160267	8	23529521	1.06e-05	ENSG00000275074	NUDT18	0	1420102	-1420102	36
rs1160267	8	23529521	1.06e-05	ENSG00000277586	NEFL	0	1421434	1421434	37
rs1160267	8	23529521	1.06e-05	ENSG00000158863	FAM160B2	0	1424623	-1424623	38
rs1160267	8	23529521	1.06e-05	ENSG00000158856	DMTN	0	1446994	-1446994	39
rs1160267	8	23529521	1.06e-05	ENSG00000158815	FGF17	0	1480712	-1480712	40
rs1160267	8	23529521	1.06e-05	ENSG00000158806	NPM2	0	1492624	-1492624	41
rs1160267	8	23529521	1.06e-05	ENSG00000130227	XPO7	0	1522936	-1522936	42
rs1160267	8	23529521	1.06e-05	ENSG00000147443	DOK2	0	1615661	-1615661	43
rs1160267	8	23529521	1.06e-05	ENSG00000147459	DOCK5	0	1655202	1655202	44
rs1160267	8	23529521	1.06e-05	ENSG00000168546	GFRA2	0	1717164	-1717164	45
rs1160267	8	23529521	1.06e-05	ENSG00000147437	GNRH1	0	1889739	1889739	46
rs1160267	8	23529521	1.06e-05	ENSG00000104756	KCTD9	0	1898326	1898326	47
rs1160267	8	23529521	1.06e-05	ENSG00000184661	CDCA2	0	1929476	1929476	48
rs11629412	14	37138294	0.00114077	ENSG00000183032	SLC25A21	0	34572	34572	1
rs11629412	14	37138294	0.00114077	ENSG00000151338	MIPOL1	0	59619	59619	2
rs11629412	14	37138294	0.00114077	ENSG00000129514	FOXA1	0	451690	451690	3
rs11629412	14	37138294	0.00114077	ENSG00000139865	TTC6	0	457553	457553	4
rs11629412	14	37138294	0.00114077	ENSG00000198807	PAX9	1	458579	-458579	5
rs11629412	14	37138294	0.00114077	ENSG00000136327	NKX2-8	0	555687	-555687	6
rs11629412	14	37138294	0.00114077	ENSG00000136352	NKX2-1	0	617145	-617145	7
rs11629412	14	37138294	0.00114077	ENSG00000229415	SFTA3	0	624465	-624465	8
rs11629412	14	37138294	0.00114077	ENSG00000151332	MBIP	0	817618	-817618	9
rs11629412	14	37138294	0.00114077	ENSG00000139874	SSTR1	0	1069705	1069705	10
rs11629412	14	37138294	0.00114077	ENSG00000176435	CLEC14A	0	1115809	1115809	11
rs11629412	14	37138294	0.00114077	ENSG00000100916	BRMS1L	0	1205969	-1205969	12
rs11629412	14	37138294	0.00114077	ENSG00000174373	RALGAPA1	0	1328990	-1328990	13
rs11629412	14	37138294	0.00114077	ENSG00000168348	INSM2	0	1601240	-1601240	14
rs11629412	14	37138294	0.00114077	ENSG00000100906	NFKBIA	0	1733545	-1733545	15
rs11629412	14	37138294	0.00114077	ENSG00000100902	PSMA6	0	1820801	-1820801	16
rs11629412	14	37138294	0.00114077	ENSG00000258790	AL121594.1	0	1820820	-1820820	17
rs11629412	14	37138294	0.00114077	ENSG00000100890	KIAA0391	0	1860680	-1860680	18
rs11629412	14	37138294	0.00114077	ENSG00000100934	SEC23A	0	1893625	1893625	19
rs11629412	14	37138294	0.00114077	ENSG00000092208	GEMIN2	0	1975929	1975929	20
rs11666569	19	17214073	4,46E-05	ENSG00000099331	MYO9B	1	464	464	1
rs11666569	19	17214073	4,46E-05	ENSG00000053501	USE1	0	1273	1273	2
rs11666569	19	17214073	4,46E-05	ENSG00000099330	OCEL1	0	12131	12131	3
rs11666569	19	17214073	4,46E-05	ENSG00000160113	NR2F6	0	17810	17810	4
rs11666569	19	17214073	4,46E-05	ENSG00000269095	AC010646.1	0	21867	21867	5
rs11666569	19	17214073	4,46E-05	ENSG00000130307	USHBP1	0	35103	35103	6
rs11666569	19	17214073	4,46E-05	ENSG00000105393	BABAM1	0	53277	53277	7
rs11666569	19	17214073	4,46E-05	ENSG00000269307	AC010463.1	0	53345	53345	8
rs11666569	19	17214073	4,46E-05	ENSG00000160117	ANKLE1	0	67572	67572	9
rs11666569	19	17214073	4,46E-05	ENSG00000127220	ABHD8	0	78058	78058	10
rs11666569	19	17214073	4,46E-05	ENSG00000130312	MRPL34	0	78536	78536	11
rs11666569	19	17214073	4,46E-05	ENSG00000130311	DDA1	0	95445	95445	12
rs11666569	19	17214073	4,46E-05	ENSG00000074855	ANO8	0	109150	109150	13
rs11666569	19	17214073	4,46E-05	ENSG00000130299	GTPBP3	0	120847	120847	14
rs11666569	19	17214073	4,46E-05	ENSG00000130300	PLVAP	0	137375	137375	15
rs11666569	19	17214073	4,46E-05	ENSG00000131351	HAUS8	0	138448	-138448	16
rs11666569	19	17214073	4,46E-05	ENSG00000269720	CCDC194	0	176436	176436	17
rs11666569	19	17214073	4,46E-05	ENSG00000160111	CPAMD8	0	187258	-187258	18
rs11666569	19	17214073	4,46E-05	ENSG00000130303	BST2	0	188866	188866	19
rs11666569	19	17214073	4,46E-05	ENSG00000141971	MVB12A	0	191649	191649	20
rs11666569	19	17214073	4,46E-05	ENSG00000188051	TMEM221	0	221436	221436	21
rs11666569	19	17214073	4,46E-05	ENSG00000269035	AC010319.2	0	222538	222538	22
rs11666569	19	17214073	4,46E-05	ENSG00000171773	NXNL1	0	241352	241352	23
rs11666569	19	17214073	4,46E-05	ENSG00000130304	SLC27A1	0	254696	254696	24
rs11666569	19	17214073	4,46E-05	ENSG00000130313	PGLS	0	297556	297556	25
rs11666569	19	17214073	4,46E-05	ENSG00000167483	FAM129C	0	309228	309228	26
rs11666569	19	17214073	4,46E-05	ENSG00000127533	F2RL3	0	321467	-321467	27
rs11666569	19	17214073	4,46E-05	ENSG00000127511	SIN3B	0	333720	-333720	28
rs11666569	19	17214073	4,46E-05	ENSG00000130309	COLGALT1	0	341521	341521	29
rs11666569	19	17214073	4,46E-05	ENSG00000130477	UNC13A	0	387255	387255	30
rs11666569	19	17214073	4,46E-05	ENSG00000188039	NWD1	0	396110	-396110	31
rs11666569	19	17214073	4,46E-05	ENSG00000130479	MAP1S	0	505169	505169	32
rs11666569	19	17214073	4,46E-05	ENSG00000072954	TMEM38A	0	524044	-524044	33
rs11666569	19	17214073	4,46E-05	ENSG00000130475	FCHO1	0	533645	533645	34
rs11666569	19	17214073	4,46E-05	ENSG00000214046	SMIM7	0	553631	-553631	35
rs11666569	19	17214073	4,46E-05	ENSG00000268790	AC008764.4	0	553958	-553958	36
rs11666569	19	17214073	4,46E-05	ENSG00000179913	B3GNT3	0	580755	580755	37
rs11666569	19	17214073	4,46E-05	ENSG00000105085	MED26	0	585011	-585011	38
rs11666569	19	17214073	4,46E-05	ENSG00000141979	AC008764.1	0	585869	-585869	39
rs11666569	19	17214073	4,46E-05	ENSG00000248099	INSL3	0	602439	602439	40
rs11666569	19	17214073	4,46E-05	ENSG00000105639	JAK3	0	610707	610707	41
rs11666569	19	17214073	4,46E-05	ENSG00000127526	SLC35E1	0	641691	-641691	42
rs11666569	19	17214073	4,46E-05	ENSG00000105640	RPL18A	0	645803	645803	43
rs11666569	19	17214073	4,46E-05	ENSG00000105641	SLC5A5	0	657900	657900	44
rs11666569	19	17214073	4,46E-05	ENSG00000085872	CHERP	0	671543	-671543	45
rs11666569	19	17214073	4,46E-05	ENSG00000105072	C19orf44	0	692721	-692721	46
rs11666569	19	17214073	4,46E-05	ENSG00000269058	CALR3	0	717881	-717881	47
rs11666569	19	17214073	4,46E-05	ENSG00000007080	CCDC124	0	718943	718943	48
rs11666569	19	17214073	4,46E-05	ENSG00000105642	KCNN1	0	737220	737220	49
rs11666569	19	17214073	4,46E-05	ENSG00000127527	EPS15L1	0	741988	-741988	50
rs11666569	19	17214073	4,46E-05	ENSG00000105643	ARRDC2	0	787059	787059	51
rs11666569	19	17214073	4,46E-05	ENSG00000096996	IL12RB1	0	844922	844922	52
rs11666569	19	17214073	4,46E-05	ENSG00000099308	MAST3	0	883720	883720	53
rs11666569	19	17214073	4,46E-05	ENSG00000127528	KLF2	0	886199	-886199	54
rs11666569	19	17214073	4,46E-05	ENSG00000105647	PIK3R2	0	939045	939045	55
rs11666569	19	17214073	4,46E-05	ENSG00000268173	AC007192.1	0	939085	939085	56
rs11666569	19	17214073	4,46E-05	ENSG00000216490	IFI30	0	959089	959089	57
rs11666569	19	17214073	4,46E-05	ENSG00000072958	AP1M1	0	968166	-968166	58
rs11666569	19	17214073	4,46E-05	ENSG00000254858	MPV17L2	0	979109	979109	59
rs11666569	19	17214073	4,46E-05	ENSG00000105649	RAB3A	0	982711	982711	60
rs11666569	19	17214073	4,46E-05	ENSG00000105650	PDE4C	0	994579	994579	61
rs11666569	19	17214073	4,46E-05	ENSG00000105058	FAM32A	0	1022027	-1022027	62
rs11666569	19	17214073	4,46E-05	ENSG00000141977	CIB3	0	1040548	-1040548	63
rs11666569	19	17214073	4,46E-05	ENSG00000130518	IQCN	0	1043024	1043024	64
rs11666569	19	17214073	4,46E-05	ENSG00000196684	HSH2D	0	1055498	-1055498	65
rs11666569	19	17214073	4,46E-05	ENSG00000130522	JUND	0	1065687	1065687	66
rs11666569	19	17214073	4,46E-05	ENSG00000167461	RAB8A	0	1079839	-1079839	67
rs11666569	19	17214073	4,46E-05	ENSG00000130520	LSM4	0	1092157	1092157	68
rs11666569	19	17214073	4,46E-05	ENSG00000167460	TPM4	0	1111068	-1111068	69
rs11666569	19	17214073	4,46E-05	ENSG00000130517	PGPEP1	0	1126514	1126514	70
rs11666569	19	17214073	4,46E-05	ENSG00000130513	GDF15	0	1160658	1160658	71
rs11666569	19	17214073	4,46E-05	ENSG00000175489	LRRC25	0	1177071	1177071	72
rs11666569	19	17214073	4,46E-05	ENSG00000130511	SSBP4	0	1204791	1204791	73
rs11666569	19	17214073	4,46E-05	ENSG00000105655	ISYNA1	0	1220315	1220315	74
rs11666569	19	17214073	4,46E-05	ENSG00000105656	ELL	0	1228590	1228590	75
rs11666569	19	17214073	4,46E-05	ENSG00000176231	OR10H4	0	1263723	-1263723	76
rs11666569	19	17214073	4,46E-05	ENSG00000171903	CYP4F11	0	1279206	-1279206	77
rs11666569	19	17214073	4,46E-05	ENSG00000186115	CYP4F2	0	1315953	-1315953	78
rs11666569	19	17214073	4,46E-05	ENSG00000105701	FKBP8	0	1317678	1317678	79
rs11666569	19	17214073	4,46E-05	ENSG00000105700	KXD1	0	1343689	1343689	80
rs11666569	19	17214073	4,46E-05	ENSG00000221983	UBA52	0	1357657	1357657	81
rs11666569	19	17214073	4,46E-05	ENSG00000006016	CRLF1	0	1358147	1358147	82
rs11666569	19	17214073	4,46E-05	ENSG00000006015	REX1BD	0	1374612	1374612	83
rs11666569	19	17214073	4,46E-05	ENSG00000105696	TMEM59L	0	1393357	1393357	84
rs11666569	19	17214073	4,46E-05	ENSG00000186723	OR10H1	0	1398409	-1398409	85
rs11666569	19	17214073	4,46E-05	ENSG00000172519	OR10H5	0	1413048	-1413048	86
rs11666569	19	17214073	4,46E-05	ENSG00000167487	KLHL26	0	1422892	1422892	87
rs11666569	19	17214073	4,46E-05	ENSG00000105662	CRTC1	0	1469604	1469604	88
rs11666569	19	17214073	4,46E-05	ENSG00000171936	OR10H3	0	1471730	-1471730	89
rs11666569	19	17214073	4,46E-05	ENSG00000171942	OR10H2	0	1485013	-1485013	90
rs11666569	19	17214073	4,46E-05	ENSG00000186204	CYP4F12	0	1516899	-1516899	91
rs11666569	19	17214073	4,46E-05	ENSG00000186529	CYP4F3	0	1551248	-1551248	92
rs11666569	19	17214073	4,46E-05	ENSG00000105664	COMP	0	1568700	1568700	93
rs11666569	19	17214073	4,46E-05	ENSG00000186526	CYP4F8	0	1583435	-1583435	94
rs11666569	19	17214073	4,46E-05	ENSG00000005007	UPF1	0	1617865	1617865	95
rs11666569	19	17214073	4,46E-05	ENSG00000130283	GDF1	0	1654472	1654472	96
rs11666569	19	17214073	4,46E-05	ENSG00000223802	CERS1	0	1654472	1654472	97
rs11666569	19	17214073	4,46E-05	ENSG00000171954	CYP4F22	0	1661756	-1661756	98
rs11666569	19	17214073	4,46E-05	ENSG00000105669	COPE	0	1685441	1685441	99
rs11666569	19	17214073	4,46E-05	ENSG00000268193	AC002985.1	0	1692940	1692940	100
rs11666569	19	17214073	4,46E-05	ENSG00000105671	DDX49	0	1705602	1705602	101
rs11666569	19	17214073	4,46E-05	ENSG00000161031	PGLYRP2	0	1715117	-1715117	102
rs11666569	19	17214073	4,46E-05	ENSG00000051128	HOMER3	0	1715128	1715128	103
rs11666569	19	17214073	4,46E-05	ENSG00000105122	RASAL3	0	1749502	-1749502	104
rs11666569	19	17214073	4,46E-05	ENSG00000011451	WIZ	0	1764122	-1764122	105
rs11666569	19	17214073	4,46E-05	ENSG00000064607	SUGP2	0	1776815	1776815	106
rs11666569	19	17214073	4,46E-05	ENSG00000011243	AKAP8L	0	1794932	-1794932	107
rs11666569	19	17214073	4,46E-05	ENSG00000105676	ARMC6	0	1819502	1819502	108
rs11666569	19	17214073	4,46E-05	ENSG00000105127	AKAP8	0	1834275	-1834275	109
rs11666569	19	17214073	4,46E-05	ENSG00000181035	SLC25A42	0	1849926	1849926	110
rs11666569	19	17214073	4,46E-05	ENSG00000141867	BRD4	0	1881528	-1881528	111
rs11666569	19	17214073	4,46E-05	ENSG00000064545	TMEM161A	0	1905096	1905096	112
rs11666569	19	17214073	4,46E-05	ENSG00000064489	BORCS8-MEF2B	0	1931494	1931494	113
rs11666569	19	17214073	4,46E-05	ENSG00000213999	MEF2B	0	1931495	1931495	114
rs11666569	19	17214073	4,46E-05	ENSG00000254901	BORCS8	0	1962830	1962830	115
rs11666569	19	17214073	4,46E-05	ENSG00000064490	RFXANK	0	1978156	1978156	116
rs11666569	19	17214073	4,46E-05	ENSG00000105131	EPHX3	0	1980638	-1980638	117
rs11666569	19	17214073	4,46E-05	ENSG00000184162	NR2C2AP	0	1987343	1987343	118
rs11666569	19	17214073	4,46E-05	ENSG00000130287	NCAN	0	1997900	1997900	119
rs11689112	2	121049166	1.68e-10	ENSG00000074047	GLI2	0	56513	-56513	1
rs11689112	2	121049166	1.68e-10	ENSG00000115112	TFCP2L1	0	167421	167421	2
rs11689112	2	121049166	1.68e-10	ENSG00000074054	CLASP1	0	288610	288610	3
rs11689112	2	121049166	1.68e-10	ENSG00000155438	NIFK	0	677779	677779	4
rs11689112	2	121049166	1.68e-10	ENSG00000211460	TSN	0	687937	687937	5
rs11689112	2	121049166	1.68e-10	ENSG00000163083	INHBB	0	697358	-697358	6
rs11689112	2	121049166	1.68e-10	ENSG00000144118	RALB	1	754453	-754453	7
rs11689112	2	121049166	1.68e-10	ENSG00000226479	TMEM185B	0	825758	-825758	8
rs11689112	2	121049166	1.68e-10	ENSG00000115109	EPB41L5	0	870047	-870047	9
rs11689112	2	121049166	1.68e-10	ENSG00000088179	PTPN4	0	1065348	-1065348	10
rs11689112	2	121049166	1.68e-10	ENSG00000144120	TMEM177	0	1362659	-1362659	11
rs11689112	2	121049166	1.68e-10	ENSG00000163075	CFAP221	0	1386915	-1386915	12
rs11689112	2	121049166	1.68e-10	ENSG00000080293	SCTR	0	1523865	-1523865	13
rs11689112	2	121049166	1.68e-10	ENSG00000171227	TMEM37	0	1610646	-1610646	14
rs11689112	2	121049166	1.68e-10	ENSG00000155368	DBI	0	1676606	-1676606	15
rs11689112	2	121049166	1.68e-10	ENSG00000186132	C2orf76	0	1682338	-1682338	16
rs11689112	2	121049166	1.68e-10	ENSG00000115107	STEAP3	0	1783514	-1783514	17
rs11689112	2	121049166	1.68e-10	ENSG00000144119	C1QL2	0	1890277	-1890277	18
rs1188529	1	10525914	2.83e-06	ENSG00000160049	DFFA	0	53388	-53388	1
rs1188529	1	10525914	2.83e-06	ENSG00000142655	PEX14	0	53626	-53626	2
rs1188529	1	10525914	2.83e-06	ENSG00000251503	CENPS-CORT	0	73761	-73761	3
rs1188529	1	10525914	2.83e-06	ENSG00000241563	CORT	0	74012	-74012	4
rs1188529	1	10525914	2.83e-06	ENSG00000175279	CENPS	0	83105	-83105	5
rs1188529	1	10525914	2.83e-06	ENSG00000142657	PGD	1	105770	-105770	6
rs1188529	1	10525914	2.83e-06	ENSG00000130940	CASZ1	0	110690	110690	7
rs1188529	1	10525914	2.83e-06	ENSG00000054523	KIF1B	0	144311	-144311	8
rs1188529	1	10525914	2.83e-06	ENSG00000130939	UBE4B	0	344675	-344675	9
rs1188529	1	10525914	2.83e-06	ENSG00000175262	C1orf127	0	420557	420557	10
rs1188529	1	10525914	2.83e-06	ENSG00000120948	TARDBP	0	486430	486430	11
rs1188529	1	10525914	2.83e-06	ENSG00000277726	AL109811.4	0	486748	486748	12
rs1188529	1	10525914	2.83e-06	ENSG00000009724	MASP2	0	500609	500609	13
rs1188529	1	10525914	2.83e-06	ENSG00000162444	RBP7	0	509894	-509894	14
rs1188529	1	10525914	2.83e-06	ENSG00000116649	SRM	0	528670	528670	15
rs1188529	1	10525914	2.83e-06	ENSG00000173614	NMNAT1	0	540413	-540413	16
rs1188529	1	10525914	2.83e-06	ENSG00000171824	EXOSC10	0	540704	540704	17
rs1188529	1	10525914	2.83e-06	ENSG00000198793	MTOR	0	580621	580621	18
rs1188529	1	10525914	2.83e-06	ENSG00000162441	LZIC	0	582507	-582507	19
rs1188529	1	10525914	2.83e-06	ENSG00000178585	CTNNBIP1	0	615578	-615578	20
rs1188529	1	10525914	2.83e-06	ENSG00000171819	ANGPTL7	0	663427	663427	21
rs1188529	1	10525914	2.83e-06	ENSG00000171603	CLSTN1	0	701388	-701388	22
rs1188529	1	10525914	2.83e-06	ENSG00000120942	UBIAD1	0	747292	747292	23
rs1188529	1	10525914	2.83e-06	ENSG00000171608	PIK3CD	0	796800	-796800	24
rs1188529	1	10525914	2.83e-06	ENSG00000188807	TMEM201	0	911041	-911041	25
rs1188529	1	10525914	2.83e-06	ENSG00000171612	SLC25A33	0	940735	-940735	26
rs1188529	1	10525914	2.83e-06	ENSG00000204624	DISP3	0	953252	953252	27
rs1188529	1	10525914	2.83e-06	ENSG00000116661	FBXO2	0	1111104	1111104	28
rs1188529	1	10525914	2.83e-06	ENSG00000132879	FBXO44	0	1128461	1128461	29
rs1188529	1	10525914	2.83e-06	ENSG00000116663	FBXO6	0	1138210	1138210	30
rs1188529	1	10525914	2.83e-06	ENSG00000116670	MAD2L2	0	1148566	1148566	31
rs1188529	1	10525914	2.83e-06	ENSG00000171621	SPSB1	0	1156382	-1156382	32
rs1188529	1	10525914	2.83e-06	ENSG00000162490	DRAXIN	0	1165815	1165815	33
rs1188529	1	10525914	2.83e-06	ENSG00000177674	AGTRAP	0	1210170	1210170	34
rs1188529	1	10525914	2.83e-06	ENSG00000215910	C1orf167	0	1235873	1235873	35
rs1188529	1	10525914	2.83e-06	ENSG00000049239	H6PD	0	1254577	-1254577	36
rs1188529	1	10525914	2.83e-06	ENSG00000177000	MTHFR	0	1259809	1259809	37
rs1188529	1	10525914	2.83e-06	ENSG00000011021	CLCN6	0	1280182	1280182	38
rs1188529	1	10525914	2.83e-06	ENSG00000175206	NPPA	0	1319795	1319795	39
rs1188529	1	10525914	2.83e-06	ENSG00000120937	NPPB	0	1331550	1331550	40
rs1188529	1	10525914	2.83e-06	ENSG00000116685	KIAA2013	0	1393677	1393677	41
rs1188529	1	10525914	2.83e-06	ENSG00000180758	GPR157	0	1396744	-1396744	42
rs1188529	1	10525914	2.83e-06	ENSG00000083444	PLOD1	0	1408291	1408291	43
rs1188529	1	10525914	2.83e-06	ENSG00000142583	SLC2A5	0	1437436	-1437436	44
rs1188529	1	10525914	2.83e-06	ENSG00000116688	MFN2	0	1454267	1454267	45
rs1188529	1	10525914	2.83e-06	ENSG00000116691	MIIP	0	1493552	1493552	46
rs1188529	1	10525914	2.83e-06	ENSG00000197241	SLC2A7	0	1499569	-1499569	47
rs1188529	1	10525914	2.83e-06	ENSG00000120949	TNFRSF8	0	1537463	1537463	48
rs1188529	1	10525914	2.83e-06	ENSG00000131686	CA6	0	1550822	-1550822	49
rs1188529	1	10525914	2.83e-06	ENSG00000028137	TNFRSF1B	0	1641089	1641089	50
rs1188529	1	10525914	2.83e-06	ENSG00000074800	ENO1	0	1646664	-1646664	51
rs1188529	1	10525914	2.83e-06	ENSG00000048707	VPS13D	0	1704118	1704118	52
rs1188529	1	10525914	2.83e-06	ENSG00000142599	RERE	0	1708271	-1708271	53
rs11891426	2	238434702	0.99	ENSG00000065802	ASB1	0	7960	-7960	1
rs11891426	2	238434702	0.99	ENSG00000204104	TRAF3IP1	0	33802	-33802	2
rs11891426	2	238434702	0.99	ENSG00000132326	PER2	0	144600	-144600	3
rs11891426	2	238434702	0.99	ENSG00000144485	HES6	0	194040	-194040	4
rs11891426	2	238434702	0.99	ENSG00000132323	ILKAP	0	230973	-230973	5
rs11891426	2	238434702	0.99	ENSG00000178752	ERFE	0	265802	-265802	6
rs11891426	2	238434702	0.99	ENSG00000168427	KLHL30	0	281755	-281755	7
rs11891426	2	238434702	0.99	ENSG00000144488	ESPNL	0	301415	-301415	8
rs11891426	2	238434702	0.99	ENSG00000132330	SCLY	0	335289	-335289	9
rs11891426	2	238434702	0.99	ENSG00000258984	UBE2F-SCLY	0	335290	-335290	10
rs11891426	2	238434702	0.99	ENSG00000184182	UBE2F	0	391920	-391920	11
rs11891426	2	238434702	0.99	ENSG00000233608	TWIST2	0	413330	413330	12
rs11891426	2	238434702	0.99	ENSG00000132329	RAMP1	0	522588	-522588	13
rs11891426	2	238434702	0.99	ENSG00000177483	RBM44	0	591894	-591894	14
rs11891426	2	238434702	0.99	ENSG00000068024	HDAC4	0	613466	613466	15
rs11891426	2	238434702	0.99	ENSG00000124831	LRRFIP1	0	621020	-621020	16
rs11891426	2	238434702	0.99	ENSG00000124839	RAB17	0	833088	-833088	17
rs11891426	2	238434702	0.99	ENSG00000071677	PRLH	0	867527	-867527	18
rs11891426	2	238434702	0.99	ENSG00000115648	MLPH	1	879384	-879384	19
rs11891426	2	238434702	0.99	ENSG00000163359	COL6A3	0	1020327	-1020327	20
rs11891426	2	238434702	0.99	ENSG00000198612	COPS8	0	1334236	-1334236	21
rs11891426	2	238434702	0.99	ENSG00000130414	NDUFA10	0	1457748	1457748	22
rs11891426	2	238434702	0.99	ENSG00000182083	OR6B2	0	1594263	1594263	23
rs11891426	2	238434702	0.99	ENSG00000178586	OR6B3	0	1610375	1610375	24
rs11891426	2	238434702	0.99	ENSG00000172428	COPS9	0	1691861	1691861	25
rs11891426	2	238434702	0.99	ENSG00000178602	OTOS	0	1704324	1704324	26
rs11891426	2	238434702	0.99	ENSG00000144476	ACKR3	0	1852344	-1852344	27
rs11891426	2	238434702	0.99	ENSG00000132321	IQCA1	0	1927160	-1927160	28
rs11980923	7	90036873	0.0474	ENSG00000164647	STEAP1	0	117502	117502	1
rs11980923	7	90036873	0.0474	ENSG00000157214	STEAP2	0	130717	130717	2
rs11980923	7	90036873	0.0474	ENSG00000105792	CFAP69	0	208301	208301	3
rs11980923	7	90036873	0.0474	ENSG00000105793	GTPBP10	1	298350	298350	4
rs11980923	7	90036873	0.0474	ENSG00000157224	CLDN12	0	346848	346848	5
rs11980923	7	90036873	0.0474	ENSG00000058091	CDK14	0	429551	429551	6
rs11980923	7	90036873	0.0474	ENSG00000182348	ZNF804B	0	699816	-699816	7
rs11980923	7	90036873	0.0474	ENSG00000157240	FZD1	0	1227491	1227491	8
rs11980923	7	90036873	0.0474	ENSG00000164645	TEX47	0	1241152	-1241152	9
rs11980923	7	90036873	0.0474	ENSG00000127989	MTERF1	0	1655135	1655135	10
rs11980923	7	90036873	0.0474	ENSG00000127954	STEAP4	0	1729982	-1729982	11
rs11980923	7	90036873	0.0474	ENSG00000075142	SRI	0	1809880	-1809880	12
rs11980923	7	90036873	0.0474	ENSG00000008277	ADAM22	0	1833984	-1833984	13
rs11980923	7	90036873	0.0474	ENSG00000127914	AKAP9	0	1903994	1903994	14
rs11986220	8	128531689	4,00E-45	ENSG00000136997	MYC	1	790255	-790255	1
rs11986220	8	128531689	4,00E-45	ENSG00000212993	POU5F1B	0	1111623	-1111623	2
rs11986220	8	128531689	4,00E-45	ENSG00000147697	GSDMC	0	1216507	1216507	3
rs11986220	8	128531689	4,00E-45	ENSG00000153310	FAM49B	0	1307904	1307904	4
rs11986220	8	128531689	4,00E-45	ENSG00000153317	ASAP1	0	1520415	1520415	5
rs11986220	8	128531689	4,00E-45	ENSG00000168672	FAM84B	0	1973296	-1973296	6
rs12137162	1	19763396	0.00848	ENSG00000162542	TMCO4	0	36549	36549	1
rs12137162	1	19763396	0.00848	ENSG00000178828	RNF186	0	50633	50633	2
rs12137162	1	19763396	0.00848	ENSG00000158748	HTR6	0	83834	-83834	3
rs12137162	1	19763396	0.00848	ENSG00000158747	NBL1	0	104940	-104940	4
rs12137162	1	19763396	0.00848	ENSG00000270136	MINOS1-NBL1	0	106469	-106469	5
rs12137162	1	19763396	0.00848	ENSG00000169914	OTUD3	0	119117	119117	6
rs12137162	1	19763396	0.00848	ENSG00000173436	MINOS1	0	133575	-133575	7
rs12137162	1	19763396	0.00848	ENSG00000188784	PLA2G2E	0	156613	156613	8
rs12137162	1	19763396	0.00848	ENSG00000188257	PLA2G2A	0	212035	212035	9
rs12137162	1	19763396	0.00848	ENSG00000127472	PLA2G5	0	264783	264783	10
rs12137162	1	19763396	0.00848	ENSG00000077549	CAPZB	1	277857	-277857	11
rs12137162	1	19763396	0.00848	ENSG00000117215	PLA2G2D	0	348543	348543	12
rs12137162	1	19763396	0.00848	ENSG00000158786	PLA2G2F	0	375930	375930	13
rs12137162	1	19763396	0.00848	ENSG00000187980	PLA2G2C	0	397857	397857	14
rs12137162	1	19763396	0.00848	ENSG00000162543	UBXN10	0	422689	422689	15
rs12137162	1	19763396	0.00848	ENSG00000040487	PQLC2	0	434096	-434096	16
rs12137162	1	19763396	0.00848	ENSG00000053371	AKR7A2	0	451250	-451250	17
rs12137162	1	19763396	0.00848	ENSG00000162482	AKR7A3	0	474146	-474146	18
rs12137162	1	19763396	0.00848	ENSG00000053372	MRTO4	0	503268	-503268	19
rs12137162	1	19763396	0.00848	ENSG00000127463	EMC1	0	511844	-511844	20
rs12137162	1	19763396	0.00848	ENSG00000158816	VWA5B1	0	527523	527523	21
rs12137162	1	19763396	0.00848	ENSG00000127481	UBR4	0	553120	-553120	22
rs12137162	1	19763396	0.00848	ENSG00000162545	CAMK2N1	0	718995	718995	23
rs12137162	1	19763396	0.00848	ENSG00000090432	MUL1	0	736052	736052	24
rs12137162	1	19763396	0.00848	ENSG00000183114	FAM43B	0	789043	789043	25
rs12137162	1	19763396	0.00848	ENSG00000169991	IFFO2	0	806710	-806710	26
rs12137162	1	19763396	0.00848	ENSG00000158825	CDA	0	825552	825552	27
rs12137162	1	19763396	0.00848	ENSG00000255275	AL080251.1	0	842275	-842275	28
rs12137162	1	19763396	0.00848	ENSG00000159423	ALDH4A1	0	860615	-860615	29
rs12137162	1	19763396	0.00848	ENSG00000158828	PINK1	0	870059	870059	30
rs12137162	1	19763396	0.00848	ENSG00000244038	DDOST	0	888371	888371	31
rs12137162	1	19763396	0.00848	ENSG00000117245	KIF17	0	900618	900618	32
rs12137162	1	19763396	0.00848	ENSG00000179002	TAS1R2	0	903714	-903714	33
rs12137162	1	19763396	0.00848	ENSG00000189410	SH2D5	0	956336	956336	34
rs12137162	1	19763396	0.00848	ENSG00000127483	HP1BP3	0	979265	979265	35
rs12137162	1	19763396	0.00848	ENSG00000009709	PAX7	0	1014530	-1014530	36
rs12137162	1	19763396	0.00848	ENSG00000075151	EIF4G3	0	1042896	1042896	37
rs12137162	1	19763396	0.00848	ENSG00000179023	KLHDC7A	0	1277270	-1277270	38
rs12137162	1	19763396	0.00848	ENSG00000117154	IGSF21	0	1384913	-1384913	39
rs12137162	1	19763396	0.00848	ENSG00000117298	ECE1	0	1453851	1453851	40
rs12137162	1	19763396	0.00848	ENSG00000142794	NBPF3	0	1676732	1676732	41
rs12137162	1	19763396	0.00848	ENSG00000162551	ALPL	0	1745976	1745976	42
rs12137162	1	19763396	0.00848	ENSG00000076864	RAP1GAP	0	1832819	1832819	43
rs12137162	1	19763396	0.00848	ENSG00000090686	USP48	0	1914902	1914902	44
rs12137162	1	19763396	0.00848	ENSG00000117148	ACTL8	0	1936333	-1936333	45
rs12155172	7	20994491	0.0004980000000000001	ENSG00000164651	SP8	1	207605	-207605	1
rs12155172	7	20994491	0.0004980000000000001	ENSG00000004846	ABCB5	0	217453	-217453	2
rs12155172	7	20994491	0.0004980000000000001	ENSG00000105866	SP4	0	433543	433543	3
rs12155172	7	20994491	0.0004980000000000001	ENSG00000105877	DNAH11	0	548724	548724	4
rs12155172	7	20994491	0.0004980000000000001	ENSG00000105855	ITGB8	0	578737	-578737	5
rs12155172	7	20994491	0.0004980000000000001	ENSG00000183742	MACC1	0	777087	-777087	6
rs12155172	7	20994491	0.0004980000000000001	ENSG00000164649	CDCA7L	0	906409	906409	7
rs12155172	7	20994491	0.0004980000000000001	ENSG00000136237	RAPGEF5	0	1123747	1123747	8
rs12155172	7	20994491	0.0004980000000000001	ENSG00000173452	TMEM196	0	1220893	-1220893	9
rs12155172	7	20994491	0.0004980000000000001	ENSG00000105849	TWISTNB	0	1285404	-1285404	10
rs12155172	7	20994491	0.0004980000000000001	ENSG00000105889	STEAP1B	0	1424953	1424953	11
rs12155172	7	20994491	0.0004980000000000001	ENSG00000136244	IL6	0	1731393	1731393	12
rs12155172	7	20994491	0.0004980000000000001	ENSG00000196683	TOMM7	0	1818137	1818137	13
rs12155172	7	20994491	0.0004980000000000001	ENSG00000146618	FERD3L	0	1849070	-1849070	14
rs12155172	7	20994491	0.0004980000000000001	ENSG00000122691	TWIST1	0	1876819	-1876819	15
rs12155172	7	20994491	0.0004980000000000001	ENSG00000122591	FAM126A	0	1894880	1894880	16
rs12155172	7	20994491	0.0004980000000000001	ENSG00000048052	HDAC9	0	1992075	-1992075	17
rs1218582	1	154834183	4.05e-06	ENSG00000143603	KCNN3	1	36097	36097	1
rs1218582	1	154834183	4.05e-06	ENSG00000163344	PMVK	0	90551	90551	2
rs1218582	1	154834183	4.05e-06	ENSG00000163346	PBXIP1	0	109893	109893	3
rs1218582	1	154834183	4.05e-06	ENSG00000163348	PYGO2	0	122843	122843	4
rs1218582	1	154834183	4.05e-06	ENSG00000160691	SHC1	0	128115	128115	5
rs1218582	1	154834183	4.05e-06	ENSG00000173207	CKS1B	0	140470	140470	6
rs1218582	1	154834183	4.05e-06	ENSG00000160688	FLAD1	0	149155	149155	7
rs1218582	1	154834183	4.05e-06	ENSG00000163352	LENEP	0	159403	159403	8
rs1218582	1	154834183	4.05e-06	ENSG00000160685	ZBTB7B	0	168447	168447	9
rs1218582	1	154834183	4.05e-06	ENSG00000163354	DCST2	0	184337	184337	10
rs1218582	1	154834183	4.05e-06	ENSG00000163357	DCST1	0	199641	199641	11
rs1218582	1	154834183	4.05e-06	ENSG00000160710	ADAR	0	206184	-206184	12
rs1218582	1	154834183	4.05e-06	ENSG00000143537	ADAM15	0	216383	216383	13
rs1218582	1	154834183	4.05e-06	ENSG00000243364	EFNA4	0	229548	229548	14
rs1218582	1	154834183	4.05e-06	ENSG00000251246	AL691442.1	0	229565	229565	15
rs1218582	1	154834183	4.05e-06	ENSG00000143590	EFNA3	0	244689	244689	16
rs1218582	1	154834183	4.05e-06	ENSG00000160716	CHRNB2	0	254157	-254157	17
rs1218582	1	154834183	4.05e-06	ENSG00000160714	UBE2Q1	0	275155	-275155	18
rs1218582	1	154834183	4.05e-06	ENSG00000163239	TDRD10	0	286036	-286036	19
rs1218582	1	154834183	4.05e-06	ENSG00000169242	EFNA1	0	293277	293277	20
rs1218582	1	154834183	4.05e-06	ENSG00000169241	SLC50A1	0	301161	301161	21
rs1218582	1	154834183	4.05e-06	ENSG00000179085	DPM3	0	305708	305708	22
rs1218582	1	154834183	4.05e-06	ENSG00000169291	SHE	0	332070	-332070	23
rs1218582	1	154834183	4.05e-06	ENSG00000163463	KRTCAP2	0	335225	335225	24
rs1218582	1	154834183	4.05e-06	ENSG00000273088	AL713999.1	0	335226	335226	25
rs1218582	1	154834183	4.05e-06	ENSG00000163462	TRIM46	0	339604	339604	26
rs1218582	1	154834183	4.05e-06	ENSG00000185499	MUC1	0	351641	351641	27
rs1218582	1	154834183	4.05e-06	ENSG00000169231	THBS3	0	361405	361405	28
rs1218582	1	154834183	4.05e-06	ENSG00000160712	IL6R	0	364733	-364733	29
rs1218582	1	154834183	4.05e-06	ENSG00000173171	MTX1	0	374516	374516	30
rs1218582	1	154834183	4.05e-06	ENSG00000177628	GBA	0	400269	400269	31
rs1218582	1	154834183	4.05e-06	ENSG00000160767	FAM189B	0	413022	413022	32
rs1218582	1	154834183	4.05e-06	ENSG00000116521	SCAMP3	0	421796	421796	33
rs1218582	1	154834183	4.05e-06	ENSG00000176444	CLK2	0	428685	428685	34
rs1218582	1	154834183	4.05e-06	ENSG00000143630	HCN3	0	443400	443400	35
rs1218582	1	154834183	4.05e-06	ENSG00000143627	PKLR	0	455110	455110	36
rs1218582	1	154834183	4.05e-06	ENSG00000160752	FDPS	0	474565	474565	37
rs1218582	1	154834183	4.05e-06	ENSG00000143515	ATP8B2	0	482876	-482876	38
rs1218582	1	154834183	4.05e-06	ENSG00000160753	RUSC1	0	486713	486713	39
rs1218582	1	154834183	4.05e-06	ENSG00000116539	ASH1L	0	501085	501085	40
rs1218582	1	154834183	4.05e-06	ENSG00000143595	AQP10	0	508858	-508858	41
rs1218582	1	154834183	4.05e-06	ENSG00000143575	HAX1	0	558308	-558308	42
rs1218582	1	154834183	4.05e-06	ENSG00000143569	UBAP2L	0	562673	-562673	43
rs1218582	1	154834183	4.05e-06	ENSG00000143612	C1orf43	0	613546	-613546	44
rs1218582	1	154834183	4.05e-06	ENSG00000163263	C1orf189	0	627850	-627850	45
rs1218582	1	154834183	4.05e-06	ENSG00000143549	TPM3	0	639535	-639535	46
rs1218582	1	154834183	4.05e-06	ENSG00000143552	NUP210L	0	679067	-679067	47
rs1218582	1	154834183	4.05e-06	ENSG00000125459	MSTO1	0	776022	776022	48
rs1218582	1	154834183	4.05e-06	ENSG00000163374	YY1AP1	0	825260	825260	49
rs1218582	1	154834183	4.05e-06	ENSG00000177954	RPS27	0	842028	-842028	50
rs1218582	1	154834183	4.05e-06	ENSG00000143545	RAB13	0	847825	-847825	51
rs1218582	1	154834183	4.05e-06	ENSG00000132676	DAP3	0	853777	853777	52
rs1218582	1	154834183	4.05e-06	ENSG00000143543	JTB	0	856495	-856495	53
rs1218582	1	154834183	4.05e-06	ENSG00000143578	CREB3L4	0	859820	-859820	54
rs1218582	1	154834183	4.05e-06	ENSG00000143570	SLC39A1	0	865999	-865999	55
rs1218582	1	154834183	4.05e-06	ENSG00000160741	CRTC2	0	875558	-875558	56
rs1218582	1	154834183	4.05e-06	ENSG00000198837	DENND4B	0	887487	-887487	57
rs1218582	1	154834183	4.05e-06	ENSG00000143614	GATAD2B	0	910823	-910823	58
rs1218582	1	154834183	4.05e-06	ENSG00000116580	GON4L	0	915479	915479	59
rs1218582	1	154834183	4.05e-06	ENSG00000132718	SYT11	0	1025326	1025326	60
rs1218582	1	154834183	4.05e-06	ENSG00000143554	SLC27A3	0	1054026	-1054026	61
rs1218582	1	154834183	4.05e-06	ENSG00000143624	INTS3	0	1059375	-1059375	62
rs1218582	1	154834183	4.05e-06	ENSG00000143622	RIT1	0	1063625	1063625	63
rs1218582	1	154834183	4.05e-06	ENSG00000132680	KHDC4	0	1078860	1078860	64
rs1218582	1	154834183	4.05e-06	ENSG00000173080	RXFP4	0	1107527	1107527	65
rs1218582	1	154834183	4.05e-06	ENSG00000116584	ARHGEF2	0	1112668	1112668	66
rs1218582	1	154834183	4.05e-06	ENSG00000169418	NPR1	0	1140191	-1140191	67
rs1218582	1	154834183	4.05e-06	ENSG00000143621	ILF2	0	1163135	-1163135	68
rs1218582	1	154834183	4.05e-06	ENSG00000143553	SNAPIN	0	1172353	-1172353	69
rs1218582	1	154834183	4.05e-06	ENSG00000163479	SSR2	0	1174865	1174865	70
rs1218582	1	154834183	4.05e-06	ENSG00000160679	CHTOP	0	1187877	-1187877	71
rs1218582	1	154834183	4.05e-06	ENSG00000160803	UBQLN4	0	1201118	1201118	72
rs1218582	1	154834183	4.05e-06	ENSG00000160678	S100A1	0	1202144	-1202144	73
rs1218582	1	154834183	4.05e-06	ENSG00000189171	S100A13	0	1202823	-1202823	74
rs1218582	1	154834183	4.05e-06	ENSG00000189334	S100A14	0	1217197	-1217197	75
rs1218582	1	154834183	4.05e-06	ENSG00000116586	LAMTOR2	0	1220569	1220569	76
rs1218582	1	154834183	4.05e-06	ENSG00000188643	S100A16	0	1221038	-1221038	77
rs1218582	1	154834183	4.05e-06	ENSG00000132698	RAB25	0	1226977	1226977	78
rs1218582	1	154834183	4.05e-06	ENSG00000254726	MEX3A	0	1237830	1237830	79
rs1218582	1	154834183	4.05e-06	ENSG00000160789	LMNA	0	1248390	1248390	80
rs1218582	1	154834183	4.05e-06	ENSG00000196754	S100A2	0	1266293	-1266293	81
rs1218582	1	154834183	4.05e-06	ENSG00000196154	S100A4	0	1284047	-1284047	82
rs1218582	1	154834183	4.05e-06	ENSG00000188015	S100A3	0	1284811	-1284811	83
rs1218582	1	154834183	4.05e-06	ENSG00000196420	S100A5	0	1292418	-1292418	84
rs1218582	1	154834183	4.05e-06	ENSG00000197956	S100A6	0	1297939	-1297939	85
rs1218582	1	154834183	4.05e-06	ENSG00000196189	SEMA4A	0	1313183	1313183	86
rs1218582	1	154834183	4.05e-06	ENSG00000160785	SLC25A44	0	1359749	1359749	87
rs1218582	1	154834183	4.05e-06	ENSG00000143556	S100A7	0	1373482	-1373482	88
rs1218582	1	154834183	4.05e-06	ENSG00000260238	PMF1-BGLAP	0	1378799	1378799	89
rs1218582	1	154834183	4.05e-06	ENSG00000160783	PMF1	0	1378810	1378810	90
rs1218582	1	154834183	4.05e-06	ENSG00000197364	S100A7L2	0	1394234	-1394234	91
rs1218582	1	154834183	4.05e-06	ENSG00000242252	BGLAP	0	1407779	1407779	92
rs1218582	1	154834183	4.05e-06	ENSG00000160781	PAQR6	0	1409138	1409138	93
rs1218582	1	154834183	4.05e-06	ENSG00000184330	S100A7A	0	1410958	-1410958	94
rs1218582	1	154834183	4.05e-06	ENSG00000198952	SMG5	0	1415041	1415041	95
rs1218582	1	154834183	4.05e-06	ENSG00000143546	S100A8	0	1442995	-1442995	96
rs1218582	1	154834183	4.05e-06	ENSG00000163472	TMEM79	0	1448752	1448752	97
rs1218582	1	154834183	4.05e-06	ENSG00000198715	GLMP	0	1455906	1455906	98
rs1218582	1	154834183	4.05e-06	ENSG00000163221	S100A12	0	1458534	-1458534	99
rs1218582	1	154834183	4.05e-06	ENSG00000189030	VHLL	0	1464441	1464441	100
rs1218582	1	154834183	4.05e-06	ENSG00000163220	S100A9	0	1473156	-1473156	101
rs1218582	1	154834183	4.05e-06	ENSG00000163468	CCT3	0	1474785	1474785	102
rs1218582	1	154834183	4.05e-06	ENSG00000163218	PGLYRP4	0	1485343	-1485343	103
rs1218582	1	154834183	4.05e-06	ENSG00000163467	TSACC	0	1503131	1503131	104
rs1218582	1	154834183	4.05e-06	ENSG00000159527	PGLYRP3	0	1523465	-1523465	105
rs1218582	1	154834183	4.05e-06	ENSG00000132677	RHBG	0	1535029	1535029	106
rs1218582	1	154834183	4.05e-06	ENSG00000125462	C1orf61	0	1570067	1570067	107
rs1218582	1	154834183	4.05e-06	ENSG00000203782	LOR	0	1572061	-1572061	108
rs1218582	1	154834183	4.05e-06	ENSG00000203783	PRR9	0	1614866	-1614866	109
rs1218582	1	154834183	4.05e-06	ENSG00000203784	LELP1	0	1629063	-1629063	110
rs1218582	1	154834183	4.05e-06	ENSG00000116604	MEF2D	0	1629544	1629544	111
rs1218582	1	154834183	4.05e-06	ENSG00000159516	SPRR2G	0	1683314	-1683314	112
rs1218582	1	154834183	4.05e-06	ENSG00000183856	IQGAP3	0	1691222	1691222	113
rs1218582	1	154834183	4.05e-06	ENSG00000244094	SPRR2F	0	1720668	-1720668	114
rs1218582	1	154834183	4.05e-06	ENSG00000203785	SPRR2E	0	1727999	-1727999	115
rs1218582	1	154834183	4.05e-06	ENSG00000187862	TTC24	0	1745544	1745544	116
rs1218582	1	154834183	4.05e-06	ENSG00000163382	NAXE	0	1757579	1757579	117
rs1218582	1	154834183	4.05e-06	ENSG00000160818	GPATCH4	0	1760304	1760304	118
rs1218582	1	154834183	4.05e-06	ENSG00000196805	SPRR2B	0	1763343	-1763343	119
rs1218582	1	154834183	4.05e-06	ENSG00000241794	SPRR2A	0	1776646	-1776646	120
rs1218582	1	154834183	4.05e-06	ENSG00000132702	HAPLN2	0	1785111	1785111	121
rs1218582	1	154834183	4.05e-06	ENSG00000163216	SPRR2D	0	1792252	-1792252	122
rs1218582	1	154834183	4.05e-06	ENSG00000169469	SPRR1B	0	1801283	-1801283	123
rs1218582	1	154834183	4.05e-06	ENSG00000132692	BCAN	0	1807207	1807207	124
rs1218582	1	154834183	4.05e-06	ENSG00000163209	SPRR3	0	1830327	-1830327	125
rs1218582	1	154834183	4.05e-06	ENSG00000132688	NES	0	1834580	1834580	126
rs1218582	1	154834183	4.05e-06	ENSG00000169474	SPRR1A	0	1848683	-1848683	127
rs1218582	1	154834183	4.05e-06	ENSG00000184148	SPRR4	0	1861609	-1861609	128
rs1218582	1	154834183	4.05e-06	ENSG00000143320	CRABP2	0	1865423	1865423	129
rs1218582	1	154834183	4.05e-06	ENSG00000143319	ISG20L2	0	1887708	1887708	130
rs1218582	1	154834183	4.05e-06	ENSG00000143303	RRNAD1	0	1894259	1894259	131
rs1218582	1	154834183	4.05e-06	ENSG00000143314	MRPL24	0	1903120	1903120	132
rs1218582	1	154834183	4.05e-06	ENSG00000143321	HDGF	0	1907924	1907924	133
rs1218582	1	154834183	4.05e-06	ENSG00000143294	PRCC	0	1916427	1916427	134
rs1218582	1	154834183	4.05e-06	ENSG00000163207	IVL	0	1922297	-1922297	135
rs1218582	1	154834183	4.05e-06	ENSG00000163206	SMCP	0	1949136	-1949136	136
rs1218582	1	154834183	4.05e-06	ENSG00000027869	SH2D2A	0	1972060	1972060	137
rs1218582	1	154834183	4.05e-06	ENSG00000198400	NTRK1	0	1981457	1981457	138
rs1218582	1	154834183	4.05e-06	ENSG00000235942	LCE6A	0	1990200	-1990200	139
rs12262998	10	104428716	1.63e-15	ENSG00000120051	CFAP58	0	26374	26374	1
rs12262998	10	104428716	1.63e-15	ENSG00000148841	ITPRIP	0	90312	-90312	2
rs12262998	10	104428716	1.63e-15	ENSG00000065621	GSTO2	0	123771	-123771	3
rs12262998	10	104428716	1.63e-15	ENSG00000148834	GSTO1	0	161257	-161257	4
rs12262998	10	104428716	1.63e-15	ENSG00000197748	CFAP43	0	196354	-196354	5
rs12262998	10	104428716	1.63e-15	ENSG00000156395	SORCS3	0	212385	212385	6
rs12262998	10	104428716	1.63e-15	ENSG00000156384	SFR1	0	302331	-302331	7
rs12262998	10	104428716	1.63e-15	ENSG00000065618	COL17A1	0	342714	-342714	8
rs12262998	10	104428716	1.63e-15	ENSG00000065613	SLK	0	399483	-399483	9
rs12262998	10	104428716	1.63e-15	ENSG00000107960	STN1	0	510511	-510511	10
rs12262998	10	104428716	1.63e-15	ENSG00000107957	SH3PXD2A	0	573173	-573173	11
rs12262998	10	104428716	1.63e-15	ENSG00000107954	NEURL1	0	836164	-836164	12
rs12262998	10	104428716	1.63e-15	ENSG00000183128	CALHM3	0	949476	-949476	13
rs12262998	10	104428716	1.63e-15	ENSG00000185933	CALHM1	0	969828	-969828	14
rs12262998	10	104428716	1.63e-15	ENSG00000138172	CALHM2	0	976314	-976314	15
rs12262998	10	104428716	1.63e-15	ENSG00000148843	PDCD11	0	982424	-982424	16
rs12262998	10	104428716	1.63e-15	ENSG00000173915	ATP5MD	0	1032250	-1032250	17
rs12262998	10	104428716	1.63e-15	ENSG00000148835	TAF5	0	1039651	-1039651	18
rs12262998	10	104428716	1.63e-15	ENSG00000156374	PCGF6	0	1077582	-1077582	19
rs12262998	10	104428716	1.63e-15	ENSG00000148798	INA	0	1138365	-1138365	20
rs12262998	10	104428716	1.63e-15	ENSG00000235376	RPEL1	0	1180700	-1180700	21
rs12262998	10	104428716	1.63e-15	ENSG00000076685	NT5C2	0	1235410	-1235410	22
rs12262998	10	104428716	1.63e-15	ENSG00000148842	CNNM2	0	1338495	-1338495	23
rs12262998	10	104428716	1.63e-15	ENSG00000270316	BORCS7-ASMT	0	1526817	-1526817	24
rs12262998	10	104428716	1.63e-15	ENSG00000214435	AS3MT	0	1526817	-1526817	25
rs12262998	10	104428716	1.63e-15	ENSG00000166275	BORCS7	0	1563755	-1563755	26
rs12262998	10	104428716	1.63e-15	ENSG00000148795	CYP17A1	0	1591183	-1591183	27
rs12262998	10	104428716	1.63e-15	ENSG00000166272	WBP1L	0	1612449	-1612449	28
rs12262998	10	104428716	1.63e-15	ENSG00000156398	SFXN2	0	1685224	-1685224	29
rs12262998	10	104428716	1.63e-15	ENSG00000138175	ARL3	0	1714309	-1714309	30
rs12262998	10	104428716	1.63e-15	ENSG00000171206	TRIM8	0	1768036	-1768036	31
rs12262998	10	104428716	1.63e-15	ENSG00000107882	SUFU	0	1795181	-1795181	32
rs12262998	10	104428716	1.63e-15	ENSG00000138107	ACTR1A	0	1926005	-1926005	33
rs12262998	10	104428716	1.63e-15	ENSG00000138111	MFSD13A	1	1951671	-1951671	34
rs12262998	10	104428716	1.63e-15	ENSG00000120055	C10orf95	0	1977173	-1977173	35
rs12262998	10	104428716	1.63e-15	ENSG00000107874	CUEDC2	0	1996055	-1996055	36
rs12302939	12	53335216	3.21e-08	ENSG00000170374	SP7	0	8641	-8641	1
rs12302939	12	53335216	3.21e-08	ENSG00000094914	AAAS	0	10352	-10352	2
rs12302939	12	53335216	3.21e-08	ENSG00000139637	C12orf10	0	28039	-28039	3
rs12302939	12	53335216	3.21e-08	ENSG00000123349	PFDN5	0	35766	-35766	4
rs12302939	12	53335216	3.21e-08	ENSG00000135476	ESPL1	0	41573	-41573	5
rs12302939	12	53335216	3.21e-08	ENSG00000185591	SP1	0	44960	44960	6
rs12302939	12	53335216	3.21e-08	ENSG00000182544	MFSD5	0	80811	-80811	7
rs12302939	12	53335216	3.21e-08	ENSG00000135409	AMHR2	0	88639	88639	8
rs12302939	12	53335216	3.21e-08	ENSG00000172819	RARG	0	102236	-102236	9
rs12302939	12	53335216	3.21e-08	ENSG00000205352	PRR13	0	106389	106389	10
rs12302939	12	53335216	3.21e-08	ENSG00000197111	PCBP2	0	116886	116886	11
rs12302939	12	53335216	3.21e-08	ENSG00000139626	ITGB7	0	127909	-127909	12
rs12302939	12	53335216	3.21e-08	ENSG00000139651	ZNF740	0	140075	-140075	13
rs12302939	12	53335216	3.21e-08	ENSG00000139625	MAP3K12	0	144453	144453	14
rs12302939	12	53335216	3.21e-08	ENSG00000139631	CSAD	0	154307	-154307	15
rs12302939	12	53335216	3.21e-08	ENSG00000139546	TARBP2	0	165705	165705	16
rs12302939	12	53335216	3.21e-08	ENSG00000267281	AC023509.3	0	171472	171472	17
rs12302939	12	53335216	3.21e-08	ENSG00000139574	NPFF	0	171474	171474	18
rs12302939	12	53335216	3.21e-08	ENSG00000170653	ATF7	0	172640	172640	19
rs12302939	12	53335216	3.21e-08	ENSG00000167780	SOAT2	0	210678	-210678	20
rs12302939	12	53335216	3.21e-08	ENSG00000167779	IGFBP6	0	232871	-232871	21
rs12302939	12	53335216	3.21e-08	ENSG00000167778	SPRYD3	0	255796	-255796	22
rs12302939	12	53335216	3.21e-08	ENSG00000111077	TNS2	0	270844	-270844	23
rs12302939	12	53335216	3.21e-08	ENSG00000063046	EIF4B	0	293007	-293007	24
rs12302939	12	53335216	3.21e-08	ENSG00000135390	ATP5MC2	0	297510	297510	25
rs12302939	12	53335216	3.21e-08	ENSG00000012822	CALCOCO1	0	373301	373301	26
rs12302939	12	53335216	3.21e-08	ENSG00000111057	KRT18	1	382315	-382315	27
rs12302939	12	53335216	3.21e-08	ENSG00000170421	KRT8	0	385262	-385262	28
rs12302939	12	53335216	3.21e-08	ENSG00000170423	KRT78	0	486124	-486124	29
rs12302939	12	53335216	3.21e-08	ENSG00000185640	KRT79	0	500921	-500921	30
rs12302939	12	53335216	3.21e-08	ENSG00000170477	KRT4	0	520665	-520665	31
rs12302939	12	53335216	3.21e-08	ENSG00000186442	KRT3	0	539099	-539099	32
rs12302939	12	53335216	3.21e-08	ENSG00000185069	KRT76	0	557871	-557871	33
rs12302939	12	53335216	3.21e-08	ENSG00000123364	HOXC13	0	603549	603549	34
rs12302939	12	53335216	3.21e-08	ENSG00000123407	HOXC12	0	619618	619618	35
rs12302939	12	53335216	3.21e-08	ENSG00000189182	KRT77	0	631753	-631753	36
rs12302939	12	53335216	3.21e-08	ENSG00000123388	HOXC11	0	637910	637910	37
rs12302939	12	53335216	3.21e-08	ENSG00000180818	HOXC10	0	649849	649849	38
rs12302939	12	53335216	3.21e-08	ENSG00000273049	AC012531.3	0	650629	650629	39
rs12302939	12	53335216	3.21e-08	ENSG00000167768	KRT1	0	654809	-654809	40
rs12302939	12	53335216	3.21e-08	ENSG00000197757	HOXC6	0	655408	655408	41
rs12302939	12	53335216	3.21e-08	ENSG00000180806	HOXC9	0	659679	659679	42
rs12302939	12	53335216	3.21e-08	ENSG00000037965	HOXC8	0	673890	673890	43
rs12302939	12	53335216	3.21e-08	ENSG00000198353	HOXC4	0	681715	681715	44
rs12302939	12	53335216	3.21e-08	ENSG00000172867	KRT2	0	683052	-683052	45
rs12302939	12	53335216	3.21e-08	ENSG00000172789	HOXC5	0	697637	697637	46
rs12302939	12	53335216	3.21e-08	ENSG00000186049	KRT73	0	716657	-716657	47
rs12302939	12	53335216	3.21e-08	ENSG00000170486	KRT72	0	733678	-733678	48
rs12302939	12	53335216	3.21e-08	ENSG00000170484	KRT74	0	761391	-761391	49
rs12302939	12	53335216	3.21e-08	ENSG00000139648	KRT71	0	782069	-782069	50
rs12302939	12	53335216	3.21e-08	ENSG00000123415	SMUG1	0	786061	786061	51
rs12302939	12	53335216	3.21e-08	ENSG00000186081	KRT5	0	814529	-814529	52
rs12302939	12	53335216	3.21e-08	ENSG00000205420	KRT6A	0	841959	-841959	53
rs12302939	12	53335216	3.21e-08	ENSG00000170465	KRT6C	0	861431	-861431	54
rs12302939	12	53335216	3.21e-08	ENSG00000185479	KRT6B	0	883090	-883090	55
rs12302939	12	53335216	3.21e-08	ENSG00000094916	CBX5	0	895724	895724	56
rs12302939	12	53335216	3.21e-08	ENSG00000170454	KRT75	0	900691	-900691	57
rs12302939	12	53335216	3.21e-08	ENSG00000161850	KRT82	0	928861	-928861	58
rs12302939	12	53335216	3.21e-08	ENSG00000135486	HNRNPA1	0	944977	944977	59
rs12302939	12	53335216	3.21e-08	ENSG00000161849	KRT84	0	949564	-949564	60
rs12302939	12	53335216	3.21e-08	ENSG00000123405	NFE2	0	956895	956895	61
rs12302939	12	53335216	3.21e-08	ENSG00000111481	COPZ1	0	965986	965986	62
rs12302939	12	53335216	3.21e-08	ENSG00000135443	KRT85	0	967735	-967735	63
rs12302939	12	53335216	3.21e-08	ENSG00000170523	KRT83	0	1013818	-1013818	64
rs12302939	12	53335216	3.21e-08	ENSG00000170442	KRT86	0	1026053	-1026053	65
rs12302939	12	53335216	3.21e-08	ENSG00000139572	GPR84	0	1027229	1027229	66
rs12302939	12	53335216	3.21e-08	ENSG00000161642	ZNF385A	0	1033917	1033917	67
rs12302939	12	53335216	3.21e-08	ENSG00000205426	KRT81	0	1043682	-1043682	68
rs12302939	12	53335216	3.21e-08	ENSG00000161638	ITGA5	0	1060045	1060045	69
rs12302939	12	53335216	3.21e-08	ENSG00000135480	KRT7	0	1083030	-1083030	70
rs12302939	12	53335216	3.21e-08	ENSG00000170627	GTSF1	0	1120734	1120734	71
rs12302939	12	53335216	3.21e-08	ENSG00000167767	KRT80	0	1143216	-1143216	72
rs12302939	12	53335216	3.21e-08	ENSG00000123338	NCKAP1L	0	1162495	1162495	73
rs12302939	12	53335216	3.21e-08	ENSG00000123360	PDE1B	0	1214134	1214134	74
rs12302939	12	53335216	3.21e-08	ENSG00000135447	PPP1R1A	0	1240171	1240171	75
rs12302939	12	53335216	3.21e-08	ENSG00000123395	ATG101	0	1257722	-1257722	76
rs12302939	12	53335216	3.21e-08	ENSG00000123358	NR4A1	0	1275709	-1275709	77
rs12302939	12	53335216	3.21e-08	ENSG00000135413	LACRT	0	1295595	1295595	78
rs12302939	12	53335216	3.21e-08	ENSG00000161634	DCD	0	1309375	1309375	79
rs12302939	12	53335216	3.21e-08	ENSG00000161835	GRASP	0	1319327	-1319327	80
rs12302939	12	53335216	3.21e-08	ENSG00000135503	ACVR1B	0	1338138	-1338138	81
rs12302939	12	53335216	3.21e-08	ENSG00000139567	ACVRL1	0	1411855	-1411855	82
rs12302939	12	53335216	3.21e-08	ENSG00000167612	ANKRD33	0	1443552	-1443552	83
rs12302939	12	53335216	3.21e-08	ENSG00000261308	FIGNL2	0	1486450	-1486450	84
rs12302939	12	53335216	3.21e-08	ENSG00000172551	MUCL1	0	1495303	1495303	85
rs12302939	12	53335216	3.21e-08	ENSG00000196876	SCN8A	0	1522352	-1522352	86
rs12302939	12	53335216	3.21e-08	ENSG00000135426	TESPA1	0	1612802	1612802	87
rs12302939	12	53335216	3.21e-08	ENSG00000123307	NEUROD4	0	1684729	1684729	88
rs12302939	12	53335216	3.21e-08	ENSG00000170605	OR9K2	0	1791190	1791190	89
rs12302939	12	53335216	3.21e-08	ENSG00000050438	SLC4A8	0	1819453	-1819453	90
rs12302939	12	53335216	3.21e-08	ENSG00000179919	OR10A7	0	1885809	1885809	91
rs12302939	12	53335216	3.21e-08	ENSG00000197706	OR6C74	0	1911982	1911982	92
rs12302939	12	53335216	3.21e-08	ENSG00000139629	GALNT6	0	1942349	-1942349	93
rs12302939	12	53335216	3.21e-08	ENSG00000188324	OR6C6	0	1958772	1958772	94
rs12302939	12	53335216	3.21e-08	ENSG00000205330	OR6C1	0	1979127	1979127	95
rs12302939	12	53335216	3.21e-08	ENSG00000139610	CELA1	0	1988537	-1988537	96
rs12302939	12	53335216	3.21e-08	ENSG00000205329	OR6C3	0	1994827	1994827	97
rs12360799	11	10655021	0.0371	ENSG00000072952	MRVI1	0	38967	38967	1
rs12360799	11	10655021	0.0371	ENSG00000133800	LYVE1	1	43332	-43332	2
rs12360799	11	10655021	0.0371	ENSG00000198730	CTR9	0	95966	95966	3
rs12360799	11	10655021	0.0371	ENSG00000110315	RNF141	0	113791	-113791	4
rs12360799	11	10655021	0.0371	ENSG00000110321	EIF4G2	0	142029	142029	5
rs12360799	11	10655021	0.0371	ENSG00000255823	MTRNR2L8	0	145832	-145832	6
rs12360799	11	10655021	0.0371	ENSG00000133805	AMPD3	0	147442	-147442	7
rs12360799	11	10655021	0.0371	ENSG00000236287	ZBED5	0	157053	157053	8
rs12360799	11	10655021	0.0371	ENSG00000148926	ADM	0	347624	-347624	9
rs12360799	11	10655021	0.0371	ENSG00000133812	SBF2	0	360814	-360814	10
rs12360799	11	10655021	0.0371	ENSG00000110328	GALNT18	0	615855	615855	11
rs12360799	11	10655021	0.0371	ENSG00000254598	CSNK2A3	0	696921	696921	12
rs12360799	11	10655021	0.0371	ENSG00000133789	SWAP70	0	902030	-902030	13
rs12360799	11	10655021	0.0371	ENSG00000166483	WEE1	0	1061564	-1061564	14
rs12360799	11	10655021	0.0371	ENSG00000166478	ZNF143	0	1126497	-1126497	15
rs12360799	11	10655021	0.0371	ENSG00000170242	USP47	0	1186402	1186402	16
rs12360799	11	10655021	0.0371	ENSG00000205339	IPO7	0	1206895	-1206895	17
rs12360799	11	10655021	0.0371	ENSG00000050165	DKK3	0	1308085	1308085	18
rs12360799	11	10655021	0.0371	ENSG00000166471	TMEM41B	0	1340241	-1340241	19
rs12360799	11	10655021	0.0371	ENSG00000184014	DENND5A	0	1389631	-1389631	20
rs12360799	11	10655021	0.0371	ENSG00000133816	MICAL2	0	1438987	1438987	21
rs12360799	11	10655021	0.0371	ENSG00000175356	SCUBE2	0	1516907	-1516907	22
rs12360799	11	10655021	0.0371	ENSG00000175352	NRIP3	0	1650972	-1650972	23
rs12360799	11	10655021	0.0371	ENSG00000175348	TMEM9B	0	1690010	-1690010	24
rs12360799	11	10655021	0.0371	ENSG00000176009	ASCL3	0	1716810	-1716810	25
rs12360799	11	10655021	0.0371	ENSG00000176029	C11orf16	0	1722015	-1722015	26
rs12360799	11	10655021	0.0371	ENSG00000197702	PARVA	0	1722164	1722164	27
rs12360799	11	10655021	0.0371	ENSG00000166452	AKIP1	0	1734937	-1734937	28
rs12360799	11	10655021	0.0371	ENSG00000166444	ST5	0	1744070	-1744070	29
rs12360799	11	10655021	0.0371	ENSG00000166441	RPL27A	0	1940262	-1940262	30
rs12360799	11	10655021	0.0371	ENSG00000166436	TRIM66	0	1972327	-1972327	31
rs12419367	11	2217280	1,07E+06	ENSG00000180176	TH	0	45403	-45403	1
rs12419367	11	2217280	1,07E+06	ENSG00000183734	ASCL2	1	51215	51215	2
rs12419367	11	2217280	1,07E+06	ENSG00000254647	INS	0	55939	-55939	3
rs12419367	11	2217280	1,07E+06	ENSG00000129965	INS-IGF2	0	56071	-56071	4
rs12419367	11	2217280	1,07E+06	ENSG00000167244	IGF2	0	67677	-67677	5
rs12419367	11	2217280	1,07E+06	ENSG00000110665	C11orf21	0	78365	78365	6
rs12419367	11	2217280	1,07E+06	ENSG00000064201	TSPAN32	0	84717	84717	7
rs12419367	11	2217280	1,07E+06	ENSG00000110651	CD81	0	158897	158897	8
rs12419367	11	2217280	1,07E+06	ENSG00000184281	TSSC4	0	183208	183208	9
rs12419367	11	2217280	1,07E+06	ENSG00000070985	TRPM5	0	187235	187235	10
rs12419367	11	2217280	1,07E+06	ENSG00000053918	KCNQ1	0	227404	227404	11
rs12419367	11	2217280	1,07E+06	ENSG00000214026	MRPL23	0	232758	-232758	12
rs12419367	11	2217280	1,07E+06	ENSG00000130595	TNNT3	0	278574	-278574	13
rs12419367	11	2217280	1,07E+06	ENSG00000130592	LSP1	0	325013	-325013	14
rs12419367	11	2217280	1,07E+06	ENSG00000130598	TNNI2	0	375600	-375600	15
rs12419367	11	2217280	1,07E+06	ENSG00000149043	SYT8	0	379759	-379759	16
rs12419367	11	2217280	1,07E+06	ENSG00000117984	CTSD	0	452707	-452707	17
rs12419367	11	2217280	1,07E+06	ENSG00000250644	AC068580.4	0	453326	-453326	18
rs12419367	11	2217280	1,07E+06	ENSG00000244242	IFITM10	0	466689	-466689	19
rs12419367	11	2217280	1,07E+06	ENSG00000205864	KRTAP5-6	0	519525	-519525	20
rs12419367	11	2217280	1,07E+06	ENSG00000185940	KRTAP5-5	0	586573	-586573	21
rs12419367	11	2217280	1,07E+06	ENSG00000241598	KRTAP5-4	0	595142	-595142	22
rs12419367	11	2217280	1,07E+06	ENSG00000196224	KRTAP5-3	0	608817	-608817	23
rs12419367	11	2217280	1,07E+06	ENSG00000205867	KRTAP5-2	0	618986	-618986	24
rs12419367	11	2217280	1,07E+06	ENSG00000205869	KRTAP5-1	0	631997	-631997	25
rs12419367	11	2217280	1,07E+06	ENSG00000184545	DUSP8	0	645360	-645360	26
rs12419367	11	2217280	1,07E+06	ENSG00000129757	CDKN1C	0	665933	665933	27
rs12419367	11	2217280	1,07E+06	ENSG00000254827	SLC22A18AS	0	670500	670500	28
rs12419367	11	2217280	1,07E+06	ENSG00000110628	SLC22A18	0	682441	682441	29
rs12419367	11	2217280	1,07E+06	ENSG00000181649	PHLDA2	0	710993	710993	30
rs12419367	11	2217280	1,07E+06	ENSG00000182208	MOB2	0	716033	-716033	31
rs12419367	11	2217280	1,07E+06	ENSG00000205531	NAP1L4	0	727151	727151	32
rs12419367	11	2217280	1,07E+06	ENSG00000174672	BRSK2	0	754591	-754591	33
rs12419367	11	2217280	1,07E+06	ENSG00000110619	CARS	0	783642	783642	34
rs12419367	11	2217280	1,07E+06	ENSG00000021762	OSBPL5	0	869836	869836	35
rs12419367	11	2217280	1,07E+06	ENSG00000078902	TOLLIP	0	907626	-907626	36
rs12419367	11	2217280	1,07E+06	ENSG00000117983	MUC5B	0	955108	-955108	37
rs12419367	11	2217280	1,07E+06	ENSG00000182170	MRGPRG	0	1000664	1000664	38
rs12419367	11	2217280	1,07E+06	ENSG00000184350	MRGPRE	0	1010418	1010418	39
rs12419367	11	2217280	1,07E+06	ENSG00000215182	MUC5AC	0	1016142	-1016142	40
rs12419367	11	2217280	1,07E+06	ENSG00000198788	MUC2	0	1106769	-1106769	41
rs12419367	11	2217280	1,07E+06	ENSG00000005801	ZNF195	0	1121981	1121981	42
rs12419367	11	2217280	1,07E+06	ENSG00000184956	MUC6	0	1180574	-1180574	43
rs12419367	11	2217280	1,07E+06	ENSG00000183020	AP2A2	0	1205035	-1205035	44
rs12419367	11	2217280	1,07E+06	ENSG00000177830	CHID1	0	1302222	-1302222	45
rs12419367	11	2217280	1,07E+06	ENSG00000214063	TSPAN4	0	1350164	-1350164	46
rs12419367	11	2217280	1,07E+06	ENSG00000177700	POLR2L	0	1374735	-1374735	47
rs12419367	11	2217280	1,07E+06	ENSG00000177697	CD151	0	1377449	-1377449	48
rs12419367	11	2217280	1,07E+06	ENSG00000177685	CRACR2B	0	1385289	-1385289	49
rs12419367	11	2217280	1,07E+06	ENSG00000177666	PNPLA2	0	1391707	-1391707	50
rs12419367	11	2217280	1,07E+06	ENSG00000177600	RPLP2	0	1404400	-1404400	51
rs12419367	11	2217280	1,07E+06	ENSG00000177595	PIDD1	0	1407527	-1407527	52
rs12419367	11	2217280	1,07E+06	ENSG00000274897	PANO1	0	1418090	-1418090	53
rs12419367	11	2217280	1,07E+06	ENSG00000177542	SLC25A22	0	1418947	-1418947	54
rs12419367	11	2217280	1,07E+06	ENSG00000167311	ART5	0	1421223	1421223	55
rs12419367	11	2217280	1,07E+06	ENSG00000184524	CEND1	0	1427157	-1427157	56
rs12419367	11	2217280	1,07E+06	ENSG00000129744	ART1	0	1427848	1427848	57
rs12419367	11	2217280	1,07E+06	ENSG00000177225	GATD1	0	1439792	-1439792	58
rs12419367	11	2217280	1,07E+06	ENSG00000129749	CHRNA10	0	1448307	1448307	59
rs12419367	11	2217280	1,07E+06	ENSG00000177156	TALDO1	0	1452256	-1452256	60
rs12419367	11	2217280	1,07E+06	ENSG00000110713	NUP98	0	1453803	1453803	61
rs12419367	11	2217280	1,07E+06	ENSG00000177106	EPS8L2	0	1489553	-1489553	62
rs12419367	11	2217280	1,07E+06	ENSG00000177030	DEAF1	0	1510565	-1510565	63
rs12419367	11	2217280	1,07E+06	ENSG00000177042	TMEM80	0	1512252	-1512252	64
rs12419367	11	2217280	1,07E+06	ENSG00000069696	DRD4	0	1576574	-1576574	65
rs12419367	11	2217280	1,07E+06	ENSG00000148985	PGAP2	0	1580444	1580444	66
rs12419367	11	2217280	1,07E+06	ENSG00000070031	SCT	0	1590137	-1590137	67
rs12419367	11	2217280	1,07E+06	ENSG00000099834	CDHR5	0	1591202	-1591202	68
rs12419367	11	2217280	1,07E+06	ENSG00000185507	IRF7	0	1601281	-1601281	69
rs12419367	11	2217280	1,07E+06	ENSG00000070047	PHRF1	0	1605058	-1605058	70
rs12419367	11	2217280	1,07E+06	ENSG00000177105	RHOG	0	1609698	1609698	71
rs12419367	11	2217280	1,07E+06	ENSG00000167323	STIM1	0	1637247	1637247	72
rs12419367	11	2217280	1,07E+06	ENSG00000099849	RASSF7	0	1653259	-1653259	73
rs12419367	11	2217280	1,07E+06	ENSG00000185522	LMNTD2	0	1656501	-1656501	74
rs12419367	11	2217280	1,07E+06	ENSG00000161328	LRRC56	0	1662364	-1662364	75
rs12419367	11	2217280	1,07E+06	ENSG00000174775	HRAS	0	1679993	-1679993	76
rs12419367	11	2217280	1,07E+06	ENSG00000023191	RNH1	0	1709980	-1709980	77
rs12419367	11	2217280	1,07E+06	ENSG00000174915	PTDSS2	0	1725881	-1725881	78
rs12419367	11	2217280	1,07E+06	ENSG00000185101	ANO9	0	1775269	-1775269	79
rs12419367	11	2217280	1,07E+06	ENSG00000185187	SIGIRR	0	1799825	-1799825	80
rs12419367	11	2217280	1,07E+06	ENSG00000184363	PKP3	0	1812372	-1812372	81
rs12419367	11	2217280	1,07E+06	ENSG00000182272	B4GALNT4	0	1835164	-1835164	82
rs12419367	11	2217280	1,07E+06	ENSG00000167325	RRM1	0	1877427	1877427	83
rs12419367	11	2217280	1,07E+06	ENSG00000142089	IFITM3	0	1889743	-1889743	84
rs12419367	11	2217280	1,07E+06	ENSG00000185201	IFITM2	0	1902008	-1902008	85
rs12419367	11	2217280	1,07E+06	ENSG00000185885	IFITM1	0	1902008	-1902008	86
rs12419367	11	2217280	1,07E+06	ENSG00000206013	IFITM5	0	1917754	-1917754	87
rs12419367	11	2217280	1,07E+06	ENSG00000142102	PGGHG	0	1921173	-1921173	88
rs12419367	11	2217280	1,07E+06	ENSG00000174885	NLRP6	0	1931921	-1931921	89
rs12419367	11	2217280	1,07E+06	ENSG00000185627	PSMD13	0	1964296	-1964296	90
rs12419367	11	2217280	1,07E+06	ENSG00000142082	SIRT3	0	1980349	-1980349	91
rs1242112	14	93191013	0.0261	ENSG00000153485	TMEM251	0	3924	-3924	1
rs1242112	14	93191013	0.0261	ENSG00000259066	AL110118.2	0	6040	-6040	2
rs1242112	14	93191013	0.0261	ENSG00000165943	MOAP1	0	6085	-6085	3
rs1242112	14	93191013	0.0261	ENSG00000170270	GON7	0	11881	11881	4
rs1242112	14	93191013	0.0261	ENSG00000012963	UBR7	0	16043	16043	5
rs1242112	14	93191013	0.0261	ENSG00000011114	BTBD7	0	46537	46537	6
rs1242112	14	93191013	0.0261	ENSG00000100605	ITPK1	0	74693	-74693	7
rs1242112	14	93191013	0.0261	ENSG00000133958	UNC79	0	142206	142206	8
rs1242112	14	93191013	0.0261	ENSG00000187581	COX8C	0	156178	156178	9
rs1242112	14	93191013	0.0261	ENSG00000100604	CHGA	0	255720	-255720	10
rs1242112	14	93191013	0.0261	ENSG00000066455	GOLGA5	0	351050	-351050	11
rs1242112	14	93191013	0.0261	ENSG00000100600	LGMN	1	442311	-442311	12
rs1242112	14	93191013	0.0261	ENSG00000100599	RIN3	0	502019	-502019	13
rs1242112	14	93191013	0.0261	ENSG00000175785	PRIMA1	0	527285	527285	14
rs1242112	14	93191013	0.0261	ENSG00000140090	SLC24A4	0	689530	-689530	15
rs1242112	14	93191013	0.0261	ENSG00000140067	FAM181A	0	727881	727881	16
rs1242112	14	93191013	0.0261	ENSG00000100628	ASB2	0	743140	743140	17
rs1242112	14	93191013	0.0261	ENSG00000175699	CCDC197	0	796212	796212	18
rs1242112	14	93191013	0.0261	ENSG00000089723	OTUB2	0	835316	835316	19
rs1242112	14	93191013	0.0261	ENSG00000089737	DDX24	0	857278	857278	20
rs1242112	14	93191013	0.0261	ENSG00000165948	IFI27L1	0	890269	890269	21
rs1242112	14	93191013	0.0261	ENSG00000165949	IFI27	0	913823	913823	22
rs1242112	14	93191013	0.0261	ENSG00000119632	IFI27L2	0	936766	936766	23
rs1242112	14	93191013	0.0261	ENSG00000119698	PPP4R4	0	955115	955115	24
rs1242112	14	93191013	0.0261	ENSG00000165934	CPSF2	0	1018868	-1018868	25
rs1242112	14	93191013	0.0261	ENSG00000183648	NDUFB1	0	1069096	-1069096	26
rs1242112	14	93191013	0.0261	ENSG00000066427	ATXN3	0	1084388	-1084388	27
rs1242112	14	93191013	0.0261	ENSG00000140093	SERPINA10	0	1089442	1089442	28
rs1242112	14	93191013	0.0261	ENSG00000170099	SERPINA6	0	1113235	1113235	29
rs1242112	14	93191013	0.0261	ENSG00000100815	TRIP11	0	1150117	-1150117	30
rs1242112	14	93191013	0.0261	ENSG00000197249	SERPINA1	0	1185734	1185734	31
rs1242112	14	93191013	0.0261	ENSG00000140092	FBLN5	0	1243026	-1243026	32
rs1242112	14	93191013	0.0261	ENSG00000186910	SERPINA11	0	1251451	1251451	33
rs1242112	14	93191013	0.0261	ENSG00000170054	SERPINA9	0	1271704	1271704	34
rs1242112	14	93191013	0.0261	ENSG00000165953	SERPINA12	0	1296261	1296261	35
rs1242112	14	93191013	0.0261	ENSG00000165929	TC2N	0	1323477	-1323477	36
rs1242112	14	93191013	0.0261	ENSG00000100665	SERPINA4	0	1370078	1370078	37
rs1242112	14	93191013	0.0261	ENSG00000188488	SERPINA5	0	1370429	1370429	38
rs1242112	14	93191013	0.0261	ENSG00000273259	AL049839.2	0	1401045	1401045	39
rs1242112	14	93191013	0.0261	ENSG00000133962	CATSPERB	0	1410306	-1410306	40
rs1242112	14	93191013	0.0261	ENSG00000196136	SERPINA3	0	1421364	1421364	41
rs1242112	14	93191013	0.0261	ENSG00000133937	GSC	0	1577203	1577203	42
rs1242112	14	93191013	0.0261	ENSG00000100796	PPP4R3A	0	1680459	-1680459	43
rs1242112	14	93191013	0.0261	ENSG00000015133	CCDC88C	0	1773169	-1773169	44
rs1242112	14	93191013	0.0261	ENSG00000100697	DICER1	0	1895215	1895215	45
rs1242112	14	93191013	0.0261	ENSG00000119714	GPR68	0	1937088	-1937088	46
rs1242112	14	93191013	0.0261	ENSG00000133943	DGLUCY	0	1965381	-1965381	47
rs1242112	14	93191013	0.0261	ENSG00000165959	CLMN	0	1990927	1990927	48
rs12453443	17	36104121	3.55e-14	ENSG00000275302	CCL4	0	531	-531	1
rs12453443	17	36104121	3.55e-14	ENSG00000277632	CCL3	0	13952	-13952	2
rs12453443	17	36104121	3.55e-14	ENSG00000275385	CCL18	0	32089	-32089	3
rs12453443	17	36104121	3.55e-14	ENSG00000274808	TBC1D3B	0	61560	61560	4
rs12453443	17	36104121	3.55e-14	ENSG00000274736	CCL23	0	86153	-86153	5
rs12453443	17	36104121	3.55e-14	ENSG00000276085	CCL3L1	0	90748	90748	6
rs12453443	17	36104121	3.55e-14	ENSG00000275718	CCL15	0	102083	-102083	7
rs12453443	17	36104121	3.55e-14	ENSG00000275688	CCL15-CCL14	0	102500	-102500	8
rs12453443	17	36104121	3.55e-14	ENSG00000276070	CCL4L2	0	106803	106803	9
rs12453443	17	36104121	3.55e-14	ENSG00000276409	CCL14	0	117117	-117117	10
rs12453443	17	36104121	3.55e-14	ENSG00000275152	CCL16	0	122625	-122625	11
rs12453443	17	36104121	3.55e-14	ENSG00000274933	TBC1D3I	0	149335	149335	12
rs12453443	17	36104121	3.55e-14	ENSG00000275722	LYZL6	0	160422	-160422	13
rs12453443	17	36104121	3.55e-14	ENSG00000278023	RDM1	0	173348	-173348	14
rs12453443	17	36104121	3.55e-14	ENSG00000260287	TBC1D3G	0	219763	219763	15
rs12453443	17	36104121	3.55e-14	ENSG00000271503	CCL5	0	223328	-223328	16
rs12453443	17	36104121	3.55e-14	ENSG00000270379	HEATR9	0	235230	-235230	17
rs12453443	17	36104121	3.55e-14	ENSG00000270647	TAF15	0	239506	-239506	18
rs12453443	17	36104121	3.55e-14	ENSG00000274226	TBC1D3H	0	273410	273410	19
rs12453443	17	36104121	3.55e-14	ENSG00000271447	MMP28	0	308414	-308414	20
rs12453443	17	36104121	3.55e-14	ENSG00000275954	TBC1D3F	0	324497	324497	21
rs12453443	17	36104121	3.55e-14	ENSG00000270806	C17orf50	0	339042	-339042	22
rs12453443	17	36104121	3.55e-14	ENSG00000270765	GAS2L2	0	351243	-351243	23
rs12453443	17	36104121	3.55e-14	ENSG00000270885	RASL10B	0	360600	-360600	24
rs12453443	17	36104121	3.55e-14	ENSG00000006125	AP2B1	0	377712	-377712	25
rs12453443	17	36104121	3.55e-14	ENSG00000273611	ZNHIT3	0	382508	382508	26
rs12453443	17	36104121	3.55e-14	ENSG00000278259	MYO19	0	391512	391512	27
rs12453443	17	36104121	3.55e-14	ENSG00000277161	PIGW	0	430899	430899	28
rs12453443	17	36104121	3.55e-14	ENSG00000278311	GGNBP2	0	440767	440767	29
rs12453443	17	36104121	3.55e-14	ENSG00000278535	DHRS11	0	487677	487677	30
rs12453443	17	36104121	3.55e-14	ENSG00000278619	MRM1	0	497451	497451	31
rs12453443	17	36104121	3.55e-14	ENSG00000108733	PEX12	0	525258	-525258	32
rs12453443	17	36104121	3.55e-14	ENSG00000236320	SLFN14	0	546023	-546023	33
rs12453443	17	36104121	3.55e-14	ENSG00000205045	SLFN12L	0	566260	-566260	34
rs12453443	17	36104121	3.55e-14	ENSG00000154760	SLFN13	0	655284	-655284	35
rs12453443	17	36104121	3.55e-14	ENSG00000172123	SLFN12	0	670838	-670838	36
rs12453443	17	36104121	3.55e-14	ENSG00000172716	SLFN11	0	730420	-730420	37
rs12453443	17	36104121	3.55e-14	ENSG00000166750	SLFN5	0	830466	-830466	38
rs12453443	17	36104121	3.55e-14	ENSG00000273706	LHX1	0	832664	832664	39
rs12453443	17	36104121	3.55e-14	ENSG00000275700	AATF	0	844754	844754	40
rs12453443	17	36104121	3.55e-14	ENSG00000164729	SLC35G3	0	909598	-909598	41
rs12453443	17	36104121	3.55e-14	ENSG00000141161	UNC45B	0	914776	-914776	42
rs12453443	17	36104121	3.55e-14	ENSG00000073536	NLE1	0	961806	-961806	43
rs12453443	17	36104121	3.55e-14	ENSG00000073598	FNDC8	0	973389	-973389	44
rs12453443	17	36104121	3.55e-14	ENSG00000278540	ACACA	0	980867	980867	45
rs12453443	17	36104121	3.55e-14	ENSG00000185379	RAD51D	0	982599	-982599	46
rs12453443	17	36104121	3.55e-14	ENSG00000267618	AC004223.3	0	982628	-982628	47
rs12453443	17	36104121	3.55e-14	ENSG00000092871	RFFL	0	1014802	-1014802	48
rs12453443	17	36104121	3.55e-14	ENSG00000005156	LIG3	0	1094378	-1094378	49
rs12453443	17	36104121	3.55e-14	ENSG00000132141	CCT6B	0	1123043	-1123043	50
rs12453443	17	36104121	3.55e-14	ENSG00000198783	ZNF830	0	1140346	-1140346	51
rs12453443	17	36104121	3.55e-14	ENSG00000278505	C17orf78	0	1271865	1271865	52
rs12453443	17	36104121	3.55e-14	ENSG00000276234	TADA2A	0	1302753	1302753	53
rs12453443	17	36104121	3.55e-14	ENSG00000276023	DUSP14	0	1385710	1385710	54
rs12453443	17	36104121	3.55e-14	ENSG00000275066	SYNRG	0	1410676	1410676	55
rs12453443	17	36104121	3.55e-14	ENSG00000181291	TMEM132E	0	1464803	-1464803	56
rs12453443	17	36104121	3.55e-14	ENSG00000278053	DDX52	0	1505618	1505618	57
rs12453443	17	36104121	3.55e-14	ENSG00000275410	HNF1B	1	1582311	1582311	58
rs12453443	17	36104121	3.55e-14	ENSG00000108702	CCL1	0	1740890	-1740890	59
rs12453443	17	36104121	3.55e-14	ENSG00000181374	CCL13	0	1745511	-1745511	60
rs12453443	17	36104121	3.55e-14	ENSG00000108700	CCL8	0	1782719	-1782719	61
rs12453443	17	36104121	3.55e-14	ENSG00000172156	CCL11	0	1815787	-1815787	62
rs12453443	17	36104121	3.55e-14	ENSG00000273513	TBC1D3K	0	1820294	1820294	63
rs12453443	17	36104121	3.55e-14	ENSG00000108688	CCL7	0	1831879	-1831879	64
rs12453443	17	36104121	3.55e-14	ENSG00000108691	CCL2	0	1846918	-1846918	65
rs12453443	17	36104121	3.55e-14	ENSG00000274512	TBC1D3L	0	1873851	1873851	66
rs12453443	17	36104121	3.55e-14	ENSG00000274419	TBC1D3D	0	1899855	1899855	67
rs12453443	17	36104121	3.55e-14	ENSG00000108684	ASIC2	0	1929157	-1929157	68
rs12453443	17	36104121	3.55e-14	ENSG00000278299	TBC1D3C	0	1953572	1953572	69
rs1250105	4	1203265	0.99	ENSG00000159674	SPON2	0	5697	5697	1
rs1250105	4	1203265	0.99	ENSG00000159692	CTBP1	1	8183	8183	2
rs1250105	4	1203265	0.99	ENSG00000090316	MAEA	0	86586	86586	3
rs1250105	4	1203265	0.99	ENSG00000178222	RNF212	0	89703	-89703	4
rs1250105	4	1203265	0.99	ENSG00000163945	UVSSA	0	144001	144001	5
rs1250105	4	1203265	0.99	ENSG00000127418	FGFRL1	0	176368	-176368	6
rs1250105	4	1203265	0.99	ENSG00000127415	IDUA	0	198759	-198759	7
rs1250105	4	1203265	0.99	ENSG00000235608	NKX1-1	0	199667	199667	8
rs1250105	4	1203265	0.99	ENSG00000145217	SLC26A1	0	209825	-209825	9
rs1250105	4	1203265	0.99	ENSG00000145214	DGKQ	0	216370	-216370	10
rs1250105	4	1203265	0.99	ENSG00000127419	TMEM175	0	244609	-244609	11
rs1250105	4	1203265	0.99	ENSG00000178950	GAK	0	270892	-270892	12
rs1250105	4	1203265	0.99	ENSG00000168993	CPLX1	0	377067	-377067	13
rs1250105	4	1203265	0.99	ENSG00000174137	FAM53A	0	414650	414650	14
rs1250105	4	1203265	0.99	ENSG00000185619	PCGF3	0	432625	-432625	15
rs1250105	4	1203265	0.99	ENSG00000163950	SLBP	0	489535	489535	16
rs1250105	4	1203265	0.99	ENSG00000168936	TMEM129	0	512687	512687	17
rs1250105	4	1203265	0.99	ENSG00000169026	SLC49A3	0	513824	-513824	18
rs1250105	4	1203265	0.99	ENSG00000013810	TACC3	0	518225	518225	19
rs1250105	4	1203265	0.99	ENSG00000215375	MYL5	0	521232	-521232	20
rs1250105	4	1203265	0.99	ENSG00000169020	ATP5ME	0	528927	-528927	21
rs1250105	4	1203265	0.99	ENSG00000133256	PDE6B	0	532483	-532483	22
rs1250105	4	1203265	0.99	ENSG00000068078	FGFR3	0	590028	590028	23
rs1250105	4	1203265	0.99	ENSG00000168924	LETM1	0	608214	608214	24
rs1250105	4	1203265	0.99	ENSG00000273238	AC116565.1	0	626965	-626965	25
rs1250105	4	1203265	0.99	ENSG00000174227	PIGG	0	663069	-663069	26
rs1250105	4	1203265	0.99	ENSG00000109685	NSD2	0	668159	668159	27
rs1250105	4	1203265	0.99	ENSG00000182903	ZNF721	0	704109	-704109	28
rs1250105	4	1203265	0.99	ENSG00000185049	NELFA	0	779449	779449	29
rs1250105	4	1203265	0.99	ENSG00000131127	ZNF141	0	818401	-818401	30
rs1250105	4	1203265	0.99	ENSG00000243449	C4orf48	0	838728	838728	31
rs1250105	4	1203265	0.99	ENSG00000185818	NAT8L	0	856247	856247	32
rs1250105	4	1203265	0.99	ENSG00000130997	POLN	0	868653	868653	33
rs1250105	4	1203265	0.99	ENSG00000186777	ZNF732	0	897944	-897944	34
rs1250105	4	1203265	0.99	ENSG00000250312	ZNF718	0	1000962	-1000962	35
rs1250105	4	1203265	0.99	ENSG00000214367	HAUS3	0	1024199	1024199	36
rs1250105	4	1203265	0.99	ENSG00000123933	MXD4	0	1044167	1044167	37
rs1250105	4	1203265	0.99	ENSG00000159733	ZFYVE28	0	1066317	1066317	38
rs1250105	4	1203265	0.99	ENSG00000272602	ZNF595	0	1115054	-1115054	39
rs1250105	4	1203265	0.99	ENSG00000206113	CFAP99	0	1215709	1215709	40
rs1250105	4	1203265	0.99	ENSG00000063978	RNF4	0	1258955	1258955	41
rs1250105	4	1203265	0.99	ENSG00000125386	FAM193A	0	1333366	1333366	42
rs1250105	4	1203265	0.99	ENSG00000168884	TNIP2	0	1538383	1538383	43
rs1250105	4	1203265	0.99	ENSG00000087266	SH3BP2	0	1589758	1589758	44
rs1250105	4	1203265	0.99	ENSG00000087274	ADD1	0	1640592	1640592	45
rs1250105	4	1203265	0.99	ENSG00000109736	MFSD10	0	1727296	1727296	46
rs1250105	4	1203265	0.99	ENSG00000087269	NOP14	0	1734668	1734668	47
rs1250105	4	1203265	0.99	ENSG00000125388	GRK4	0	1760343	1760343	48
rs1250105	4	1203265	0.99	ENSG00000197386	HTT	0	1871416	1871416	49
rs12631116	3	195582961	0.025	ENSG00000189058	APOD	0	1244	1244	1
rs12631116	3	195582961	0.025	ENSG00000184203	PPP1R2	0	39575	-39575	2
rs12631116	3	195582961	0.025	ENSG00000176945	MUC20	0	137921	137921	3
rs12631116	3	195582961	0.025	ENSG00000114331	ACAP2	0	139883	-139883	4
rs12631116	3	195582961	0.025	ENSG00000145113	MUC4	0	163804	163804	5
rs12631116	3	195582961	0.025	ENSG00000061938	TNK2	1	280403	280403	6
rs12631116	3	195582961	0.025	ENSG00000173950	XXYLT1	0	311794	-311794	7
rs12631116	3	195582961	0.025	ENSG00000072274	TFRC	0	444222	444222	8
rs12631116	3	195582961	0.025	ENSG00000163958	ZDHHC19	0	614488	614488	9
rs12631116	3	195582961	0.025	ENSG00000163959	SLC51A	0	628526	628526	10
rs12631116	3	195582961	0.025	ENSG00000161217	PCYT1A	0	631261	631261	11
rs12631116	3	195582961	0.025	ENSG00000272741	AC069257.3	0	665269	665269	12
rs12631116	3	195582961	0.025	ENSG00000213123	TCTEX1D2	0	708258	708258	13
rs12631116	3	195582961	0.025	ENSG00000273331	TM4SF19-TCTEX1D2	0	733121	733121	14
rs12631116	3	195582961	0.025	ENSG00000145107	TM4SF19	0	736381	736381	15
rs12631116	3	195582961	0.025	ENSG00000163960	UBXN7	0	764701	764701	16
[truncated: 9,089 more rows]
