# Supplementary material for: Identifying genes targeted by disease-associated non-coding SNPs with a protein knowledge graph
Source: PLoS One. 2022 Jul 13;17(7):e0271395. doi: 10.1371/journal.pone.0271395 (PMC9278741; doi:10.1371/journal.pone.0271395)
Supplement: S3 Table — Columns indicate the rs identifier of the SNP (SNP ID), the chromosome on which the SNP is found and its location (chromosome & location), the ENSEMBL identifier of the gene candidate (ENSEMBL ID), the gene symbol (gene symbol), the class of the SNP-gene pair, indicating whether it is a positive case or a negative (Class), the base pair distance as a positive integer between the SNP and the start/end of the gene (whichever value is lower) (base pair distance absolute), the base pair distance between the SNP and the start/end of the gene (whichever value is lower), where negative values indicate the gene is located upstream from the SNP (base pair distance), and the gene rank as determined by the absolute base pair distance (Gene rank). (CSV) [file pone.0271395.s003.csv]

SNP ID	chromosome	location	ENSEMBL ID	gene symbol	Class	base pair distance absolute	base pair distance	Gene rank
rs10122495	9	34049779	ENSG00000137073	UBAP2	0	830	-830	1
rs10122495	9	34049779	ENSG00000198876	DCAF12	0	36608	36608	2
rs10122495	9	34049779	ENSG00000165006	UBAP1	0	129226	129226	3
rs10122495	9	34049779	ENSG00000107341	UBE2R2	1	129375	-129375	4
rs10122495	9	34049779	ENSG00000186638	KIF24	0	202602	202602	5
rs10122495	9	34049779	ENSG00000010438	PRSS3	0	250548	-250548	6
rs10122495	9	34049779	ENSG00000164978	NUDT2	0	279727	279727	7
rs10122495	9	34049779	ENSG00000164976	MYORG	0	316891	316891	8
rs10122495	9	34049779	ENSG00000164972	C9orf24	0	329240	329240	9
rs10122495	9	34049779	ENSG00000164970	FAM219A	0	348405	348405	10
rs10122495	9	34049779	ENSG00000122735	DNAI1	0	407635	407635	11
rs10122495	9	34049779	ENSG00000168913	ENHO	0	471261	471261	12
rs10122495	9	34049779	ENSG00000230453	ANKRD18B	0	476770	-476770	13
rs10122495	9	34049779	ENSG00000122756	CNTFR	0	501653	501653	14
rs10122495	9	34049779	ENSG00000164967	RPP25L	0	560707	560707	15
rs10122495	9	34049779	ENSG00000137100	DCTN3	0	563766	563766	16
rs10122495	9	34049779	ENSG00000205143	ARID3C	0	571600	571600	17
rs10122495	9	34049779	ENSG00000165271	NOL6	0	575849	-575849	18
rs10122495	9	34049779	ENSG00000147955	SIGMAR1	0	584943	584943	19
rs10122495	9	34049779	ENSG00000213930	GALT	0	588354	588354	20
rs10122495	9	34049779	ENSG00000258728	AL162231.3	0	596866	596866	21
rs10122495	9	34049779	ENSG00000137070	IL11RA	0	600923	600923	22
rs10122495	9	34049779	ENSG00000165272	AQP3	0	602146	-602146	23
rs10122495	9	34049779	ENSG00000213927	CCL27	0	612101	612101	24
rs10122495	9	34049779	ENSG00000187186	AL162231.1	0	614384	614384	25
rs10122495	9	34049779	ENSG00000172724	CCL19	0	639788	639788	26
rs10122495	9	34049779	ENSG00000165269	AQP7	0	647097	-647097	27
rs10122495	9	34049779	ENSG00000137077	CCL21	0	659226	659226	28
rs10122495	9	34049779	ENSG00000205108	FAM205A	0	673276	673276	29
rs10122495	9	34049779	ENSG00000086102	NFX1	0	678622	-678622	30
rs10122495	9	34049779	ENSG00000086065	CHMP5	0	767710	-767710	31
rs10122495	9	34049779	ENSG00000107262	BAG1	0	785059	-785059	32
rs10122495	9	34049779	ENSG00000122711	SPINK4	0	801212	-801212	33
rs10122495	9	34049779	ENSG00000187791	FAM205C	0	839285	839285	34
rs10122495	9	34049779	ENSG00000086062	B4GALT1	0	882423	-882423	35
rs10122495	9	34049779	ENSG00000122733	PHF24	0	907829	907829	36
rs10122495	9	34049779	ENSG00000137094	DNAJB5	0	939862	939862	37
rs10122495	9	34049779	ENSG00000122692	SMU1	0	973120	-973120	38
rs10122495	9	34049779	ENSG00000174038	C9orf131	0	991316	991316	39
rs10122495	9	34049779	ENSG00000165280	VCP	0	1006285	1006285	40
rs10122495	9	34049779	ENSG00000086061	DNAJA1	0	1009872	-1009872	41
rs10122495	9	34049779	ENSG00000221829	FANCG	0	1024056	1024056	42
rs10122495	9	34049779	ENSG00000137074	APTX	0	1024611	-1024611	43
rs10122495	9	34049779	ENSG00000165282	PIGO	0	1038909	1038909	44
rs10122495	9	34049779	ENSG00000165283	STOML2	0	1049997	1049997	45
rs10122495	9	34049779	ENSG00000005238	FAM214B	0	1054333	1054333	46
rs10122495	9	34049779	ENSG00000198722	UNC13B	0	1112213	1112213	47
rs10122495	9	34049779	ENSG00000188133	TMEM215	0	1262380	-1262380	48
rs10122495	9	34049779	ENSG00000122728	TAF1L	0	1414110	-1414110	49
rs10122495	9	34049779	ENSG00000198853	RUSC2	0	1440348	1440348	50
rs10122495	9	34049779	ENSG00000165264	NDUFB6	0	1476595	-1476595	51
rs10122495	9	34049779	ENSG00000235453	SMIM27	0	1481158	-1481158	52
rs10122495	9	34049779	ENSG00000197579	TOPORS	0	1497226	-1497226	53
rs10122495	9	34049779	ENSG00000215187	FAM166B	0	1512052	1512052	54
rs10122495	9	34049779	ENSG00000107201	DDX58	0	1523455	-1523455	55
rs10122495	9	34049779	ENSG00000107140	TESK1	0	1555526	1555526	56
rs10122495	9	34049779	ENSG00000137101	CD72	0	1559754	1559754	57
rs10122495	9	34049779	ENSG00000122729	ACO1	0	1595010	-1595010	58
rs10122495	9	34049779	ENSG00000137078	SIT1	0	1599516	1599516	59
rs10122495	9	34049779	ENSG00000159884	CCDC107	0	1608511	1608511	60
rs10122495	9	34049779	ENSG00000137135	ARHGEF39	0	1609096	1609096	61
rs10122495	9	34049779	ENSG00000107159	CA9	0	1624077	1624077	62
rs10122495	9	34049779	ENSG00000198467	TPM2	0	1632213	1632213	63
rs10122495	9	34049779	ENSG00000137076	TLN1	0	1647169	1647169	64
rs10122495	9	34049779	ENSG00000107175	CREB3	0	1682556	1682556	65
rs10122495	9	34049779	ENSG00000070610	GBA2	0	1687087	1687087	66
rs10122495	9	34049779	ENSG00000107185	RGP1	0	1699508	1699508	67
rs10122495	9	34049779	ENSG00000215183	MSMP	0	1703211	1703211	68
rs10122495	9	34049779	ENSG00000159899	NPR2	0	1742375	1742375	69
rs10122495	9	34049779	ENSG00000137098	SPAG8	0	1758266	1758266	70
rs10122495	9	34049779	ENSG00000137133	HINT2	0	1763181	1763181	71
rs10122495	9	34049779	ENSG00000137103	TMEM8B	0	1764672	1764672	72
rs10122495	9	34049779	ENSG00000204930	FAM221B	0	1766612	1766612	73
rs10122495	9	34049779	ENSG00000168828	OR13J1	0	1819484	1819484	74
rs10122495	9	34049779	ENSG00000196196	HRCT1	0	1856413	1856413	75
rs10122495	9	34049779	ENSG00000235387	SPAAR	0	1859704	1859704	76
rs10122495	9	34049779	ENSG00000278889	OR2S2	0	1907329	1907329	77
rs10122495	9	34049779	ENSG00000122707	RECK	0	1986654	1986654	78
rs10187424	2	85794297	ENSG00000168874	ATOH8	0	6231	-6231	1
rs10187424	2	85794297	ENSG00000115525	ST3GAL5	0	42823	42823	2
rs10187424	2	85794297	ENSG00000115523	GNLY	0	95443	-95443	3
rs10187424	2	85794297	ENSG00000168878	SFTPB	0	125556	-125556	4
rs10187424	2	85794297	ENSG00000168883	USP39	0	145015	-145015	5
rs10187424	2	85794297	ENSG00000168887	C2orf68	0	182231	-182231	6
rs10187424	2	85794297	ENSG00000168890	TMEM150A	1	191101	-191101	7
rs10187424	2	85794297	ENSG00000168894	RNF181	0	196684	-196684	8
rs10187424	2	85794297	ENSG00000168899	VAMP5	0	200885	-200885	9
rs10187424	2	85794297	ENSG00000118640	VAMP8	0	212266	-212266	10
rs10187424	2	85794297	ENSG00000068654	POLR1A	0	225919	225919	11
rs10187424	2	85794297	ENSG00000115486	GGCX	1	232750	-232750	12
rs10187424	2	85794297	ENSG00000168906	MAT2A	0	249017	-249017	13
rs10187424	2	85794297	ENSG00000132300	PTCD3	0	311885	311885	14
rs10187424	2	85794297	ENSG00000132305	IMMT	0	349635	349635	15
rs10187424	2	85794297	ENSG00000152292	SH2D6	0	357268	-357268	16
rs10187424	2	85794297	ENSG00000042493	CAPG	0	375865	-375865	17
rs10187424	2	85794297	ENSG00000115459	ELMOD3	0	402545	-402545	18
rs10187424	2	85794297	ENSG00000132313	MRPL35	0	405058	405058	19
rs10187424	2	85794297	ENSG00000068615	REEP1	0	419696	419696	20
rs10187424	2	85794297	ENSG00000042445	RETSAT	0	439677	-439677	21
rs10187424	2	85794297	ENSG00000152291	TGOLN2	0	465872	-465872	22
rs10187424	2	85794297	ENSG00000152284	TCF7L1	0	483909	-483909	23
rs10187424	2	85794297	ENSG00000115548	KDM3A	0	646350	646350	24
rs10187424	2	85794297	ENSG00000115561	CHMP3	0	709134	709134	25
rs10187424	2	85794297	ENSG00000249884	RNF103-CHMP3	0	711371	711371	26
rs10187424	2	85794297	ENSG00000176407	KCMF1	0	734825	-734825	27
rs10187424	2	85794297	ENSG00000239305	RNF103	0	809096	809096	28
rs10187424	2	85794297	ENSG00000186854	TRABD2A	0	887289	-887289	29
rs10187424	2	85794297	ENSG00000034510	TMSB10	0	887622	-887622	30
rs10187424	2	85794297	ENSG00000153561	RMND5A	0	925876	925876	31
rs10187424	2	85794297	ENSG00000115423	DNAH6	0	974708	-974708	32
rs10187424	2	85794297	ENSG00000153563	CD8A	0	990313	990313	33
rs10187424	2	85794297	ENSG00000172116	CD8B	0	1021042	1021042	34
rs10187424	2	85794297	ENSG00000187627	RGPD1	0	1113656	1113656	35
rs10187424	2	85794297	ENSG00000183281	PLGLB1	0	1208262	1208262	36
rs10187424	2	85794297	ENSG00000163541	SUCLG1	0	1334252	-1334252	37
rs10187424	2	85794297	ENSG00000125551	PLGLB2	0	1953790	1953790	38
rs10187424	2	85794297	ENSG00000185304	RGPD2	0	1961658	1961658	39
rs1041449	21	42901421	ENSG00000160194	NDUFV3	0	11883	11883	1
rs1041449	21	42901421	ENSG00000160193	WDR4	0	21853	-21853	2
rs1041449	21	42901421	ENSG00000160199	PKNOX1	0	73089	73089	3
rs1041449	21	42901421	ENSG00000160191	PDE9A	0	125912	-125912	4
rs1041449	21	42901421	ENSG00000160200	CBS	0	151770	151770	5
rs1041449	21	42901421	ENSG00000160201	U2AF1	0	191535	191535	6
rs1041449	21	42901421	ENSG00000160202	CRYAA	0	267587	267587	7
rs1041449	21	42901421	ENSG00000160190	SLC37A1	0	319981	-319981	8
rs1041449	21	42901421	ENSG00000160188	RSPH1	0	405067	-405067	9
rs1041449	21	42901421	ENSG00000160185	UBASH3A	0	453740	-453740	10
rs1041449	21	42901421	ENSG00000160183	TMPRSS3	0	504575	-504575	11
rs1041449	21	42901421	ENSG00000142178	SIK1	0	513062	513062	12
rs1041449	21	42901421	ENSG00000160182	TFF1	0	534827	-534827	13
rs1041449	21	42901421	ENSG00000160181	TFF2	0	550293	-550293	14
rs1041449	21	42901421	ENSG00000160180	TFF3	0	585770	-585770	15
rs1041449	21	42901421	ENSG00000160179	ABCG1	0	604177	-604177	16
rs1041449	21	42901421	ENSG00000160207	HSF2BP	0	627771	627771	17
rs1041449	21	42901421	ENSG00000234289	H2BFS	0	663768	663768	18
rs1041449	21	42901421	ENSG00000177398	UMODL1	0	757968	-757968	19
rs1041449	21	42901421	ENSG00000160208	RRP1B	0	758127	758127	20
rs1041449	21	42901421	ENSG00000160209	PDXK	0	817673	817673	21
rs1041449	21	42901421	ENSG00000160213	CSTB	0	871090	871090	22
rs1041449	21	42901421	ENSG00000160214	RRP1	0	888092	888092	23
rs1041449	21	42901421	ENSG00000173276	ZBTB21	0	891034	-891034	24
rs1041449	21	42901421	ENSG00000157617	C2CD2	0	947531	-947531	25
rs1041449	21	42901421	ENSG00000160216	AGPAT3	0	963765	963765	26
rs1041449	21	42901421	ENSG00000141956	PRDM15	0	1021939	-1021939	27
rs1041449	21	42901421	ENSG00000160218	TRAPPC10	0	1110898	1110898	28
rs1041449	21	42901421	ENSG00000183421	RIPK4	0	1134315	-1134315	29
rs1041449	21	42901421	ENSG00000241945	PWP2	0	1205869	1205869	30
rs1041449	21	42901421	ENSG00000160221	C21orf33	0	1232184	1232184	31
rs1041449	21	42901421	ENSG00000160223	ICOSLG	0	1315593	1315593	32
rs1041449	21	42901421	ENSG00000142182	DNMT3L	0	1344918	1344918	33
rs1041449	21	42901421	ENSG00000184012	TMPRSS2	1	1370305	-1370305	34
rs1041449	21	42901421	ENSG00000160224	AIRE	0	1384417	1384417	35
rs1041449	21	42901421	ENSG00000141959	PFKL	0	1398630	1398630	36
rs1041449	21	42901421	ENSG00000160226	C21orf2	0	1427523	1427523	37
rs1041449	21	42901421	ENSG00000157601	MX1	0	1442207	-1442207	38
rs1041449	21	42901421	ENSG00000142185	TRPM2	0	1448742	1448742	39
rs1041449	21	42901421	ENSG00000183486	MX2	0	1492031	-1492031	40
rs1041449	21	42901421	ENSG00000183844	FAM3B	0	1543990	-1543990	41
rs1041449	21	42901421	ENSG00000160233	LRRC3	0	1554065	1554065	42
rs1041449	21	42901421	ENSG00000175894	TSPEAR	0	1596471	1596471	43
rs1041449	21	42901421	ENSG00000182240	BACE2	0	1618903	-1618903	44
rs1041449	21	42901421	ENSG00000215455	KRTAP10-1	0	1637560	1637560	45
rs1041449	21	42901421	ENSG00000205445	KRTAP10-2	0	1648936	1648936	46
rs1041449	21	42901421	ENSG00000212935	KRTAP10-3	0	1656369	1656369	47
rs1041449	21	42901421	ENSG00000215454	KRTAP10-4	0	1672303	1672303	48
rs1041449	21	42901421	ENSG00000241123	KRTAP10-5	0	1678034	1678034	49
rs1041449	21	42901421	ENSG00000188155	KRTAP10-6	0	1689847	1689847	50
rs1041449	21	42901421	ENSG00000272804	KRTAP10-7	0	1699176	1699176	51
rs1041449	21	42901421	ENSG00000187766	KRTAP10-8	0	1710658	1710658	52
rs1041449	21	42901421	ENSG00000221837	KRTAP10-9	0	1725702	1725702	53
rs1041449	21	42901421	ENSG00000221859	KRTAP10-10	0	1735935	1735935	54
rs1041449	21	42901421	ENSG00000243489	KRTAP10-11	0	1744993	1744993	55
rs1041449	21	42901421	ENSG00000212933	KRTAP12-4	0	1752792	1752792	56
rs1041449	21	42901421	ENSG00000205439	KRTAP12-3	0	1756511	1756511	57
rs1041449	21	42901421	ENSG00000221864	KRTAP12-2	0	1764768	1764768	58
rs1041449	21	42901421	ENSG00000187175	KRTAP12-1	0	1780155	1780155	59
rs1041449	21	42901421	ENSG00000189169	KRTAP10-12	0	1795751	1795751	60
rs1041449	21	42901421	ENSG00000184787	UBE2G2	0	1867159	1867159	61
rs1041449	21	42901421	ENSG00000184900	SUMO3	0	1904196	1904196	62
rs1041449	21	42901421	ENSG00000183255	PTTG1IP	0	1948164	1948164	63
rs1041449	21	42901421	ENSG00000160255	ITGB2	0	1984532	1984532	64
rs1048169	9	19055965	ENSG00000147874	HAUS6	1	2822	-2822	1
rs1048169	9	19055965	ENSG00000155876	RRAGA	0	4982	-4982	2
rs1048169	9	19055965	ENSG00000155875	SAXO1	0	6611	-6611	3
rs1048169	9	19055965	ENSG00000147872	PLIN2	0	52410	52410	4
rs1048169	9	19055965	ENSG00000178031	ADAMTSL1	0	145015	-145015	5
rs1048169	9	19055965	ENSG00000137145	DENND4C	0	174470	174470	6
rs1048169	9	19055965	ENSG00000137154	RPS6	0	319750	319750	7
rs1048169	9	19055965	ENSG00000177076	ACER2	0	353094	353094	8
rs1048169	9	19055965	ENSG00000155886	SLC24A2	0	451487	451487	9
rs1048169	9	19055965	ENSG00000107295	SH3GL2	0	1258836	-1258836	10
rs1048169	9	19055965	ENSG00000171843	MLLT3	0	1285700	1285700	11
rs1048169	9	19055965	ENSG00000044459	CNTLN	0	1552042	-1552042	12
rs1048169	9	19055965	ENSG00000188352	FOCAD	0	1602344	1602344	13
rs1048169	9	19055965	ENSG00000188921	HACD4	0	1943550	1943550	14
rs10486567	7	27976563	ENSG00000106052	TAX1BP1	1	131999	-131999	1
rs10486567	7	27976563	ENSG00000153814	JAZF1	0	145990	-145990	2
rs10486567	7	27976563	ENSG00000106049	HIBADH	1	313568	-313568	3
rs10486567	7	27976563	ENSG00000146592	CREB5	0	322758	322758	4
rs10486567	7	27976563	ENSG00000106038	EVX1	0	726070	-726070	5
rs10486567	7	27976563	ENSG00000106031	HOXA13	1	776457	-776457	6
rs10486567	7	27976563	ENSG00000005073	HOXA11	0	791340	-791340	7
rs10486567	7	27976563	ENSG00000253293	HOXA10	0	796302	-796302	8
rs10486567	7	27976563	ENSG00000257184	AC004080.3	0	796550	-796550	9
rs10486567	7	27976563	ENSG00000078399	HOXA9	0	801383	-801383	10
rs10486567	7	27976563	ENSG00000122592	HOXA7	0	818627	-818627	11
rs10486567	7	27976563	ENSG00000105997	HOXA3	0	823982	-823982	12
rs10486567	7	27976563	ENSG00000106006	HOXA6	0	825960	-825960	13
rs10486567	7	27976563	ENSG00000106004	HOXA5	0	832895	-832895	14
rs10486567	7	27976563	ENSG00000197576	HOXA4	0	845764	-845764	15
rs10486567	7	27976563	ENSG00000105996	HOXA2	0	873752	-873752	16
rs10486567	7	27976563	ENSG00000105991	HOXA1	0	880567	-880567	17
rs10486567	7	27976563	ENSG00000255690	TRIL	0	976795	976795	18
rs10486567	7	27976563	ENSG00000005020	SKAP2	0	981324	-981324	19
rs10486567	7	27976563	ENSG00000106066	CPVL	0	1018668	1018668	20
rs10486567	7	27976563	ENSG00000106069	CHN2	0	1170006	1170006	21
rs10486567	7	27976563	ENSG00000176532	PRR15	0	1587248	1587248	22
rs10486567	7	27976563	ENSG00000086300	SNX10	0	1602234	-1602234	23
rs10486567	7	27976563	ENSG00000122565	CBX3	0	1763207	-1763207	24
rs10486567	7	27976563	ENSG00000122566	HNRNPA2B1	0	1775034	-1775034	25
rs10486567	7	27976563	ENSG00000050344	NFE2L3	0	1789438	-1789438	26
rs10486567	7	27976563	ENSG00000122574	WIPF3	0	1829923	1829923	27
rs10486567	7	27976563	ENSG00000136193	SCRN1	0	1943540	1943540	28
rs1058319	20	62374389	ENSG00000130702	LAMA5	0	7077	-7077	1
rs1058319	20	62374389	ENSG00000171858	RPS21	0	12727	12727	2
rs1058319	20	62374389	ENSG00000149679	CABLES2	0	14243	14243	3
rs1058319	20	62374389	ENSG00000130701	RBBP8NL	0	35848	35848	4
rs1058319	20	62374389	ENSG00000130706	ADRM1	0	65527	-65527	5
rs1058319	20	62374389	ENSG00000130703	OSBPL2	0	78176	-78176	6
rs1058319	20	62374389	ENSG00000130700	GATA5	0	89108	89108	7
rs1058319	20	62374389	ENSG00000101180	HRH3	0	154122	-154122	8
rs1058319	20	62374389	ENSG00000101181	MTG2	0	170821	-170821	9
rs1058319	20	62374389	ENSG00000184402	SS18L1	0	191905	-191905	10
rs1058319	20	62374389	ENSG00000101182	PSMA7	0	230949	-230949	11
rs1058319	20	62374389	ENSG00000149657	LSM14B	0	239011	-239011	12
rs1058319	20	62374389	ENSG00000101187	SLCO4A1	0	268056	268056	13
rs1058319	20	62374389	ENSG00000130699	TAF4	0	308579	-308579	14
rs1058319	20	62374389	ENSG00000101188	NTSR1	0	334448	334448	15
rs1058319	20	62374389	ENSG00000101189	MRGBP	0	422064	422064	16
rs1058319	20	62374389	ENSG00000060491	OGFR	0	430446	430446	17
rs1058319	20	62374389	ENSG00000179242	CDH4	0	433772	-433772	18
rs1058319	20	62374389	ENSG00000092758	COL9A3	0	441855	441855	19
rs1058319	20	62374389	ENSG00000101190	TCFL5	0	466726	466726	20
rs1058319	20	62374389	ENSG00000101191	DIDO1	0	503349	503349	21
rs1058319	20	62374389	ENSG00000101193	GID8	0	563730	563730	22
rs1058319	20	62374389	ENSG00000101194	SLC17A9	0	578258	578258	23
rs1058319	20	62374389	ENSG00000125533	BHLHE23	0	631538	631538	24
rs1058319	20	62374389	ENSG00000149658	YTHDF1	0	821040	821040	25
rs1058319	20	62374389	ENSG00000101197	BIRC7	0	861494	861494	26
rs1058319	20	62374389	ENSG00000101198	NKAIN4	0	866395	866395	27
rs1058319	20	62374389	ENSG00000101199	ARFGAP1	0	898396	898396	28
rs1058319	20	62374389	ENSG00000101203	COL20A1	0	918797	918797	29
rs1058319	20	62374389	ENSG00000101204	CHRNA4	0	968834	968834	30
rs1058319	20	62374389	ENSG00000075043	KCNQ2	0	1025821	1025821	31
rs1058319	20	62374389	ENSG00000101210	EEF1A2	0	1113623	1113623	32
rs1058319	20	62374389	ENSG00000125534	PPDPF	0	1146335	1146335	33
rs1058319	20	62374389	ENSG00000101213	PTK6	0	1153612	1153612	34
rs1058319	20	62374389	ENSG00000125508	SRMS	0	1166421	1166421	35
rs1058319	20	62374389	ENSG00000125531	FNDC11	0	1173502	1173502	36
rs1058319	20	62374389	ENSG00000130589	HELZ2	0	1183697	1183697	37
rs1058319	20	62374389	ENSG00000101216	GMEB2	0	1213213	1213213	38
rs1058319	20	62374389	ENSG00000197457	STMN3	0	1265316	1265316	39
rs1058319	20	62374389	ENSG00000258366	RTEL1	0	1283421	1283421	40
rs1058319	20	62374389	ENSG00000026036	RTEL1-TNFRSF6B	0	1284911	1284911	41
rs1058319	20	62374389	ENSG00000243509	TNFRSF6B	0	1322262	1322262	42
rs1058319	20	62374389	ENSG00000101246	ARFRP1	0	1324253	1324253	43
rs1058319	20	62374389	ENSG00000197114	ZGPAT	1	1333076	1333076	44
rs1058319	20	62374389	ENSG00000273154	AL121845.3	0	1334475	1334475	45
rs1058319	20	62374389	ENSG00000203896	LIME1	0	1361894	1361894	46
rs1058319	20	62374389	ENSG00000273047	AL121845.2	0	1363881	1363881	47
rs1058319	20	62374389	ENSG00000125520	SLC2A4RG	0	1365472	1365472	48
rs1058319	20	62374389	ENSG00000130584	ZBTB46	0	1369277	1369277	49
rs1058319	20	62374389	ENSG00000183260	ABHD16B	0	1487109	1487109	50
rs1058319	20	62374389	ENSG00000101150	TPD52L2	0	1490839	1490839	51
rs1058319	20	62374389	ENSG00000101152	DNAJC5	0	1520793	1520793	52
rs1058319	20	62374389	ENSG00000198276	UCKL1	0	1565440	1565440	53
rs1058319	20	62374389	ENSG00000196700	ZNF512B	0	1582313	1582313	54
rs1058319	20	62374389	ENSG00000130590	SAMD10	0	1599724	1599724	55
rs1058319	20	62374389	ENSG00000101161	PRPF6	0	1606746	1606746	56
rs1058319	20	62374389	ENSG00000196421	C20orf204	0	1659955	1659955	57
rs1058319	20	62374389	ENSG00000203883	SOX18	0	1673193	1673193	58
rs1058319	20	62374389	ENSG00000171703	TCEA2	0	1675447	1675447	59
rs1058319	20	62374389	ENSG00000171700	RGS19	0	1698792	1698792	60
rs1058319	20	62374389	ENSG00000125510	OPRL1	0	1705784	1705784	61
rs1058319	20	62374389	ENSG00000171695	LKAAEAR1	0	1708991	1708991	62
rs1058319	20	62374389	ENSG00000196132	MYT1	0	1728005	1728005	63
rs1058319	20	62374389	ENSG00000125522	NPBWR2	0	1731431	1731431	64
rs1058319	20	62374389	ENSG00000203880	PCMTD2	0	1881306	1881306	65
rs10866527	5	1891800	ENSG00000113430	IRX4	1	4564	-4564	1
rs10866527	5	1891800	ENSG00000145494	NDUFS6	0	75195	-75195	2
rs10866527	5	1891800	ENSG00000171421	MRPL36	0	90434	-90434	3
rs10866527	5	1891800	ENSG00000153395	LPCAT1	0	367823	-367823	4
rs10866527	5	1891800	ENSG00000142319	SLC6A3	0	446370	-446370	5
rs10866527	5	1891800	ENSG00000049656	CLPTM1L	0	546701	-546701	6
rs10866527	5	1891800	ENSG00000164362	TERT	0	596731	-596731	7
rs10866527	5	1891800	ENSG00000164363	SLC6A18	0	645611	-645611	8
rs10866527	5	1891800	ENSG00000174358	SLC6A19	0	666683	-666683	9
rs10866527	5	1891800	ENSG00000113504	SLC12A7	0	779765	-779765	10
rs10866527	5	1891800	ENSG00000145506	NKD2	0	852857	-852857	11
rs10866527	5	1891800	ENSG00000170561	IRX2	0	854045	854045	12
rs10866527	5	1891800	ENSG00000186493	C5orf38	0	860331	860331	13
rs10866527	5	1891800	ENSG00000071539	TRIP13	0	972443	-972443	14
rs10866527	5	1891800	ENSG00000028310	BRD9	0	998976	-998976	15
rs10866527	5	1891800	ENSG00000188818	ZDHHC11	0	1040814	-1040814	16
rs10866527	5	1891800	ENSG00000206077	ZDHHC11B	0	1124848	-1124848	17
rs10866527	5	1891800	ENSG00000171368	TPPP	0	1198405	-1198405	18
rs10866527	5	1891800	ENSG00000112877	CEP72	0	1224632	-1224632	19
rs10866527	5	1891800	ENSG00000066230	SLC9A3	0	1367468	-1367468	20
rs10866527	5	1891800	ENSG00000180104	EXOC3	0	1419863	-1419863	21
rs10866527	5	1891800	ENSG00000063438	AHRR	0	1453509	-1453509	22
rs10866527	5	1891800	ENSG00000249915	PDCD6	0	1537944	-1537944	23
rs10866527	5	1891800	ENSG00000073578	SDHA	0	1635100	-1635100	24
rs10866527	5	1891800	ENSG00000164366	CCDC127	0	1673585	-1673585	25
rs10866527	5	1891800	ENSG00000185028	LRRC14B	0	1696447	-1696447	26
rs10866527	5	1891800	ENSG00000153404	PLEKHG4B	0	1701828	-1701828	27
rs10866527	5	1891800	ENSG00000170549	IRX1	0	1704254	1704254	28
rs10875943	12	49676010	ENSG00000110844	PRPF40B	0	31344	-31344	1
rs10875943	12	49676010	ENSG00000139644	TMBIM6	0	31715	31715	2
rs10875943	12	49676010	ENSG00000161791	FMNL3	0	32155	32155	3
rs10875943	12	49676010	ENSG00000135436	FAM186B	0	70371	-70371	4
rs10875943	12	49676010	ENSG00000187778	MCRS1	0	107857	-107857	5
rs10875943	12	49676010	ENSG00000167566	NCKAP5L	0	115136	115136	6
rs10875943	12	49676010	ENSG00000135519	KCNH3	0	117702	-117702	7
rs10875943	12	49676010	ENSG00000123352	SPATS2	0	148586	-148586	8
rs10875943	12	49676010	ENSG00000186666	BCDIN3D	0	160029	160029	9
rs10875943	12	49676010	ENSG00000135472	FAIM2	0	190886	190886	10
rs10875943	12	49676010	ENSG00000167580	AQP2	0	274731	274731	11
rs10875943	12	49676010	ENSG00000161798	AQP5	0	285860	285860	12
rs10875943	12	49676010	ENSG00000086159	AQP6	0	291184	291184	13
rs10875943	12	49676010	ENSG00000161800	RACGAP1	0	300913	300913	14
rs10875943	12	49676010	ENSG00000178401	DNAJC22	1	318464	-318464	15
rs10875943	12	49676010	ENSG00000186897	C1QL4	0	338822	-338822	16
rs10875943	12	49676010	ENSG00000135451	TROAP	0	344279	-344279	17
rs10875943	12	49676010	ENSG00000135406	PRPH	0	377324	-377324	18
rs10875943	12	49676010	ENSG00000110881	ASIC1	0	381538	381538	19
rs10875943	12	49676010	ENSG00000167553	TUBA1C	0	401407	-401407	20
rs10875943	12	49676010	ENSG00000066117	SMARCD1	0	408962	408962	21
rs10875943	12	49676010	ENSG00000167588	GPD1	0	427809	427809	22
rs10875943	12	49676010	ENSG00000178449	COX14	0	435969	435969	23
rs10875943	12	49676010	ENSG00000139624	CERS5	0	453296	453296	24
rs10875943	12	49676010	ENSG00000167552	TUBA1A	0	486686	-486686	25
rs10875943	12	49676010	ENSG00000050405	LIMA1	0	499778	499778	26
rs10875943	12	49676010	ENSG00000123416	TUBA1B	0	544613	-544613	27
rs10875943	12	49676010	ENSG00000139636	LMBR1L	0	565110	-565110	28
rs10875943	12	49676010	ENSG00000139549	DHH	0	581191	-581191	29
rs10875943	12	49676010	ENSG00000167550	RHEBL1	0	605985	-605985	30
rs10875943	12	49676010	ENSG00000167548	KMT2D	0	616236	-616236	31
rs10875943	12	49676010	ENSG00000185958	FAM186A	0	650220	650220	32
rs10875943	12	49676010	ENSG00000181929	PRKAG1	0	656813	-656813	33
rs10875943	12	49676010	ENSG00000181418	DDN	0	676701	-676701	34
rs10875943	12	49676010	ENSG00000125084	WNT1	0	694334	-694334	35
rs10875943	12	49676010	ENSG00000169884	WNT10B	0	704247	-704247	36
rs10875943	12	49676010	ENSG00000161813	LARP4	0	716373	716373	37
rs10875943	12	49676010	ENSG00000134287	ARF3	0	718459	-718459	38
rs10875943	12	49676010	ENSG00000272822	AC073610.3	0	718645	-718645	39
rs10875943	12	49676010	ENSG00000255863	AC073610.2	0	736347	-736347	40
rs10875943	12	49676010	ENSG00000139537	CCDC65	0	744170	-744170	41
rs10875943	12	49676010	ENSG00000134285	FKBP11	0	749536	-749536	42
rs10875943	12	49676010	ENSG00000172602	RND1	0	810112	-810112	43
rs10875943	12	49676010	ENSG00000174243	DDX23	0	823168	-823168	44
rs10875943	12	49676010	ENSG00000066084	DIP2B	0	828975	828975	45
rs10875943	12	49676010	ENSG00000167535	CACNB3	0	847069	-847069	46
rs10875943	12	49676010	ENSG00000174233	ADCY6	0	886973	-886973	47
rs10875943	12	49676010	ENSG00000257987	TEX49	0	910224	-910224	48
rs10875943	12	49676010	ENSG00000129315	CCNT1	0	959012	-959012	49
rs10875943	12	49676010	ENSG00000139620	KANSL2	0	993772	-993772	50
rs10875943	12	49676010	ENSG00000123268	ATF1	0	1087700	1087700	51
rs10875943	12	49676010	ENSG00000167531	LALBA	0	1105944	-1105944	52
rs10875943	12	49676010	ENSG00000198678	OR5BS1P	0	1113054	-1113054	53
rs10875943	12	49676010	ENSG00000186452	TMPRSS12	0	1166910	1166910	54
rs10875943	12	49676010	ENSG00000177627	C12orf54	0	1179498	-1179498	55
rs10875943	12	49676010	ENSG00000139223	ANP32D	0	1202386	-1202386	56
rs10875943	12	49676010	ENSG00000185432	METTL7A	0	1247462	1247462	57
rs10875943	12	49676010	ENSG00000214511	HIGD1C	0	1277912	1277912	58
rs10875943	12	49676010	ENSG00000110911	SLC11A2	0	1303391	1303391	59
rs10875943	12	49676010	ENSG00000167528	ZNF641	0	1324596	-1324596	60
rs10875943	12	49676010	ENSG00000187166	H1FNT	0	1345731	-1345731	61
rs10875943	12	49676010	ENSG00000050426	LETMD1	0	1371952	1371952	62
rs10875943	12	49676010	ENSG00000110925	CSRNP2	0	1385195	1385195	63
rs10875943	12	49676010	ENSG00000135457	TFCP2	0	1417653	1417653	64
rs10875943	12	49676010	ENSG00000172640	OR10AD1	0	1472623	-1472623	65
rs10875943	12	49676010	ENSG00000177875	CCDC184	0	1490084	-1490084	66
rs10875943	12	49676010	ENSG00000177981	ASB8	0	1494797	-1494797	67
rs10875943	12	49676010	ENSG00000184271	POU6F1	0	1510926	1510926	68
rs10875943	12	49676010	ENSG00000152556	PFKM	0	1529606	-1529606	69
rs10875943	12	49676010	ENSG00000183283	DAZAP2	0	1562282	1562282	70
rs10875943	12	49676010	ENSG00000170545	SMAGP	0	1568548	1568548	71
rs10875943	12	49676010	ENSG00000079387	SENP1	0	1569702	-1569702	72
rs10875943	12	49676010	ENSG00000110934	BIN2	0	1605028	1605028	73
rs10875943	12	49676010	ENSG00000139610	CELA1	0	1652433	1652433	74
rs10875943	12	49676010	ENSG00000139219	COL2A1	0	1671456	-1671456	75
rs10875943	12	49676010	ENSG00000139629	GALNT6	0	1675237	1675237	76
rs10875943	12	49676010	ENSG00000134291	TMEM106C	0	1707132	-1707132	77
rs10875943	12	49676010	ENSG00000050438	SLC4A8	0	1715307	1715307	78
rs10875943	12	49676010	ENSG00000111424	VDR	0	1732962	-1732962	79
rs10875943	12	49676010	ENSG00000061273	HDAC7	0	1842878	-1842878	80
rs10875943	12	49676010	ENSG00000211584	SLC48A1	0	1893257	-1893257	81
rs10875943	12	49676010	ENSG00000079337	RAPGEF3	0	1904970	-1904970	82
rs10875943	12	49676010	ENSG00000196876	SCN8A	0	1914256	1914256	83
rs10875943	12	49676010	ENSG00000111405	ENDOU	0	1950443	-1950443	84
rs10875943	12	49676010	ENSG00000005175	RPAP3	0	1969949	-1969949	85
rs10934853	3	128038373	ENSG00000058262	SEC61A1	0	13268	13268	1
rs10934853	3	128038373	ENSG00000175792	RUVBL1	1	26405	26405	2
rs10934853	3	128038373	ENSG00000187715	KBTBD12	0	50702	-50702	3
rs10934853	3	128038373	ENSG00000132394	EEFSEC	0	115081	115081	4
rs10934853	3	128038373	ENSG00000074416	MGLL	0	215123	-215123	5
rs10934853	3	128038373	ENSG00000114626	ABTB1	0	357453	-357453	6
rs10934853	3	128038373	ENSG00000114631	PODXL2	0	365564	-365564	7
rs10934853	3	128038373	ENSG00000073111	MCM2	0	415937	-415937	8
rs10934853	3	128038373	ENSG00000179407	DNAJB8	0	424066	424066	9
rs10934853	3	128038373	ENSG00000163870	TPRA1	0	440122	-440122	10
rs10934853	3	128038373	ENSG00000179348	GATA2	0	441054	441054	11
rs10934853	3	128038373	ENSG00000163902	RPN1	1	581597	581597	12
rs10934853	3	128038373	ENSG00000075785	RAB7A	0	687749	687749	13
rs10934853	3	128038373	ENSG00000214324	C3orf56	0	840188	-840188	14
rs10934853	3	128038373	ENSG00000177646	ACAD9	0	841223	841223	15
rs10934853	3	128038373	ENSG00000114656	KIAA1257	0	871493	871493	16
rs10934853	3	128038373	ENSG00000114654	EFCC1	0	963256	963256	17
rs10934853	3	128038373	ENSG00000114554	PLXNA1	0	1000981	-1000981	18
rs10934853	3	128038373	ENSG00000169704	GP9	0	1022394	1022394	19
rs10934853	3	128038373	ENSG00000172780	RAB43	0	1049196	1049196	20
rs10934853	3	128038373	ENSG00000261796	ISY1-RAB43	0	1049202	1049202	21
rs10934853	3	128038373	ENSG00000159685	CHCHD6	0	1077967	-1077967	22
rs10934853	3	128038373	ENSG00000240682	ISY1	0	1089042	1089042	23
rs10934853	3	128038373	ENSG00000169714	CNBP	0	1131111	1131111	24
rs10934853	3	128038373	ENSG00000181789	COPG1	0	1211233	1211233	25
rs10934853	3	128038373	ENSG00000183624	HMCES	0	1240455	1240455	26
rs10934853	3	128038373	ENSG00000184897	H1FX	0	1276398	1276398	27
rs10934853	3	128038373	ENSG00000172771	EFCAB12	0	1362948	1362948	28
rs10934853	3	128038373	ENSG00000197763	TXNRD3	0	1383218	-1383218	29
rs10934853	3	128038373	ENSG00000129071	MBD4	0	1392571	1392571	30
rs10934853	3	128038373	ENSG00000163913	IFT122	0	1401663	1401663	31
rs10934853	3	128038373	ENSG00000206483	TXNRD3NB	0	1465737	-1465737	32
rs10934853	3	128038373	ENSG00000180697	C3orf22	0	1479408	-1479408	33
rs10934853	3	128038373	ENSG00000163914	RHO	0	1490267	1490267	34
rs10934853	3	128038373	ENSG00000180767	CHST13	0	1495082	-1495082	35
rs10934853	3	128038373	ENSG00000178804	H1FOO	0	1504841	1504841	36
rs10934853	3	128038373	ENSG00000004399	PLXND1	0	1516802	1516802	37
rs10934853	3	128038373	ENSG00000159650	UROC1	0	1520600	-1520600	38
rs10934853	3	128038373	ENSG00000070476	ZXDC	0	1562454	-1562454	39
rs10934853	3	128038373	ENSG00000163885	CFAP100	0	1601817	-1601817	40
rs10934853	3	128038373	ENSG00000172765	TMCC1	0	1609419	1609419	41
rs10934853	3	128038373	ENSG00000163884	KLF15	0	1680931	-1680931	42
rs10934853	3	128038373	ENSG00000144908	ALDH1L1	0	1840379	-1840379	43
rs10934853	3	128038373	ENSG00000170893	TRH	0	1935932	1935932	44
rs10934853	3	128038373	ENSG00000114544	SLC41A3	0	1936812	-1936812	45
rs10936632	3	170130102	ENSG00000173889	PHC3	0	43370	-43370	1
rs10936632	3	170130102	ENSG00000173890	GPR160	0	44699	-44699	2
rs10936632	3	170130102	ENSG00000163558	PRKCI	0	92263	92263	3
rs10936632	3	170130102	ENSG00000008952	SEC62	0	131729	-131729	4
rs10936632	3	170130102	ENSG00000187033	SAMD7	0	190927	-190927	5
rs10936632	3	170130102	ENSG00000136603	SKIL	1	227576	227576	6
rs10936632	3	170130102	ENSG00000114248	LRRC31	0	260172	-260172	7
rs10936632	3	170130102	ENSG00000013297	CLDN11	0	288763	288763	8
rs10936632	3	170130102	ENSG00000188306	LRRIQ4	0	292327	-292327	9
rs10936632	3	170130102	ENSG00000171757	LRRC34	0	317116	-317116	10
rs10936632	3	170130102	ENSG00000013293	SLC7A14	0	329482	329482	11
rs10936632	3	170130102	ENSG00000085274	MYNN	0	340386	-340386	12
rs10936632	3	170130102	ENSG00000184378	ACTRT3	0	360207	-360207	13
rs10936632	3	170130102	ENSG00000085276	MECOM	0	466484	-466484	14
rs10936632	3	170130102	ENSG00000163584	RPL22L1	0	734773	734773	15
rs10936632	3	170130102	ENSG00000163577	EIF5A2	0	758313	758313	16
rs10936632	3	170130102	ENSG00000163581	SLC2A2	0	866246	866246	17
rs10936632	3	170130102	ENSG00000154310	TNIK	0	931237	931237	18
rs10936632	3	170130102	ENSG00000075651	PLD1	0	1470303	1470303	19
rs10936632	3	170130102	ENSG00000186329	TMEM212	0	1713247	1713247	20
rs10936632	3	170130102	ENSG00000075420	FNDC3B	0	1909526	1909526	21
rs11043143	11	2234093	ENSG00000183734	ASCL2	1	34402	34402	1
rs11043143	11	2234093	ENSG00000110665	C11orf21	0	61552	61552	2
rs11043143	11	2234093	ENSG00000180176	TH	0	62216	-62216	3
rs11043143	11	2234093	ENSG00000064201	TSPAN32	0	67904	67904	4
rs11043143	11	2234093	ENSG00000254647	INS	0	72752	-72752	5
rs11043143	11	2234093	ENSG00000129965	INS-IGF2	0	72884	-72884	6
rs11043143	11	2234093	ENSG00000167244	IGF2	0	84490	-84490	7
rs11043143	11	2234093	ENSG00000110651	CD81	0	142084	142084	8
rs11043143	11	2234093	ENSG00000184281	TSSC4	0	166395	166395	9
rs11043143	11	2234093	ENSG00000070985	TRPM5	0	170422	170422	10
rs11043143	11	2234093	ENSG00000053918	KCNQ1	0	210591	210591	11
rs11043143	11	2234093	ENSG00000214026	MRPL23	0	249571	-249571	12
rs11043143	11	2234093	ENSG00000130595	TNNT3	0	295387	-295387	13
rs11043143	11	2234093	ENSG00000130592	LSP1	0	341826	-341826	14
rs11043143	11	2234093	ENSG00000130598	TNNI2	0	392413	-392413	15
rs11043143	11	2234093	ENSG00000149043	SYT8	0	396572	-396572	16
rs11043143	11	2234093	ENSG00000117984	CTSD	0	469520	-469520	17
rs11043143	11	2234093	ENSG00000250644	AC068580.4	0	470139	-470139	18
rs11043143	11	2234093	ENSG00000244242	IFITM10	0	483502	-483502	19
rs11043143	11	2234093	ENSG00000205864	KRTAP5-6	0	536338	-536338	20
rs11043143	11	2234093	ENSG00000185940	KRTAP5-5	0	603386	-603386	21
rs11043143	11	2234093	ENSG00000241598	KRTAP5-4	0	611955	-611955	22
rs11043143	11	2234093	ENSG00000196224	KRTAP5-3	0	625630	-625630	23
rs11043143	11	2234093	ENSG00000205867	KRTAP5-2	0	635799	-635799	24
rs11043143	11	2234093	ENSG00000205869	KRTAP5-1	0	648810	-648810	25
rs11043143	11	2234093	ENSG00000129757	CDKN1C	0	649120	649120	26
rs11043143	11	2234093	ENSG00000254827	SLC22A18AS	0	653687	653687	27
rs11043143	11	2234093	ENSG00000184545	DUSP8	0	662173	-662173	28
rs11043143	11	2234093	ENSG00000110628	SLC22A18	0	665628	665628	29
rs11043143	11	2234093	ENSG00000181649	PHLDA2	0	694180	694180	30
rs11043143	11	2234093	ENSG00000205531	NAP1L4	0	710338	710338	31
rs11043143	11	2234093	ENSG00000182208	MOB2	0	732846	-732846	32
rs11043143	11	2234093	ENSG00000110619	CARS	0	766829	766829	33
rs11043143	11	2234093	ENSG00000174672	BRSK2	0	771404	-771404	34
rs11043143	11	2234093	ENSG00000021762	OSBPL5	0	853023	853023	35
rs11043143	11	2234093	ENSG00000078902	TOLLIP	0	924439	-924439	36
rs11043143	11	2234093	ENSG00000117983	MUC5B	0	971921	-971921	37
rs11043143	11	2234093	ENSG00000182170	MRGPRG	0	983851	983851	38
rs11043143	11	2234093	ENSG00000184350	MRGPRE	0	993605	993605	39
rs11043143	11	2234093	ENSG00000215182	MUC5AC	0	1032955	-1032955	40
rs11043143	11	2234093	ENSG00000005801	ZNF195	0	1105168	1105168	41
rs11043143	11	2234093	ENSG00000198788	MUC2	0	1123582	-1123582	42
rs11043143	11	2234093	ENSG00000184956	MUC6	0	1197387	-1197387	43
rs11043143	11	2234093	ENSG00000183020	AP2A2	0	1221848	-1221848	44
rs11043143	11	2234093	ENSG00000177830	CHID1	0	1319035	-1319035	45
rs11043143	11	2234093	ENSG00000214063	TSPAN4	0	1366977	-1366977	46
rs11043143	11	2234093	ENSG00000177700	POLR2L	0	1391548	-1391548	47
rs11043143	11	2234093	ENSG00000177697	CD151	0	1394262	-1394262	48
rs11043143	11	2234093	ENSG00000177685	CRACR2B	0	1402102	-1402102	49
rs11043143	11	2234093	ENSG00000167311	ART5	0	1404410	1404410	50
rs11043143	11	2234093	ENSG00000177666	PNPLA2	0	1408520	-1408520	51
rs11043143	11	2234093	ENSG00000129744	ART1	0	1411035	1411035	52
rs11043143	11	2234093	ENSG00000177600	RPLP2	0	1421213	-1421213	53
rs11043143	11	2234093	ENSG00000177595	PIDD1	0	1424340	-1424340	54
rs11043143	11	2234093	ENSG00000129749	CHRNA10	0	1431494	1431494	55
rs11043143	11	2234093	ENSG00000274897	PANO1	0	1434903	-1434903	56
rs11043143	11	2234093	ENSG00000177542	SLC25A22	0	1435760	-1435760	57
rs11043143	11	2234093	ENSG00000110713	NUP98	0	1436990	1436990	58
rs11043143	11	2234093	ENSG00000184524	CEND1	0	1443970	-1443970	59
rs11043143	11	2234093	ENSG00000177225	GATD1	0	1456605	-1456605	60
rs11043143	11	2234093	ENSG00000177156	TALDO1	0	1469069	-1469069	61
rs11043143	11	2234093	ENSG00000177106	EPS8L2	0	1506366	-1506366	62
rs11043143	11	2234093	ENSG00000177030	DEAF1	0	1527378	-1527378	63
rs11043143	11	2234093	ENSG00000177042	TMEM80	0	1529065	-1529065	64
rs11043143	11	2234093	ENSG00000148985	PGAP2	0	1563631	1563631	65
rs11043143	11	2234093	ENSG00000177105	RHOG	0	1592885	1592885	66
rs11043143	11	2234093	ENSG00000069696	DRD4	0	1593387	-1593387	67
rs11043143	11	2234093	ENSG00000070031	SCT	0	1606950	-1606950	68
rs11043143	11	2234093	ENSG00000099834	CDHR5	0	1608015	-1608015	69
rs11043143	11	2234093	ENSG00000185507	IRF7	0	1618094	-1618094	70
rs11043143	11	2234093	ENSG00000167323	STIM1	0	1620434	1620434	71
rs11043143	11	2234093	ENSG00000070047	PHRF1	0	1621871	-1621871	72
rs11043143	11	2234093	ENSG00000099849	RASSF7	0	1670072	-1670072	73
rs11043143	11	2234093	ENSG00000185522	LMNTD2	0	1673314	-1673314	74
rs11043143	11	2234093	ENSG00000161328	LRRC56	0	1679177	-1679177	75
rs11043143	11	2234093	ENSG00000174775	HRAS	0	1696806	-1696806	76
rs11043143	11	2234093	ENSG00000023191	RNH1	0	1726793	-1726793	77
rs11043143	11	2234093	ENSG00000174915	PTDSS2	0	1742694	-1742694	78
rs11043143	11	2234093	ENSG00000185101	ANO9	0	1792082	-1792082	79
rs11043143	11	2234093	ENSG00000185187	SIGIRR	0	1816638	-1816638	80
rs11043143	11	2234093	ENSG00000184363	PKP3	0	1829185	-1829185	81
rs11043143	11	2234093	ENSG00000182272	B4GALNT4	0	1851977	-1851977	82
rs11043143	11	2234093	ENSG00000167325	RRM1	0	1860614	1860614	83
rs11043143	11	2234093	ENSG00000142089	IFITM3	0	1906556	-1906556	84
rs11043143	11	2234093	ENSG00000185885	IFITM1	0	1918821	-1918821	85
rs11043143	11	2234093	ENSG00000185201	IFITM2	0	1918821	-1918821	86
rs11043143	11	2234093	ENSG00000206013	IFITM5	0	1934567	-1934567	87
rs11043143	11	2234093	ENSG00000142102	PGGHG	0	1937986	-1937986	88
rs11043143	11	2234093	ENSG00000174885	NLRP6	0	1948734	-1948734	89
rs11043143	11	2234093	ENSG00000185627	PSMD13	0	1981109	-1981109	90
rs11043143	11	2234093	ENSG00000142082	SIRT3	0	1997162	-1997162	91
rs111770284	2	242157087	ENSG00000216921	AC131097.2	0	254536	-254536	1
rs111770284	2	242157087	ENSG00000188011	RTP5	0	283264	-283264	2
rs111770284	2	242157087	ENSG00000188389	PDCD1	0	298179	-298179	3
rs111770284	2	242157087	ENSG00000204099	NEU4	0	339674	-339674	4
rs111770284	2	242157087	ENSG00000154252	GAL3ST2	0	352879	-352879	5
rs111770284	2	242157087	ENSG00000180902	D2HGDH	0	388271	-388271	6
rs111770284	2	242157087	ENSG00000168395	ING5	0	427609	-427609	7
rs111770284	2	242157087	ENSG00000168393	DTYMK	0	470096	-470096	8
rs111770284	2	242157087	ENSG00000168397	ATG4B	0	483230	-483230	9
rs111770284	2	242157087	ENSG00000176946	THAP4	0	519638	-519638	10
rs111770284	2	242157087	ENSG00000176720	BOK	0	582949	-582949	11
rs111770284	2	242157087	ENSG00000115694	STK25	0	647357	-647357	12
rs111770284	2	242157087	ENSG00000006607	FARP2	0	662246	-662246	13
rs111770284	2	242157087	ENSG00000168385	Sep/02	1	803060	-803060	14
rs111770284	2	242157087	ENSG00000115677	HDLBP	1	840026	-840026	15
rs111770284	2	242157087	ENSG00000146205	ANO7	0	931710	-931710	16
rs111770284	2	242157087	ENSG00000115685	PPP1R7	0	973435	-973435	17
rs111770284	2	242157087	ENSG00000115687	PASK	0	1006823	-1006823	18
rs111770284	2	242157087	ENSG00000122085	MTERF4	0	1054755	-1054755	19
rs111770284	2	242157087	ENSG00000162804	SNED1	0	1061519	-1061519	20
rs111770284	2	242157087	ENSG00000226321	CROCC2	0	1163776	-1163776	21
rs111770284	2	242157087	ENSG00000172478	C2orf54	0	1260198	-1260198	22
rs111770284	2	242157087	ENSG00000172482	AGXT	0	1276585	-1276585	23
rs111770284	2	242157087	ENSG00000130294	KIF1A	0	1336779	-1336779	24
rs111770284	2	242157087	ENSG00000184945	AQP12A	0	1458604	-1458604	25
rs111770284	2	242157087	ENSG00000185176	AQP12B	0	1474181	-1474181	26
rs111770284	2	242157087	ENSG00000178623	GPR35	0	1525828	-1525828	27
rs111770284	2	242157087	ENSG00000142330	CAPN10	0	1539382	-1539382	28
rs111770284	2	242157087	ENSG00000142327	RNPEPL1	0	1575715	-1575715	29
rs111770284	2	242157087	ENSG00000144504	ANKMY1	0	1587878	-1587878	30
rs111770284	2	242157087	ENSG00000188542	DUSP28	0	1593073	-1593073	31
rs111770284	2	242157087	ENSG00000063660	GPC1	0	1689009	-1689009	32
rs11263763	17	36103565	ENSG00000275302	CCL4	0	25	25	1
rs11263763	17	36103565	ENSG00000277632	CCL3	0	13396	-13396	2
rs11263763	17	36103565	ENSG00000275385	CCL18	0	31533	-31533	3
rs11263763	17	36103565	ENSG00000274808	TBC1D3B	0	62116	62116	4
rs11263763	17	36103565	ENSG00000274736	CCL23	0	85597	-85597	5
rs11263763	17	36103565	ENSG00000276085	CCL3L1	0	91304	91304	6
rs11263763	17	36103565	ENSG00000275718	CCL15	0	101527	-101527	7
rs11263763	17	36103565	ENSG00000275688	CCL15-CCL14	0	101944	-101944	8
rs11263763	17	36103565	ENSG00000276070	CCL4L2	0	107359	107359	9
rs11263763	17	36103565	ENSG00000276409	CCL14	0	116561	-116561	10
rs11263763	17	36103565	ENSG00000275152	CCL16	0	122069	-122069	11
rs11263763	17	36103565	ENSG00000274933	TBC1D3I	0	149891	149891	12
rs11263763	17	36103565	ENSG00000275722	LYZL6	0	159866	-159866	13
rs11263763	17	36103565	ENSG00000278023	RDM1	0	172792	-172792	14
rs11263763	17	36103565	ENSG00000260287	TBC1D3G	0	220319	220319	15
rs11263763	17	36103565	ENSG00000271503	CCL5	0	222772	-222772	16
rs11263763	17	36103565	ENSG00000270379	HEATR9	0	234674	-234674	17
rs11263763	17	36103565	ENSG00000270647	TAF15	0	238950	-238950	18
rs11263763	17	36103565	ENSG00000274226	TBC1D3H	0	273966	273966	19
rs11263763	17	36103565	ENSG00000271447	MMP28	0	307858	-307858	20
rs11263763	17	36103565	ENSG00000275954	TBC1D3F	0	325053	325053	21
rs11263763	17	36103565	ENSG00000270806	C17orf50	0	338486	-338486	22
rs11263763	17	36103565	ENSG00000270765	GAS2L2	0	350687	-350687	23
rs11263763	17	36103565	ENSG00000270885	RASL10B	0	360044	-360044	24
rs11263763	17	36103565	ENSG00000006125	AP2B1	0	377156	-377156	25
rs11263763	17	36103565	ENSG00000273611	ZNHIT3	0	383064	383064	26
rs11263763	17	36103565	ENSG00000278259	MYO19	0	392068	392068	27
rs11263763	17	36103565	ENSG00000277161	PIGW	0	431455	431455	28
rs11263763	17	36103565	ENSG00000278311	GGNBP2	0	441323	441323	29
rs11263763	17	36103565	ENSG00000278535	DHRS11	0	488233	488233	30
rs11263763	17	36103565	ENSG00000278619	MRM1	0	498007	498007	31
rs11263763	17	36103565	ENSG00000108733	PEX12	0	524702	-524702	32
rs11263763	17	36103565	ENSG00000236320	SLFN14	0	545467	-545467	33
rs11263763	17	36103565	ENSG00000205045	SLFN12L	0	565704	-565704	34
rs11263763	17	36103565	ENSG00000154760	SLFN13	0	654728	-654728	35
rs11263763	17	36103565	ENSG00000172123	SLFN12	0	670282	-670282	36
rs11263763	17	36103565	ENSG00000172716	SLFN11	0	729864	-729864	37
rs11263763	17	36103565	ENSG00000166750	SLFN5	0	829910	-829910	38
rs11263763	17	36103565	ENSG00000273706	LHX1	0	833220	833220	39
rs11263763	17	36103565	ENSG00000275700	AATF	0	845310	845310	40
rs11263763	17	36103565	ENSG00000164729	SLC35G3	0	909042	-909042	41
rs11263763	17	36103565	ENSG00000141161	UNC45B	0	914220	-914220	42
rs11263763	17	36103565	ENSG00000073536	NLE1	0	961250	-961250	43
rs11263763	17	36103565	ENSG00000073598	FNDC8	0	972833	-972833	44
rs11263763	17	36103565	ENSG00000278540	ACACA	0	981423	981423	45
rs11263763	17	36103565	ENSG00000185379	RAD51D	0	982043	-982043	46
rs11263763	17	36103565	ENSG00000267618	AC004223.3	0	982072	-982072	47
rs11263763	17	36103565	ENSG00000092871	RFFL	0	1014246	-1014246	48
rs11263763	17	36103565	ENSG00000005156	LIG3	0	1093822	-1093822	49
rs11263763	17	36103565	ENSG00000132141	CCT6B	0	1122487	-1122487	50
rs11263763	17	36103565	ENSG00000198783	ZNF830	0	1139790	-1139790	51
rs11263763	17	36103565	ENSG00000278505	C17orf78	0	1272421	1272421	52
rs11263763	17	36103565	ENSG00000276234	TADA2A	0	1303309	1303309	53
rs11263763	17	36103565	ENSG00000276023	DUSP14	0	1386266	1386266	54
rs11263763	17	36103565	ENSG00000275066	SYNRG	0	1411232	1411232	55
rs11263763	17	36103565	ENSG00000181291	TMEM132E	0	1464247	-1464247	56
rs11263763	17	36103565	ENSG00000278053	DDX52	0	1506174	1506174	57
rs11263763	17	36103565	ENSG00000275410	HNF1B	1	1582867	1582867	58
rs11263763	17	36103565	ENSG00000108702	CCL1	0	1740334	-1740334	59
rs11263763	17	36103565	ENSG00000181374	CCL13	0	1744955	-1744955	60
rs11263763	17	36103565	ENSG00000108700	CCL8	0	1782163	-1782163	61
rs11263763	17	36103565	ENSG00000172156	CCL11	0	1815231	-1815231	62
rs11263763	17	36103565	ENSG00000273513	TBC1D3K	0	1820850	1820850	63
rs11263763	17	36103565	ENSG00000108688	CCL7	0	1831323	-1831323	64
rs11263763	17	36103565	ENSG00000108691	CCL2	0	1846362	-1846362	65
rs11263763	17	36103565	ENSG00000274512	TBC1D3L	0	1874407	1874407	66
rs11263763	17	36103565	ENSG00000274419	TBC1D3D	0	1900411	1900411	67
rs11263763	17	36103565	ENSG00000108684	ASIC2	0	1928601	-1928601	68
rs11263763	17	36103565	ENSG00000278299	TBC1D3C	0	1954128	1954128	69
rs114278123	3	87372756	ENSG00000064835	POU1F1	0	96169	-96169	1
rs114278123	3	87372756	ENSG00000083937	CHMP2B	1	117208	-117208	2
rs114278123	3	87372756	ENSG00000206538	VGLL3	0	381637	-381637	3
rs114278123	3	87372756	ENSG00000179097	HTR1F	0	617940	617940	4
rs114278123	3	87372756	ENSG00000163320	CGGBP1	0	679188	679188	5
rs114278123	3	87372756	ENSG00000175105	ZNF654	0	686518	686518	6
rs114278123	3	87372756	ENSG00000179021	C3orf38	0	776987	776987	7
rs114278123	3	87372756	ENSG00000175161	CADM2	0	1298327	-1298327	8
rs114278123	3	87372756	ENSG00000044524	EPHA3	0	1734768	1734768	9
rs11568818	11	102401661	ENSG00000152558	TMEM123	0	5329	-5329	1
rs11568818	11	102401661	ENSG00000110330	BIRC2	0	22991	-22991	2
rs11568818	11	102401661	ENSG00000023445	BIRC3	0	62258	-62258	3
rs11568818	11	102401661	ENSG00000137673	MMP7	1	118847	118847	4
rs11568818	11	102401661	ENSG00000137693	YAP1	0	168238	-168238	5
rs11568818	11	102401661	ENSG00000137674	MMP20	0	175174	175174	6
rs11568818	11	102401661	ENSG00000137675	MMP27	0	289826	289826	7
rs11568818	11	102401661	ENSG00000118113	MMP8	0	310134	310134	8
rs11568818	11	102401661	ENSG00000137691	C11orf70	0	317101	-317101	9
rs11568818	11	102401661	ENSG00000166670	MMP10	0	368842	368842	10
rs11568818	11	102401661	ENSG00000196611	MMP1	0	388259	388259	11
rs11568818	11	102401661	ENSG00000110318	CEP126	0	400603	-400603	12
rs11568818	11	102401661	ENSG00000149968	MMP3	0	434140	434140	13
rs11568818	11	102401661	ENSG00000262406	MMP12	0	461075	461075	14
rs11568818	11	102401661	ENSG00000187151	ANGPTL5	0	485139	-485139	15
rs11568818	11	102401661	ENSG00000137672	TRPC6	0	529099	-529099	16
rs11568818	11	102401661	ENSG00000137745	MMP13	0	541334	541334	17
rs11568818	11	102401661	ENSG00000137692	DCUN1D5	0	660415	660415	18
rs11568818	11	102401661	ENSG00000187240	DYNC2H1	0	707770	707770	19
rs11568818	11	102401661	ENSG00000082175	PGR	0	1271137	-1271137	20
rs11568818	11	102401661	ENSG00000165895	ARHGAP42	0	1407720	-1407720	21
rs11568818	11	102401661	ENSG00000170962	PDGFD	0	1505525	1505525	22
rs11568818	11	102401661	ENSG00000170967	DDI1	0	1634919	1634919	23
rs11666569	19	17214073	ENSG00000099331	MYO9B	1	464	464	1
rs11666569	19	17214073	ENSG00000053501	USE1	0	1273	1273	2
rs11666569	19	17214073	ENSG00000099330	OCEL1	0	12131	12131	3
rs11666569	19	17214073	ENSG00000160113	NR2F6	0	17810	17810	4
rs11666569	19	17214073	ENSG00000269095	AC010646.1	0	21867	21867	5
rs11666569	19	17214073	ENSG00000130307	USHBP1	0	35103	35103	6
rs11666569	19	17214073	ENSG00000105393	BABAM1	0	53277	53277	7
rs11666569	19	17214073	ENSG00000269307	AC010463.1	0	53345	53345	8
rs11666569	19	17214073	ENSG00000160117	ANKLE1	0	67572	67572	9
rs11666569	19	17214073	ENSG00000127220	ABHD8	0	78058	78058	10
rs11666569	19	17214073	ENSG00000130312	MRPL34	0	78536	78536	11
rs11666569	19	17214073	ENSG00000130311	DDA1	0	95445	95445	12
rs11666569	19	17214073	ENSG00000074855	ANO8	0	109150	109150	13
rs11666569	19	17214073	ENSG00000130299	GTPBP3	0	120847	120847	14
rs11666569	19	17214073	ENSG00000130300	PLVAP	0	137375	137375	15
rs11666569	19	17214073	ENSG00000131351	HAUS8	1	138448	-138448	16
rs11666569	19	17214073	ENSG00000269720	CCDC194	0	176436	176436	17
rs11666569	19	17214073	ENSG00000160111	CPAMD8	0	187258	-187258	18
rs11666569	19	17214073	ENSG00000130303	BST2	0	188866	188866	19
rs11666569	19	17214073	ENSG00000141971	MVB12A	0	191649	191649	20
rs11666569	19	17214073	ENSG00000188051	TMEM221	0	221436	221436	21
rs11666569	19	17214073	ENSG00000269035	AC010319.2	0	222538	222538	22
rs11666569	19	17214073	ENSG00000171773	NXNL1	0	241352	241352	23
rs11666569	19	17214073	ENSG00000130304	SLC27A1	0	254696	254696	24
rs11666569	19	17214073	ENSG00000130313	PGLS	0	297556	297556	25
rs11666569	19	17214073	ENSG00000167483	FAM129C	0	309228	309228	26
rs11666569	19	17214073	ENSG00000127533	F2RL3	0	321467	-321467	27
rs11666569	19	17214073	ENSG00000127511	SIN3B	0	333720	-333720	28
rs11666569	19	17214073	ENSG00000130309	COLGALT1	0	341521	341521	29
rs11666569	19	17214073	ENSG00000130477	UNC13A	0	387255	387255	30
rs11666569	19	17214073	ENSG00000188039	NWD1	0	396110	-396110	31
rs11666569	19	17214073	ENSG00000130479	MAP1S	0	505169	505169	32
rs11666569	19	17214073	ENSG00000072954	TMEM38A	0	524044	-524044	33
rs11666569	19	17214073	ENSG00000130475	FCHO1	0	533645	533645	34
rs11666569	19	17214073	ENSG00000214046	SMIM7	0	553631	-553631	35
rs11666569	19	17214073	ENSG00000268790	AC008764.4	0	553958	-553958	36
rs11666569	19	17214073	ENSG00000179913	B3GNT3	0	580755	580755	37
rs11666569	19	17214073	ENSG00000105085	MED26	0	585011	-585011	38
rs11666569	19	17214073	ENSG00000141979	AC008764.1	0	585869	-585869	39
rs11666569	19	17214073	ENSG00000248099	INSL3	0	602439	602439	40
rs11666569	19	17214073	ENSG00000105639	JAK3	0	610707	610707	41
rs11666569	19	17214073	ENSG00000127526	SLC35E1	0	641691	-641691	42
rs11666569	19	17214073	ENSG00000105640	RPL18A	0	645803	645803	43
rs11666569	19	17214073	ENSG00000105641	SLC5A5	0	657900	657900	44
rs11666569	19	17214073	ENSG00000085872	CHERP	0	671543	-671543	45
rs11666569	19	17214073	ENSG00000105072	C19orf44	0	692721	-692721	46
rs11666569	19	17214073	ENSG00000269058	CALR3	0	717881	-717881	47
rs11666569	19	17214073	ENSG00000007080	CCDC124	0	718943	718943	48
rs11666569	19	17214073	ENSG00000105642	KCNN1	0	737220	737220	49
rs11666569	19	17214073	ENSG00000127527	EPS15L1	0	741988	-741988	50
rs11666569	19	17214073	ENSG00000105643	ARRDC2	0	787059	787059	51
rs11666569	19	17214073	ENSG00000096996	IL12RB1	0	844922	844922	52
rs11666569	19	17214073	ENSG00000099308	MAST3	0	883720	883720	53
rs11666569	19	17214073	ENSG00000127528	KLF2	0	886199	-886199	54
rs11666569	19	17214073	ENSG00000105647	PIK3R2	0	939045	939045	55
rs11666569	19	17214073	ENSG00000268173	AC007192.1	0	939085	939085	56
rs11666569	19	17214073	ENSG00000216490	IFI30	0	959089	959089	57
rs11666569	19	17214073	ENSG00000072958	AP1M1	0	968166	-968166	58
rs11666569	19	17214073	ENSG00000254858	MPV17L2	0	979109	979109	59
rs11666569	19	17214073	ENSG00000105649	RAB3A	0	982711	982711	60
rs11666569	19	17214073	ENSG00000105650	PDE4C	0	994579	994579	61
rs11666569	19	17214073	ENSG00000105058	FAM32A	0	1022027	-1022027	62
rs11666569	19	17214073	ENSG00000141977	CIB3	0	1040548	-1040548	63
rs11666569	19	17214073	ENSG00000130518	IQCN	0	1043024	1043024	64
rs11666569	19	17214073	ENSG00000196684	HSH2D	0	1055498	-1055498	65
rs11666569	19	17214073	ENSG00000130522	JUND	0	1065687	1065687	66
rs11666569	19	17214073	ENSG00000167461	RAB8A	0	1079839	-1079839	67
rs11666569	19	17214073	ENSG00000130520	LSM4	0	1092157	1092157	68
rs11666569	19	17214073	ENSG00000167460	TPM4	0	1111068	-1111068	69
rs11666569	19	17214073	ENSG00000130517	PGPEP1	0	1126514	1126514	70
rs11666569	19	17214073	ENSG00000130513	GDF15	0	1160658	1160658	71
rs11666569	19	17214073	ENSG00000175489	LRRC25	0	1177071	1177071	72
rs11666569	19	17214073	ENSG00000130511	SSBP4	0	1204791	1204791	73
rs11666569	19	17214073	ENSG00000105655	ISYNA1	0	1220315	1220315	74
rs11666569	19	17214073	ENSG00000105656	ELL	0	1228590	1228590	75
rs11666569	19	17214073	ENSG00000176231	OR10H4	0	1263723	-1263723	76
rs11666569	19	17214073	ENSG00000171903	CYP4F11	0	1279206	-1279206	77
rs11666569	19	17214073	ENSG00000186115	CYP4F2	0	1315953	-1315953	78
rs11666569	19	17214073	ENSG00000105701	FKBP8	0	1317678	1317678	79
rs11666569	19	17214073	ENSG00000105700	KXD1	0	1343689	1343689	80
rs11666569	19	17214073	ENSG00000221983	UBA52	0	1357657	1357657	81
rs11666569	19	17214073	ENSG00000006016	CRLF1	0	1358147	1358147	82
rs11666569	19	17214073	ENSG00000006015	REX1BD	0	1374612	1374612	83
rs11666569	19	17214073	ENSG00000105696	TMEM59L	0	1393357	1393357	84
rs11666569	19	17214073	ENSG00000186723	OR10H1	0	1398409	-1398409	85
rs11666569	19	17214073	ENSG00000172519	OR10H5	0	1413048	-1413048	86
rs11666569	19	17214073	ENSG00000167487	KLHL26	0	1422892	1422892	87
rs11666569	19	17214073	ENSG00000105662	CRTC1	0	1469604	1469604	88
rs11666569	19	17214073	ENSG00000171936	OR10H3	0	1471730	-1471730	89
rs11666569	19	17214073	ENSG00000171942	OR10H2	0	1485013	-1485013	90
rs11666569	19	17214073	ENSG00000186204	CYP4F12	0	1516899	-1516899	91
rs11666569	19	17214073	ENSG00000186529	CYP4F3	0	1551248	-1551248	92
rs11666569	19	17214073	ENSG00000105664	COMP	0	1568700	1568700	93
rs11666569	19	17214073	ENSG00000186526	CYP4F8	0	1583435	-1583435	94
rs11666569	19	17214073	ENSG00000005007	UPF1	0	1617865	1617865	95
rs11666569	19	17214073	ENSG00000223802	CERS1	0	1654472	1654472	96
rs11666569	19	17214073	ENSG00000130283	GDF1	0	1654472	1654472	97
rs11666569	19	17214073	ENSG00000171954	CYP4F22	0	1661756	-1661756	98
rs11666569	19	17214073	ENSG00000105669	COPE	0	1685441	1685441	99
rs11666569	19	17214073	ENSG00000268193	AC002985.1	0	1692940	1692940	100
rs11666569	19	17214073	ENSG00000105671	DDX49	0	1705602	1705602	101
rs11666569	19	17214073	ENSG00000161031	PGLYRP2	0	1715117	-1715117	102
rs11666569	19	17214073	ENSG00000051128	HOMER3	0	1715128	1715128	103
rs11666569	19	17214073	ENSG00000105122	RASAL3	0	1749502	-1749502	104
rs11666569	19	17214073	ENSG00000011451	WIZ	0	1764122	-1764122	105
rs11666569	19	17214073	ENSG00000064607	SUGP2	0	1776815	1776815	106
rs11666569	19	17214073	ENSG00000011243	AKAP8L	0	1794932	-1794932	107
rs11666569	19	17214073	ENSG00000105676	ARMC6	0	1819502	1819502	108
rs11666569	19	17214073	ENSG00000105127	AKAP8	0	1834275	-1834275	109
rs11666569	19	17214073	ENSG00000181035	SLC25A42	0	1849926	1849926	110
rs11666569	19	17214073	ENSG00000141867	BRD4	0	1881528	-1881528	111
rs11666569	19	17214073	ENSG00000064545	TMEM161A	0	1905096	1905096	112
rs11666569	19	17214073	ENSG00000064489	BORCS8-MEF2B	0	1931494	1931494	113
rs11666569	19	17214073	ENSG00000213999	MEF2B	0	1931495	1931495	114
rs11666569	19	17214073	ENSG00000254901	BORCS8	0	1962830	1962830	115
rs11666569	19	17214073	ENSG00000064490	RFXANK	0	1978156	1978156	116
rs11666569	19	17214073	ENSG00000105131	EPHX3	0	1980638	-1980638	117
rs11666569	19	17214073	ENSG00000184162	NR2C2AP	0	1987343	1987343	118
rs11666569	19	17214073	ENSG00000130287	NCAN	0	1997900	1997900	119
rs11672691	19	41985587	ENSG00000105409	ATP1A3	0	11910	11910	1
rs11672691	19	41985587	ENSG00000105737	GRIK5	0	12734	12734	2
rs11672691	19	41985587	ENSG00000105404	RABAC1	0	26197	-26197	3
rs11672691	19	41985587	ENSG00000076928	ARHGEF1	0	55437	-55437	4
rs11672691	19	41985587	ENSG00000268041	AC010616.1	0	57071	-57071	5
rs11672691	19	41985587	ENSG00000105732	ZNF574	0	82890	82890	6
rs11672691	19	41985587	ENSG00000028277	POU2F2	0	100523	100523	7
rs11672691	19	41985587	ENSG00000105369	CD79A	0	104215	-104215	8
rs11672691	19	41985587	ENSG00000105372	RPS19	0	112661	-112661	9
rs11672691	19	41985587	ENSG00000142025	DMRTC2	0	133254	-133254	10
rs11672691	19	41985587	ENSG00000273111	LYPD4	0	140890	-140890	11
rs11672691	19	41985587	ENSG00000170956	CEACAM3	0	174034	-174034	12
rs11672691	19	41985587	ENSG00000160570	DEDD2	0	213011	213011	13
rs11672691	19	41985587	ENSG00000086548	CEACAM6	0	213379	-213379	14
rs11672691	19	41985587	ENSG00000267881	AC243967.1	0	224305	-224305	15
rs11672691	19	41985587	ENSG00000167625	ZNF526	0	234684	234684	16
rs11672691	19	41985587	ENSG00000105723	GSK3A	0	244599	244599	17
rs11672691	19	41985587	ENSG00000268643	AC006486.1	0	248996	248996	18
rs11672691	19	41985587	ENSG00000105388	CEACAM5	0	255789	-255789	19
rs11672691	19	41985587	ENSG00000105722	ERF	0	261985	261985	20
rs11672691	19	41985587	ENSG00000007306	CEACAM7	0	278611	-278611	21
rs11672691	19	41985587	ENSG00000079432	CIC	0	282950	282950	22
rs11672691	19	41985587	ENSG00000079462	PAFAH1B3	0	311446	311446	23
rs11672691	19	41985587	ENSG00000188368	PRR19	0	316511	316511	24
rs11672691	19	41985587	ENSG00000167619	TMEM145	0	327738	327738	25
rs11672691	19	41985587	ENSG00000105429	MEGF8	0	340022	340022	26
rs11672691	19	41985587	ENSG00000105352	CEACAM4	0	358513	-358513	27
rs11672691	19	41985587	ENSG00000007129	CEACAM21	1	398743	-398743	28
rs11672691	19	41985587	ENSG00000105427	CNFN	0	401432	401432	29
rs11672691	19	41985587	ENSG00000079435	LIPE	0	415920	415920	30
rs11672691	19	41985587	ENSG00000189377	CXCL17	0	442701	442701	31
rs11672691	19	41985587	ENSG00000079385	CEACAM1	0	521717	521717	32
rs11672691	19	41985587	ENSG00000204978	ERICH4	0	540822	-540822	33
rs11672691	19	41985587	ENSG00000105341	DMAC2	0	544870	-544870	34
rs11672691	19	41985587	ENSG00000177191	B3GNT8	0	556857	-556857	35
rs11672691	19	41985587	ENSG00000248098	BCKDHA	0	560582	-560582	36
rs11672691	19	41985587	ENSG00000255730	AC011462.1	0	560586	-560586	37
rs11672691	19	41985587	ENSG00000077348	EXOSC5	0	588108	-588108	38
rs11672691	19	41985587	ENSG00000124469	CEACAM8	0	594654	594654	39
rs11672691	19	41985587	ENSG00000142046	TMEM91	0	601504	-601504	40
rs11672691	19	41985587	ENSG00000123810	B9D2	0	621414	-621414	41
rs11672691	19	41985587	ENSG00000105329	TGFB1	0	631676	-631676	42
rs11672691	19	41985587	ENSG00000142039	CCDC97	0	660704	-660704	43
rs11672691	19	41985587	ENSG00000105323	HNRNPUL1	0	677989	-677989	44
rs11672691	19	41985587	ENSG00000167601	AXL	0	723821	-723821	45
rs11672691	19	41985587	ENSG00000221826	PSG3	0	736051	736051	46
rs11672691	19	41985587	ENSG00000124467	PSG8	0	767099	767099	47
rs11672691	19	41985587	ENSG00000167600	CYP2S1	0	778048	-778048	48
rs11672691	19	41985587	ENSG00000197446	CYP2F1	0	857221	-857221	49
rs11672691	19	41985587	ENSG00000231924	PSG1	0	880877	880877	50
rs11672691	19	41985587	ENSG00000197838	CYP2A13	0	889392	-889392	51
rs11672691	19	41985587	ENSG00000170848	PSG6	0	916492	916492	52
rs11672691	19	41985587	ENSG00000221878	PSG7	0	938545	938545	53
rs11672691	19	41985587	ENSG00000197408	CYP2B6	0	967189	-967189	54
rs11672691	19	41985587	ENSG00000243130	PSG11	0	1022069	1022069	55
rs11672691	19	41985587	ENSG00000242221	PSG2	0	1078624	1078624	56
rs11672691	19	41985587	ENSG00000268797	AC008537.1	0	1087305	-1087305	57
rs11672691	19	41985587	ENSG00000198077	CYP2A7	0	1102835	-1102835	58
rs11672691	19	41985587	ENSG00000255974	CYP2A6	0	1135140	-1135140	59
rs11672691	19	41985587	ENSG00000269858	EGLN2	0	1177154	-1177154	60
rs11672691	19	41985587	ENSG00000171570	RAB4B-EGLN2	0	1177169	-1177169	61
rs11672691	19	41985587	ENSG00000204941	PSG5	0	1180669	1180669	62
rs11672691	19	41985587	ENSG00000268975	MIA-RAB4B	0	1188644	-1188644	63
rs11672691	19	41985587	ENSG00000167578	RAB4B	0	1188649	-1188649	64
rs11672691	19	41985587	ENSG00000243137	PSG4	0	1207115	1207115	65
rs11672691	19	41985587	ENSG00000261857	MIA	0	1208097	-1208097	66
rs11672691	19	41985587	ENSG00000077312	SNRPA	0	1220198	-1220198	67
rs11672691	19	41985587	ENSG00000183668	PSG9	0	1226204	1226204	68
rs11672691	19	41985587	ENSG00000188493	C19orf54	0	1234034	-1234034	69
rs11672691	19	41985587	ENSG00000086544	ITPKC	0	1244727	-1244727	70
rs11672691	19	41985587	ENSG00000123815	COQ8B	0	1267380	-1267380	71
rs11672691	19	41985587	ENSG00000105245	NUMBL	0	1294615	-1294615	72
rs11672691	19	41985587	ENSG00000090006	LTBP4	0	1355769	-1355769	73
rs11672691	19	41985587	ENSG00000204936	CD177	0	1368072	1368072	74
rs11672691	19	41985587	ENSG00000160410	SHKBP1	0	1394188	-1394188	75
rs11672691	19	41985587	ENSG00000160460	SPTBN4	0	1409123	-1409123	76
rs11672691	19	41985587	ENSG00000131126	TEX101	0	1415909	1415909	77
rs11672691	19	41985587	ENSG00000124466	LYPD3	0	1475200	1475200	78
rs11672691	19	41985587	ENSG00000176531	PHLDB3	0	1489367	1489367	79
rs11672691	19	41985587	ENSG00000090013	BLVRB	0	1519747	-1519747	80
rs11672691	19	41985587	ENSG00000105755	ETHE1	0	1521132	1521132	81
rs11672691	19	41985587	ENSG00000176472	ZNF575	0	1539910	1539910	82
rs11672691	19	41985587	ENSG00000167565	SERTAD3	0	1540882	-1540882	83
rs11672691	19	41985587	ENSG00000073050	XRCC1	0	1557453	1557453	84
rs11672691	19	41985587	ENSG00000197019	SERTAD1	0	1559562	-1559562	85
rs11672691	19	41985587	ENSG00000268361	L34079.1	0	1569105	1569105	86
rs11672691	19	41985587	ENSG00000105227	PRX	0	1572221	-1572221	87
rs11672691	19	41985587	ENSG00000234465	PINLYP	0	1591213	1591213	88
rs11672691	19	41985587	ENSG00000160396	HIPK4	0	1595400	-1595400	89
rs11672691	19	41985587	ENSG00000167378	IRGQ	0	1598782	1598782	90
rs11672691	19	41985587	ENSG00000105223	PLD3	0	1605148	-1605148	91
rs11672691	19	41985587	ENSG00000124444	ZNF576	0	1610805	1610805	92
rs11672691	19	41985587	ENSG00000226763	SRRM5	0	1611030	1611030	93
rs11672691	19	41985587	ENSG00000131116	ZNF428	0	1621632	1621632	94
rs11672691	19	41985587	ENSG00000105767	CADM4	0	1636781	1636781	95
rs11672691	19	41985587	ENSG00000160392	C19orf47	0	1637060	-1637060	96
rs11672691	19	41985587	ENSG00000011422	PLAUR	0	1660508	1660508	97
rs11672691	19	41985587	ENSG00000105221	AKT2	0	1700051	-1700051	98
rs11672691	19	41985587	ENSG00000124449	IRGC	0	1730423	1730423	99
rs11672691	19	41985587	ENSG00000105771	SMG9	0	1742405	1742405	100
rs11672691	19	41985587	ENSG00000105219	CNTD2	0	1758890	-1758890	101
rs11672691	19	41985587	ENSG00000174521	TTC9B	0	1767188	-1767188	102
rs11672691	19	41985587	ENSG00000130758	MAP3K10	0	1770012	-1770012	103
rs11672691	19	41985587	ENSG00000104783	KCNN4	0	1780946	1780946	104
rs11672691	19	41985587	ENSG00000159871	LYPD5	0	1810342	1810342	105
rs11672691	19	41985587	ENSG00000167637	ZNF283	0	1841705	1841705	106
rs11672691	19	41985587	ENSG00000176222	ZNF404	0	1886776	1886776	107
rs11672691	19	41985587	ENSG00000197782	ZNF780A	0	1894649	-1894649	108
rs11672691	19	41985587	ENSG00000124459	ZNF45	0	1927042	1927042	109
rs11672691	19	41985587	ENSG00000128000	ZNF780B	0	1929378	-1929378	110
rs11672691	19	41985587	ENSG00000187187	ZNF546	0	1964546	-1964546	111
rs11672691	19	41985587	ENSG00000159905	ZNF221	0	1965636	1965636	112
rs11672691	19	41985587	ENSG00000204920	ZNF155	0	1982275	1982275	113
rs11673591	19	41985931	ENSG00000105409	ATP1A3	0	11566	11566	1
rs11673591	19	41985931	ENSG00000105737	GRIK5	0	12390	12390	2
rs11673591	19	41985931	ENSG00000105404	RABAC1	0	26541	-26541	3
rs11673591	19	41985931	ENSG00000076928	ARHGEF1	0	55781	-55781	4
rs11673591	19	41985931	ENSG00000268041	AC010616.1	0	57415	-57415	5
rs11673591	19	41985931	ENSG00000105732	ZNF574	0	82546	82546	6
rs11673591	19	41985931	ENSG00000028277	POU2F2	0	100179	100179	7
rs11673591	19	41985931	ENSG00000105369	CD79A	0	104559	-104559	8
rs11673591	19	41985931	ENSG00000105372	RPS19	0	113005	-113005	9
rs11673591	19	41985931	ENSG00000142025	DMRTC2	0	133598	-133598	10
rs11673591	19	41985931	ENSG00000273111	LYPD4	0	141234	-141234	11
rs11673591	19	41985931	ENSG00000170956	CEACAM3	0	174378	-174378	12
rs11673591	19	41985931	ENSG00000160570	DEDD2	0	212667	212667	13
rs11673591	19	41985931	ENSG00000086548	CEACAM6	0	213723	-213723	14
rs11673591	19	41985931	ENSG00000267881	AC243967.1	0	224649	-224649	15
rs11673591	19	41985931	ENSG00000167625	ZNF526	0	234340	234340	16
rs11673591	19	41985931	ENSG00000105723	GSK3A	0	244255	244255	17
rs11673591	19	41985931	ENSG00000268643	AC006486.1	0	248652	248652	18
rs11673591	19	41985931	ENSG00000105388	CEACAM5	0	256133	-256133	19
rs11673591	19	41985931	ENSG00000105722	ERF	0	261641	261641	20
rs11673591	19	41985931	ENSG00000007306	CEACAM7	0	278955	-278955	21
rs11673591	19	41985931	ENSG00000079432	CIC	0	282606	282606	22
rs11673591	19	41985931	ENSG00000079462	PAFAH1B3	0	311102	311102	23
rs11673591	19	41985931	ENSG00000188368	PRR19	0	316167	316167	24
rs11673591	19	41985931	ENSG00000167619	TMEM145	0	327394	327394	25
rs11673591	19	41985931	ENSG00000105429	MEGF8	0	339678	339678	26
rs11673591	19	41985931	ENSG00000105352	CEACAM4	0	358857	-358857	27
rs11673591	19	41985931	ENSG00000007129	CEACAM21	1	399087	-399087	28
rs11673591	19	41985931	ENSG00000105427	CNFN	0	401088	401088	29
rs11673591	19	41985931	ENSG00000079435	LIPE	0	415576	415576	30
rs11673591	19	41985931	ENSG00000189377	CXCL17	0	442357	442357	31
rs11673591	19	41985931	ENSG00000079385	CEACAM1	0	521373	521373	32
rs11673591	19	41985931	ENSG00000204978	ERICH4	0	541166	-541166	33
rs11673591	19	41985931	ENSG00000105341	DMAC2	0	545214	-545214	34
rs11673591	19	41985931	ENSG00000177191	B3GNT8	0	557201	-557201	35
rs11673591	19	41985931	ENSG00000248098	BCKDHA	0	560926	-560926	36
rs11673591	19	41985931	ENSG00000255730	AC011462.1	0	560930	-560930	37
rs11673591	19	41985931	ENSG00000077348	EXOSC5	0	588452	-588452	38
rs11673591	19	41985931	ENSG00000124469	CEACAM8	0	594310	594310	39
rs11673591	19	41985931	ENSG00000142046	TMEM91	0	601848	-601848	40
rs11673591	19	41985931	ENSG00000123810	B9D2	0	621758	-621758	41
rs11673591	19	41985931	ENSG00000105329	TGFB1	0	632020	-632020	42
rs11673591	19	41985931	ENSG00000142039	CCDC97	0	661048	-661048	43
rs11673591	19	41985931	ENSG00000105323	HNRNPUL1	0	678333	-678333	44
rs11673591	19	41985931	ENSG00000167601	AXL	0	724165	-724165	45
rs11673591	19	41985931	ENSG00000221826	PSG3	0	735707	735707	46
rs11673591	19	41985931	ENSG00000124467	PSG8	0	766755	766755	47
rs11673591	19	41985931	ENSG00000167600	CYP2S1	0	778392	-778392	48
rs11673591	19	41985931	ENSG00000197446	CYP2F1	0	857565	-857565	49
rs11673591	19	41985931	ENSG00000231924	PSG1	0	880533	880533	50
rs11673591	19	41985931	ENSG00000197838	CYP2A13	0	889736	-889736	51
rs11673591	19	41985931	ENSG00000170848	PSG6	0	916148	916148	52
rs11673591	19	41985931	ENSG00000221878	PSG7	0	938201	938201	53
rs11673591	19	41985931	ENSG00000197408	CYP2B6	0	967533	-967533	54
rs11673591	19	41985931	ENSG00000243130	PSG11	0	1021725	1021725	55
rs11673591	19	41985931	ENSG00000242221	PSG2	0	1078280	1078280	56
rs11673591	19	41985931	ENSG00000268797	AC008537.1	0	1087649	-1087649	57
rs11673591	19	41985931	ENSG00000198077	CYP2A7	0	1103179	-1103179	58
rs11673591	19	41985931	ENSG00000255974	CYP2A6	0	1135484	-1135484	59
rs11673591	19	41985931	ENSG00000269858	EGLN2	0	1177498	-1177498	60
rs11673591	19	41985931	ENSG00000171570	RAB4B-EGLN2	0	1177513	-1177513	61
rs11673591	19	41985931	ENSG00000204941	PSG5	0	1180325	1180325	62
rs11673591	19	41985931	ENSG00000268975	MIA-RAB4B	0	1188988	-1188988	63
rs11673591	19	41985931	ENSG00000167578	RAB4B	0	1188993	-1188993	64
rs11673591	19	41985931	ENSG00000243137	PSG4	0	1206771	1206771	65
rs11673591	19	41985931	ENSG00000261857	MIA	0	1208441	-1208441	66
rs11673591	19	41985931	ENSG00000077312	SNRPA	0	1220542	-1220542	67
rs11673591	19	41985931	ENSG00000183668	PSG9	0	1225860	1225860	68
rs11673591	19	41985931	ENSG00000188493	C19orf54	0	1234378	-1234378	69
rs11673591	19	41985931	ENSG00000086544	ITPKC	0	1245071	-1245071	70
rs11673591	19	41985931	ENSG00000123815	COQ8B	0	1267724	-1267724	71
rs11673591	19	41985931	ENSG00000105245	NUMBL	0	1294959	-1294959	72
rs11673591	19	41985931	ENSG00000090006	LTBP4	0	1356113	-1356113	73
rs11673591	19	41985931	ENSG00000204936	CD177	0	1367728	1367728	74
rs11673591	19	41985931	ENSG00000160410	SHKBP1	0	1394532	-1394532	75
rs11673591	19	41985931	ENSG00000160460	SPTBN4	0	1409467	-1409467	76
rs11673591	19	41985931	ENSG00000131126	TEX101	0	1415565	1415565	77
rs11673591	19	41985931	ENSG00000124466	LYPD3	0	1474856	1474856	78
rs11673591	19	41985931	ENSG00000176531	PHLDB3	0	1489023	1489023	79
rs11673591	19	41985931	ENSG00000090013	BLVRB	0	1520091	-1520091	80
rs11673591	19	41985931	ENSG00000105755	ETHE1	0	1520788	1520788	81
rs11673591	19	41985931	ENSG00000176472	ZNF575	0	1539566	1539566	82
rs11673591	19	41985931	ENSG00000167565	SERTAD3	0	1541226	-1541226	83
rs11673591	19	41985931	ENSG00000073050	XRCC1	0	1557109	1557109	84
rs11673591	19	41985931	ENSG00000197019	SERTAD1	0	1559906	-1559906	85
rs11673591	19	41985931	ENSG00000268361	L34079.1	0	1568761	1568761	86
rs11673591	19	41985931	ENSG00000105227	PRX	0	1572565	-1572565	87
rs11673591	19	41985931	ENSG00000234465	PINLYP	0	1590869	1590869	88
rs11673591	19	41985931	ENSG00000160396	HIPK4	0	1595744	-1595744	89
rs11673591	19	41985931	ENSG00000167378	IRGQ	0	1598438	1598438	90
rs11673591	19	41985931	ENSG00000105223	PLD3	0	1605492	-1605492	91
rs11673591	19	41985931	ENSG00000124444	ZNF576	0	1610461	1610461	92
rs11673591	19	41985931	ENSG00000226763	SRRM5	0	1610686	1610686	93
rs11673591	19	41985931	ENSG00000131116	ZNF428	0	1621288	1621288	94
rs11673591	19	41985931	ENSG00000105767	CADM4	0	1636437	1636437	95
rs11673591	19	41985931	ENSG00000160392	C19orf47	0	1637404	-1637404	96
rs11673591	19	41985931	ENSG00000011422	PLAUR	0	1660164	1660164	97
rs11673591	19	41985931	ENSG00000105221	AKT2	0	1700395	-1700395	98
rs11673591	19	41985931	ENSG00000124449	IRGC	0	1730079	1730079	99
rs11673591	19	41985931	ENSG00000105771	SMG9	0	1742061	1742061	100
rs11673591	19	41985931	ENSG00000105219	CNTD2	0	1759234	-1759234	101
rs11673591	19	41985931	ENSG00000174521	TTC9B	0	1767532	-1767532	102
rs11673591	19	41985931	ENSG00000130758	MAP3K10	0	1770356	-1770356	103
rs11673591	19	41985931	ENSG00000104783	KCNN4	0	1780602	1780602	104
rs11673591	19	41985931	ENSG00000159871	LYPD5	0	1809998	1809998	105
rs11673591	19	41985931	ENSG00000167637	ZNF283	0	1841361	1841361	106
rs11673591	19	41985931	ENSG00000176222	ZNF404	0	1886432	1886432	107
rs11673591	19	41985931	ENSG00000197782	ZNF780A	0	1894993	-1894993	108
rs11673591	19	41985931	ENSG00000124459	ZNF45	0	1926698	1926698	109
rs11673591	19	41985931	ENSG00000128000	ZNF780B	0	1929722	-1929722	110
rs11673591	19	41985931	ENSG00000187187	ZNF546	0	1964890	-1964890	111
rs11673591	19	41985931	ENSG00000159905	ZNF221	0	1965292	1965292	112
rs11673591	19	41985931	ENSG00000204920	ZNF155	0	1981931	1981931	113
rs11891348	2	238440449	ENSG00000065802	ASB1	0	11801	11801	1
rs11891348	2	238440449	ENSG00000204104	TRAF3IP1	0	39549	-39549	2
rs11891348	2	238440449	ENSG00000132326	PER2	0	150347	-150347	3
rs11891348	2	238440449	ENSG00000144485	HES6	0	199787	-199787	4
rs11891348	2	238440449	ENSG00000132323	ILKAP	0	236720	-236720	5
rs11891348	2	238440449	ENSG00000178752	ERFE	0	271549	-271549	6
rs11891348	2	238440449	ENSG00000168427	KLHL30	0	287502	-287502	7
rs11891348	2	238440449	ENSG00000144488	ESPNL	0	307162	-307162	8
rs11891348	2	238440449	ENSG00000132330	SCLY	0	341036	-341036	9
rs11891348	2	238440449	ENSG00000258984	UBE2F-SCLY	0	341037	-341037	10
rs11891348	2	238440449	ENSG00000184182	UBE2F	0	397667	-397667	11
rs11891348	2	238440449	ENSG00000233608	TWIST2	0	407583	407583	12
rs11891348	2	238440449	ENSG00000132329	RAMP1	0	528335	-528335	13
rs11891348	2	238440449	ENSG00000177483	RBM44	0	597641	-597641	14
rs11891348	2	238440449	ENSG00000068024	HDAC4	0	607719	607719	15
rs11891348	2	238440449	ENSG00000124831	LRRFIP1	0	626767	-626767	16
rs11891348	2	238440449	ENSG00000124839	RAB17	1	838835	-838835	17
rs11891348	2	238440449	ENSG00000071677	PRLH	0	873274	-873274	18
rs11891348	2	238440449	ENSG00000115648	MLPH	1	885131	-885131	19
rs11891348	2	238440449	ENSG00000163359	COL6A3	0	1026074	-1026074	20
rs11891348	2	238440449	ENSG00000198612	COPS8	0	1339983	-1339983	21
rs11891348	2	238440449	ENSG00000130414	NDUFA10	0	1452001	1452001	22
rs11891348	2	238440449	ENSG00000182083	OR6B2	0	1588516	1588516	23
rs11891348	2	238440449	ENSG00000178586	OR6B3	0	1604628	1604628	24
rs11891348	2	238440449	ENSG00000172428	COPS9	0	1686114	1686114	25
rs11891348	2	238440449	ENSG00000178602	OTOS	0	1698577	1698577	26
rs11891348	2	238440449	ENSG00000144476	ACKR3	0	1858091	-1858091	27
rs11891348	2	238440449	ENSG00000132321	IQCA1	0	1932907	-1932907	28
rs11891348	2	238440449	ENSG00000063660	GPC1	0	1995222	1995222	29
rs12051443	16	71691329	ENSG00000040199	PHLPP2	0	33372	33372	1
rs12051443	16	71691329	ENSG00000166747	AP1G1	0	37671	37671	2
rs12051443	16	71691329	ENSG00000140832	MARVELD3	1	49215	-49215	3
rs12051443	16	71691329	ENSG00000198650	TAT	0	114199	-114199	4
rs12051443	16	71691329	ENSG00000157429	ZNF19	0	126240	-126240	5
rs12051443	16	71691329	ENSG00000140835	CHST4	0	152583	-152583	6
rs12051443	16	71691329	ENSG00000224470	ATXN1L	0	154662	154662	7
rs12051443	16	71691329	ENSG00000182149	IST1	0	154667	154667	8
rs12051443	16	71691329	ENSG00000102984	ZNF821	0	168351	168351	9
rs12051443	16	71691329	ENSG00000261611	AC010547.4	0	202018	-202018	10
rs12051443	16	71691329	ENSG00000167377	ZNF23	0	228234	-228234	11
rs12051443	16	71691329	ENSG00000277481	PKD1L3	0	238209	238209	12
rs12051443	16	71691329	ENSG00000260734	TLE7	0	249269	-249269	13
rs12051443	16	71691329	ENSG00000172137	CALB2	0	300891	-300891	14
rs12051443	16	71691329	ENSG00000102967	DHODH	0	317259	317259	15
rs12051443	16	71691329	ENSG00000140830	TXNL4B	0	352960	352960	16
rs12051443	16	71691329	ENSG00000257017	HP	0	363263	363263	17
rs12051443	16	71691329	ENSG00000261701	HPR	0	371895	371895	18
rs12051443	16	71691329	ENSG00000180917	CMTR2	0	401614	-401614	19
rs12051443	16	71691329	ENSG00000140829	DHX38	0	402233	402233	20
rs12051443	16	71691329	ENSG00000118557	PMFBP1	0	420828	420828	21
rs12051443	16	71691329	ENSG00000157423	HYDIN	0	460607	-460607	22
rs12051443	16	71691329	ENSG00000103043	VAC14	0	890168	-890168	23
rs12051443	16	71691329	ENSG00000132613	MTSS1L	0	1005263	-1005263	24
rs12051443	16	71691329	ENSG00000157368	IL34	0	1030647	-1030647	25
rs12051443	16	71691329	ENSG00000140836	ZFHX3	0	1091556	1091556	26
rs12051443	16	71691329	ENSG00000189091	SF3B3	0	1113659	-1113659	27
rs12051443	16	71691329	ENSG00000103051	COG4	0	1167764	-1167764	28
rs12051443	16	71691329	ENSG00000157353	FUK	0	1211055	-1211055	29
rs12051443	16	71691329	ENSG00000157350	ST3GAL2	0	1252092	-1252092	30
rs12051443	16	71691329	ENSG00000168872	DDX19A	0	1317946	-1317946	31
rs12051443	16	71691329	ENSG00000260537	AC012184.2	0	1318747	-1318747	32
rs12051443	16	71691329	ENSG00000157349	DDX19B	0	1356046	-1356046	33
rs12051443	16	71691329	ENSG00000090861	AARS	0	1401786	-1401786	34
rs12051443	16	71691329	ENSG00000223496	EXOSC6	0	1439399	-1439399	35
rs12051443	16	71691329	ENSG00000157335	CLEC18C	0	1503968	-1503968	36
rs12051443	16	71691329	ENSG00000090857	PDPR	0	1528792	-1528792	37
rs12051443	16	71691329	ENSG00000157322	CLEC18A	0	1726877	-1726877	38
rs12051443	16	71691329	ENSG00000198373	WWP2	0	1749588	-1749588	39
rs12051443	16	71691329	ENSG00000141101	NOB1	0	1936389	-1936389	40
rs12051443	16	71691329	ENSG00000181019	NQO1	0	1964378	-1964378	41
rs12051443	16	71691329	ENSG00000102908	NFAT5	0	1986663	-1986663	42
rs12151618	2	173415560	ENSG00000144354	CDCA7	0	46563	-46563	1
rs12151618	2	173415560	ENSG00000091436	MAP3K20	0	147550	-147550	2
rs12151618	2	173415560	ENSG00000091428	RAPGEF4	0	362667	-362667	3
rs12151618	2	173415560	ENSG00000172845	SP3	0	490899	490899	4
rs12151618	2	173415560	ENSG00000138430	OLA1	0	656887	656887	5
rs12151618	2	173415560	ENSG00000152256	PDK1	0	806891	-806891	6
rs12151618	2	173415560	ENSG00000091409	ITGA6	1	909278	-909278	7
rs12151618	2	173415560	ENSG00000217236	SP9	0	919386	919386	8
rs12151618	2	173415560	ENSG00000138433	CIR1	0	932462	932462	9
rs12151618	2	173415560	ENSG00000144306	SCRN3	0	980170	980170	10
rs12151618	2	173415560	ENSG00000163328	GPR155	0	1016011	1016011	11
rs12151618	2	173415560	ENSG00000115935	WIPF1	0	1144012	1144012	12
rs12151618	2	173415560	ENSG00000115844	DLX2	0	1312660	-1312660	13
rs12151618	2	173415560	ENSG00000144355	DLX1	0	1325883	-1325883	14
rs12151618	2	173415560	ENSG00000138435	CHRNA1	0	1332032	1332032	15
rs12151618	2	173415560	ENSG00000172878	METAP1D	0	1333130	-1333130	16
rs12151618	2	173415560	ENSG00000128656	CHN1	0	1383803	1383803	17
rs12151618	2	173415560	ENSG00000115840	SLC25A12	0	1415701	-1415701	18
rs12151618	2	173415560	ENSG00000128708	HAT1	0	1431878	-1431878	19
rs12151618	2	173415560	ENSG00000115966	ATF2	0	1656690	1656690	20
rs12151618	2	173415560	ENSG00000077380	DYNC1I2	0	1667140	-1667140	21
rs12151618	2	173415560	ENSG00000154518	ATP5MC3	0	1760698	1760698	22
rs12151618	2	173415560	ENSG00000071967	CYBRD1	0	1857427	-1857427	23
rs12151618	2	173415560	ENSG00000115827	DCAF17	0	1930508	-1930508	24
rs12151618	2	173415560	ENSG00000123600	METTL8	0	1980758	-1980758	25
rs12209480	6	109279211	ENSG00000135535	CD164	0	87303	87303	1
rs12209480	6	109279211	ENSG00000185250	PPIL6	0	111004	111004	2
rs12209480	6	109279211	ENSG00000183137	CEP57L1	0	115279	-115279	3
rs12209480	6	109279211	ENSG00000135587	SMPD2	0	161552	161552	4
rs12209480	6	109279211	ENSG00000135596	MICAL1	0	164851	164851	5
rs12209480	6	109279211	ENSG00000112365	ZBTB24	0	183383	183383	6
rs12209480	6	109279211	ENSG00000080546	SESN1	1	184392	-184392	7
rs12209480	6	109279211	ENSG00000155085	AK9	0	213645	213645	8
rs12209480	6	109279211	ENSG00000118690	ARMC2	0	304739	-304739	9
rs12209480	6	109279211	ENSG00000112367	FIG4	0	412101	412101	10
rs12209480	6	109279211	ENSG00000118689	FOXO3	0	594437	-594437	11
rs12209480	6	109279211	ENSG00000146360	GPR6	0	699045	699045	12
rs12209480	6	109279211	ENSG00000135537	AFG1L	0	752415	-752415	13
rs12209480	6	109279211	ENSG00000112290	WASF1	0	820608	820608	14
rs12209480	6	109279211	ENSG00000168438	CDC40	0	900930	900930	15
rs12209480	6	109279211	ENSG00000053328	METTL24	0	966717	966717	16
rs12209480	6	109279211	ENSG00000112335	SNX3	0	1017951	-1017951	17
rs12209480	6	109279211	ENSG00000112333	NR2E1	0	1090402	-1090402	18
rs12209480	6	109279211	ENSG00000203797	DDO	0	1112560	1112560	19
rs12209480	6	109279211	ENSG00000081087	OSTM1	0	1113357	-1113357	20
rs12209480	6	109279211	ENSG00000004809	SLC22A16	0	1145476	1145476	21
rs12209480	6	109279211	ENSG00000025796	SEC63	0	1321022	-1321022	22
rs12209480	6	109279211	ENSG00000155111	CDK19	0	1330767	1330767	23
rs12209480	6	109279211	ENSG00000146285	SCML4	0	1454894	-1454894	24
rs12209480	6	109279211	ENSG00000123505	AMD1	0	1595559	1595559	25
rs12209480	6	109279211	ENSG00000112320	SOBP	0	1619044	-1619044	26
rs12209480	6	109279211	ENSG00000155115	GTF3C6	0	1679349	1679349	27
rs12209480	6	109279211	ENSG00000197498	RPF2	0	1702804	1702804	28
rs12209480	6	109279211	ENSG00000112394	SLC16A10	0	1808292	1808292	29
rs12209480	6	109279211	ENSG00000164494	PDSS2	0	1819647	-1819647	30
rs12209480	6	109279211	ENSG00000173214	MFSD4B	0	1980137	1980137	31
rs12500426	4	95514609	ENSG00000182168	UNC5C	0	34597	34597	1
rs12500426	4	95514609	ENSG00000163114	PDHA2	0	325410	325410	2
rs12500426	4	95514609	ENSG00000138696	BMPR1B	1	356161	-356161	3
rs12500426	4	95514609	ENSG00000163110	PDLIM5	0	846382	-846382	4
rs12500426	4	95514609	ENSG00000163106	HPGDS	0	1171733	-1171733	5
rs12500426	4	95514609	ENSG00000163104	SMARCAD1	0	1223317	-1223317	6
rs12500426	4	95514609	ENSG00000163116	STPG2	0	1669484	1669484	7
rs12500426	4	95514609	ENSG00000172238	ATOH1	0	1683645	-1683645	8
rs12500426	4	95514609	ENSG00000152208	GRID2	0	1704452	-1704452	9
rs12610267	19	38744733	ENSG00000130402	ACTN4	0	13150	-13150	1
rs12610267	19	38744733	ENSG00000182472	CAPN12	0	14546	-14546	2
rs12610267	19	38744733	ENSG00000205076	LGALS7	0	26238	26238	3
rs12610267	19	38744733	ENSG00000178934	LGALS7B	0	44478	44478	4
rs12610267	19	38744733	ENSG00000171747	LGALS4	0	56938	56938	5
rs12610267	19	38744733	ENSG00000104823	ECH1	0	70689	70689	6
rs12610267	19	38744733	ENSG00000268083	AC008982.1	0	72738	72738	7
rs12610267	19	38744733	ENSG00000104824	HNRNPL	0	91655	91655	8
rs12610267	19	38744733	ENSG00000178982	EIF3K	0	107778	-107778	9
rs12610267	19	38744733	ENSG00000187994	RINL	0	123101	123101	10
rs12610267	19	38744733	ENSG00000104814	MAP4K1	0	125851	-125851	11
rs12610267	19	38744733	ENSG00000068903	SIRT2	0	133822	133822	12
rs12610267	19	38744733	ENSG00000104825	NFKBIB	0	154967	154967	13
rs12610267	19	38744733	ENSG00000196218	RYR1	0	157169	-157169	14
rs12610267	19	38744733	ENSG00000262484	CCER2	0	164247	164247	15
rs12610267	19	38744733	ENSG00000104835	SARS2	0	170533	170533	16
rs12610267	19	38744733	ENSG00000269547	AC011455.2	0	170671	170671	17
rs12610267	19	38744733	ENSG00000128626	MRPS12	0	185815	185815	18
rs12610267	19	38744733	ENSG00000269190	FBXO17	0	196668	196668	19
rs12610267	19	38744733	ENSG00000161243	FBXO27	0	245981	245981	20
rs12610267	19	38744733	ENSG00000171777	RASGRP4	0	318428	-318428	21
rs12610267	19	38744733	ENSG00000130244	FAM98C	0	335645	-335645	22
rs12610267	19	38744733	ENSG00000183760	ACP7	0	339180	339180	23
rs12610267	19	38744733	ENSG00000188766	SPRED3	0	345146	-345146	24
rs12610267	19	38744733	ENSG00000179168	GGN	0	356651	-356651	25
rs12610267	19	38744733	ENSG00000099341	PSMD8	0	360909	-360909	26
rs12610267	19	38744733	ENSG00000099338	CATSPERG	1	373790	-373790	27
rs12610267	19	38744733	ENSG00000130669	PAK4	0	381037	381037	28
rs12610267	19	38744733	ENSG00000099337	KCNK6	0	412657	-412657	29
rs12610267	19	38744733	ENSG00000167645	YIF1B	0	427460	-427460	30
rs12610267	19	38744733	ENSG00000167644	C19orf33	0	439724	-439724	31
rs12610267	19	38744733	ENSG00000267748	AC011479.1	0	439823	-439823	32
rs12610267	19	38744733	ENSG00000167642	SPINT2	1	452119	-452119	33
rs12610267	19	38744733	ENSG00000188505	NCCRP1	0	452228	452228	34
rs12610267	19	38744733	ENSG00000179751	SYCN	0	458098	458098	35
rs12610267	19	38744733	ENSG00000167641	PPP1R14A	1	488142	-488142	36
rs12610267	19	38744733	ENSG00000197110	IFNL3	0	498820	498820	37
rs12610267	19	38744733	ENSG00000011332	DPF1	0	515019	-515019	38
rs12610267	19	38744733	ENSG00000183709	IFNL2	0	523781	523781	39
rs12610267	19	38744733	ENSG00000105738	SIPA1L3	0	536361	-536361	40
rs12610267	19	38744733	ENSG00000182393	IFNL1	0	551592	551592	41
rs12610267	19	38744733	ENSG00000128011	LRFN1	0	561835	561835	42
rs12610267	19	38744733	ENSG00000130755	GMFG	0	583620	583620	43
rs12610267	19	38744733	ENSG00000179134	SAMD4B	0	597663	597663	44
rs12610267	19	38744733	ENSG00000006712	PAF1	0	641119	641119	45
rs12610267	19	38744733	ENSG00000063322	MED29	0	646570	646570	46
rs12610267	19	38744733	ENSG00000128016	ZFP36	0	662080	662080	47
rs12610267	19	38744733	ENSG00000090924	PLEKHG2	0	667852	667852	48
rs12610267	19	38744733	ENSG00000105193	RPS16	0	688474	688474	49
rs12610267	19	38744733	ENSG00000196235	SUPT5H	0	691423	691423	50
rs12610267	19	38744733	ENSG00000105197	TIMM50	0	735679	735679	51
rs12610267	19	38744733	ENSG00000090932	DLL3	0	754162	754162	52
rs12610267	19	38744733	ENSG00000186838	SELENOV	0	770380	770380	53
rs12610267	19	38744733	ENSG00000176401	EID2B	0	786257	786257	54
rs12610267	19	38744733	ENSG00000176396	EID2	0	793972	793972	55
rs12610267	19	38744733	ENSG00000171804	WDR87	0	838056	-838056	56
rs12610267	19	38744733	ENSG00000105198	LGALS13	0	857768	857768	57
rs12610267	19	38744733	ENSG00000249861	LGALS16	0	911161	911161	58
rs12610267	19	38744733	ENSG00000189144	ZNF573	0	927433	-927433	59
rs12610267	19	38744733	ENSG00000006659	LGALS14	0	959573	959573	60
rs12610267	19	38744733	ENSG00000105205	CLC	0	986517	986517	61
rs12610267	19	38744733	ENSG00000198182	ZNF607	0	1024943	-1024943	62
rs12610267	19	38744733	ENSG00000267552	AC093227.2	0	1025545	-1025545	63
rs12610267	19	38744733	ENSG00000213921	LEUTX	0	1031862	1031862	64
rs12610267	19	38744733	ENSG00000120784	ZFP30	0	1052396	-1052396	65
rs12610267	19	38744733	ENSG00000196381	ZNF781	0	1052411	-1052411	66
rs12610267	19	38744733	ENSG00000105204	DYRK1B	0	1080617	1080617	67
rs12610267	19	38744733	ENSG00000105202	FBL	0	1089725	1089725	68
rs12610267	19	38744733	ENSG00000275395	FCGBP	0	1118590	1118590	69
rs12610267	19	38744733	ENSG00000171817	ZNF540	0	1130636	-1130636	70
rs12610267	19	38744733	ENSG00000180479	ZNF571	0	1149943	-1149943	71
rs12610267	19	38744733	ENSG00000188227	ZNF793	0	1195971	-1195971	72
rs12610267	19	38744733	ENSG00000013275	PSMC4	0	1226272	1226272	73
rs12610267	19	38744733	ENSG00000187187	ZNF546	0	1239401	1239401	74
rs12610267	19	38744733	ENSG00000171827	ZNF570	0	1256081	-1256081	75
rs12610267	19	38744733	ENSG00000196437	ZNF569	0	1275458	-1275458	76
rs12610267	19	38744733	ENSG00000128000	ZNF780B	0	1283527	1283527	77
rs12610267	19	38744733	ENSG00000197782	ZNF780A	0	1324419	1324419	78
rs12610267	19	38744733	ENSG00000189164	ZNF527	0	1351667	-1351667	79
rs12610267	19	38744733	ENSG00000181666	HKR1	0	1375368	-1375368	80
rs12610267	19	38744733	ENSG00000130758	MAP3K10	0	1447011	1447011	81
rs12610267	19	38744733	ENSG00000174521	TTC9B	0	1471325	1471325	82
rs12610267	19	38744733	ENSG00000105219	CNTD2	0	1477475	1477475	83
rs12610267	19	38744733	ENSG00000105221	AKT2	0	1485584	1485584	84
rs12610267	19	38744733	ENSG00000188283	ZNF383	0	1495995	-1495995	85
rs12610267	19	38744733	ENSG00000245680	ZNF585B	0	1526580	-1526580	86
rs12610267	19	38744733	ENSG00000267360	AC012309.1	0	1534221	-1534221	87
rs12610267	19	38744733	ENSG00000196967	ZNF585A	0	1571992	-1571992	88
rs12610267	19	38744733	ENSG00000160392	C19orf47	0	1574803	1574803	89
rs12610267	19	38744733	ENSG00000105223	PLD3	0	1603723	1603723	90
rs12610267	19	38744733	ENSG00000197050	ZNF420	0	1614419	-1614419	91
rs12610267	19	38744733	ENSG00000160396	HIPK4	0	1634538	1634538	92
rs12610267	19	38744733	ENSG00000105227	PRX	0	1649035	1649035	93
rs12610267	19	38744733	ENSG00000197019	SERTAD1	0	1676859	1676859	94
rs12610267	19	38744733	ENSG00000167565	SERTAD3	0	1696111	1696111	95
rs12610267	19	38744733	ENSG00000090013	BLVRB	0	1703032	1703032	96
rs12610267	19	38744733	ENSG00000160460	SPTBN4	0	1721508	1721508	97
rs12610267	19	38744733	ENSG00000198453	ZNF568	0	1746033	-1746033	98
rs12610267	19	38744733	ENSG00000185869	ZNF829	0	1828442	-1828442	99
rs12610267	19	38744733	ENSG00000251247	ZNF345	0	1831704	-1831704	100
rs12610267	19	38744733	ENSG00000160410	SHKBP1	0	1832118	1832118	101
rs12610267	19	38744733	ENSG00000090006	LTBP4	0	1848150	1848150	102
rs12610267	19	38744733	ENSG00000197863	ZNF790	0	1893946	-1893946	103
rs12610267	19	38744733	ENSG00000105245	NUMBL	0	1921172	1921172	104
rs12610267	19	38744733	ENSG00000123815	COQ8B	0	1946796	1946796	105
rs12610267	19	38744733	ENSG00000267041	ZNF850	0	1971908	-1971908	106
rs12610267	19	38744733	ENSG00000086544	ITPKC	0	1972370	1972370	107
rs12610267	19	38744733	ENSG00000188493	C19orf54	0	1996123	1996123	108
rs12621278	2	173311553	ENSG00000144354	CDCA7	0	43267	43267	1
rs12621278	2	173311553	ENSG00000091436	MAP3K20	0	43543	-43543	2
rs12621278	2	173311553	ENSG00000091428	RAPGEF4	0	258660	-258660	3
rs12621278	2	173311553	ENSG00000172845	SP3	0	594906	594906	4
rs12621278	2	173311553	ENSG00000152256	PDK1	0	702884	-702884	5
rs12621278	2	173311553	ENSG00000138430	OLA1	0	760894	760894	6
rs12621278	2	173311553	ENSG00000091409	ITGA6	1	805271	-805271	7
rs12621278	2	173311553	ENSG00000217236	SP9	0	1023393	1023393	8
rs12621278	2	173311553	ENSG00000138433	CIR1	0	1036469	1036469	9
rs12621278	2	173311553	ENSG00000144306	SCRN3	0	1084177	1084177	10
rs12621278	2	173311553	ENSG00000163328	GPR155	0	1120018	1120018	11
rs12621278	2	173311553	ENSG00000115844	DLX2	0	1208653	-1208653	12
rs12621278	2	173311553	ENSG00000144355	DLX1	0	1221876	-1221876	13
rs12621278	2	173311553	ENSG00000172878	METAP1D	0	1229123	-1229123	14
rs12621278	2	173311553	ENSG00000115935	WIPF1	0	1248019	1248019	15
rs12621278	2	173311553	ENSG00000115840	SLC25A12	0	1311694	-1311694	16
rs12621278	2	173311553	ENSG00000128708	HAT1	0	1327871	-1327871	17
rs12621278	2	173311553	ENSG00000138435	CHRNA1	0	1436039	1436039	18
rs12621278	2	173311553	ENSG00000128656	CHN1	0	1487810	1487810	19
rs12621278	2	173311553	ENSG00000077380	DYNC1I2	0	1563133	-1563133	20
rs12621278	2	173311553	ENSG00000071967	CYBRD1	0	1753420	-1753420	21
rs12621278	2	173311553	ENSG00000115966	ATF2	0	1760697	1760697	22
rs12621278	2	173311553	ENSG00000115827	DCAF17	0	1826501	-1826501	23
rs12621278	2	173311553	ENSG00000154518	ATP5MC3	0	1864705	1864705	24
rs12621278	2	173311553	ENSG00000123600	METTL8	0	1876751	-1876751	25
rs12653946	5	1895829	ENSG00000113430	IRX4	1	8593	-8593	1
rs12653946	5	1895829	ENSG00000145494	NDUFS6	0	79224	-79224	2
rs12653946	5	1895829	ENSG00000171421	MRPL36	0	94463	-94463	3
rs12653946	5	1895829	ENSG00000153395	LPCAT1	0	371852	-371852	4
rs12653946	5	1895829	ENSG00000142319	SLC6A3	0	450399	-450399	5
rs12653946	5	1895829	ENSG00000049656	CLPTM1L	0	550730	-550730	6
rs12653946	5	1895829	ENSG00000164362	TERT	0	600760	-600760	7
rs12653946	5	1895829	ENSG00000164363	SLC6A18	0	649640	-649640	8
rs12653946	5	1895829	ENSG00000174358	SLC6A19	0	670712	-670712	9
rs12653946	5	1895829	ENSG00000113504	SLC12A7	0	783794	-783794	10
rs12653946	5	1895829	ENSG00000170561	IRX2	0	850016	850016	11
rs12653946	5	1895829	ENSG00000186493	C5orf38	0	856302	856302	12
rs12653946	5	1895829	ENSG00000145506	NKD2	0	856886	-856886	13
rs12653946	5	1895829	ENSG00000071539	TRIP13	0	976472	-976472	14
rs12653946	5	1895829	ENSG00000028310	BRD9	0	1003005	-1003005	15
rs12653946	5	1895829	ENSG00000188818	ZDHHC11	0	1044843	-1044843	16
rs12653946	5	1895829	ENSG00000206077	ZDHHC11B	0	1128877	-1128877	17
rs12653946	5	1895829	ENSG00000171368	TPPP	0	1202434	-1202434	18
rs12653946	5	1895829	ENSG00000112877	CEP72	0	1228661	-1228661	19
rs12653946	5	1895829	ENSG00000066230	SLC9A3	0	1371497	-1371497	20
rs12653946	5	1895829	ENSG00000180104	EXOC3	0	1423892	-1423892	21
rs12653946	5	1895829	ENSG00000063438	AHRR	0	1457538	-1457538	22
rs12653946	5	1895829	ENSG00000249915	PDCD6	0	1541973	-1541973	23
rs12653946	5	1895829	ENSG00000073578	SDHA	0	1639129	-1639129	24
rs12653946	5	1895829	ENSG00000164366	CCDC127	0	1677614	-1677614	25
rs12653946	5	1895829	ENSG00000170549	IRX1	0	1700225	1700225	26
rs12653946	5	1895829	ENSG00000185028	LRRC14B	0	1700476	-1700476	27
rs12653946	5	1895829	ENSG00000153404	PLEKHG4B	0	1705857	-1705857	28
rs12665339	6	30601232	ENSG00000204569	PPP1R10	0	832	-832	1
rs12665339	6	30601232	ENSG00000204574	ABCF1	0	4053	-4053	2
rs12665339	6	30601232	ENSG00000204568	MRPS18B	0	16477	16477	3
rs12665339	6	30601232	ENSG00000137343	ATAT1	0	25610	25610	4
rs12665339	6	30601232	ENSG00000204576	PRR3	0	37509	-37509	5
rs12665339	6	30601232	ENSG00000204590	GNL1	0	44058	-44058	6
rs12665339	6	30601232	ENSG00000204564	C6orf136	0	45807	45807	7
rs12665339	6	30601232	ENSG00000204560	DHX16	0	51887	51887	8
rs12665339	6	30601232	ENSG00000146112	PPP1R18	0	75157	75157	9
rs12665339	6	30601232	ENSG00000137404	NRM	0	86815	86815	10
rs12665339	6	30601232	ENSG00000137337	MDC1	0	98575	98575	11
rs12665339	6	30601232	ENSG00000204592	HLA-E	0	107027	-107027	12
rs12665339	6	30601232	ENSG00000196230	TUBB	0	118969	118969	13
rs12665339	6	30601232	ENSG00000137312	FLOT1	0	126477	126477	14
rs12665339	6	30601232	ENSG00000137331	IER3	0	141967	141967	15
rs12665339	6	30601232	ENSG00000241370	RPP21	0	254348	-254348	16
rs12665339	6	30601232	ENSG00000248167	TRIM39-RPP21	0	254378	-254378	17
rs12665339	6	30601232	ENSG00000204599	TRIM39	0	257503	-257503	18
rs12665339	6	30601232	ENSG00000204580	DDR1	0	275189	275189	19
rs12665339	6	30601232	ENSG00000213780	GTF2H4	0	306952	306952	20
rs12665339	6	30601232	ENSG00000137411	VARS2	0	307010	307010	21
rs12665339	6	30601232	ENSG00000196260	SFTA2	0	330121	330121	22
rs12665339	6	30601232	ENSG00000168631	DPCR1	0	333291	333291	23
rs12665339	6	30601232	ENSG00000204544	MUC21	0	382486	382486	24
rs12665339	6	30601232	ENSG00000234127	TRIM26	0	387805	-387805	25
rs12665339	6	30601232	ENSG00000261272	MUC22	0	409242	409242	26
rs12665339	6	30601232	ENSG00000204610	TRIM15	0	428536	-428536	27
rs12665339	6	30601232	ENSG00000204613	TRIM10	0	440298	-440298	28
rs12665339	6	30601232	ENSG00000204614	TRIM40	0	452497	-452497	29
rs12665339	6	30601232	ENSG00000204616	TRIM31	0	488126	-488126	30
rs12665339	6	30601232	ENSG00000204542	C6orf15	0	509991	509991	31
rs12665339	6	30601232	ENSG00000204540	PSORS1C1	0	513518	513518	32
rs12665339	6	30601232	ENSG00000204539	CDSN	0	513858	513858	33
rs12665339	6	30601232	ENSG00000204618	RNF39	0	525345	-525345	34
rs12665339	6	30601232	ENSG00000204619	PPP1R11	0	530899	-530899	35
rs12665339	6	30601232	ENSG00000204538	PSORS1C2	0	536304	536304	36
rs12665339	6	30601232	ENSG00000066379	ZNRD1	0	536323	-536323	37
rs12665339	6	30601232	ENSG00000204536	CCHCR1	0	541207	541207	38
rs12665339	6	30601232	ENSG00000137310	TCF19	0	557310	557310	39
rs12665339	6	30601232	ENSG00000204531	POU5F1	0	563105	563105	40
rs12665339	6	30601232	ENSG00000206503	HLA-A	0	655348	-655348	41
rs12665339	6	30601232	ENSG00000204525	HLA-C	0	667517	667517	42
rs12665339	6	30601232	ENSG00000234745	HLA-B	0	668259	668259	43
rs12665339	6	30601232	ENSG00000204632	HLA-G	1	770107	-770107	44
rs12665339	6	30601232	ENSG00000204520	MICA	1	798552	798552	45
rs12665339	6	30601232	ENSG00000204642	HLA-F	0	862704	-862704	46
rs12665339	6	30601232	ENSG00000204516	MICB	0	893649	893649	47
rs12665339	6	30601232	ENSG00000204644	ZFP57	0	920122	-920122	48
rs12665339	6	30601232	ENSG00000204511	MCCD1	0	927485	927485	49
rs12665339	6	30601232	ENSG00000204655	MOG	0	928860	-928860	50
rs12665339	6	30601232	ENSG00000198563	DDX39B	0	928987	928987	51
rs12665339	6	30601232	ENSG00000254870	ATP6V1G2-DDX39B	0	928987	928987	52
rs12665339	6	30601232	ENSG00000213760	ATP6V1G2	0	943230	943230	53
rs12665339	6	30601232	ENSG00000204498	NFKBIL1	0	945638	945638	54
rs12665339	6	30601232	ENSG00000204681	GABBR1	0	967256	-967256	55
rs12665339	6	30601232	ENSG00000226979	LTA	0	970822	970822	56
rs12665339	6	30601232	ENSG00000232810	TNF	0	974335	974335	57
rs12665339	6	30601232	ENSG00000227507	LTB	0	979293	979293	58
rs12665339	6	30601232	ENSG00000204482	LST1	0	984892	984892	59
rs12665339	6	30601232	ENSG00000204475	NCR3	0	987663	987663	60
rs12665339	6	30601232	ENSG00000204657	OR2H2	0	1010732	-1010732	61
rs12665339	6	30601232	ENSG00000204472	AIF1	0	1013952	1013952	62
rs12665339	6	30601232	ENSG00000204469	PRRC2A	0	1019488	1019488	63
rs12665339	6	30601232	ENSG00000204463	BAG6	0	1037796	1037796	64
rs12665339	6	30601232	ENSG00000213886	UBD	0	1041307	-1041307	65
rs12665339	6	30601232	ENSG00000237988	OR2I1P	0	1043511	-1043511	66
rs12665339	6	30601232	ENSG00000204444	APOM	0	1051184	1051184	67
rs12665339	6	30601232	ENSG00000204439	C6orf47	0	1057066	1057066	68
rs12665339	6	30601232	ENSG00000204438	GPANK1	0	1059997	1059997	69
rs12665339	6	30601232	ENSG00000204435	CSNK2B	0	1064004	1064004	70
rs12665339	6	30601232	ENSG00000263020	AL662899.2	0	1064870	1064870	71
rs12665339	6	30601232	ENSG00000240053	LY6G5B	0	1068935	1068935	72
rs12665339	6	30601232	ENSG00000204428	LY6G5C	0	1075452	1075452	73
rs12665339	6	30601232	ENSG00000204427	ABHD16A	0	1085717	1085717	74
rs12665339	6	30601232	ENSG00000204422	AL662899.1	0	1085730	1085730	75
rs12665339	6	30601232	ENSG00000204424	LY6G6F	0	1105653	1105653	76
rs12665339	6	30601232	ENSG00000250641	LY6G6F-LY6G6D	0	1105672	1105672	77
rs12665339	6	30601232	ENSG00000255552	LY6G6E	0	1110539	1110539	78
rs12665339	6	30601232	ENSG00000204687	MAS1L	0	1113276	-1113276	79
rs12665339	6	30601232	ENSG00000244355	LY6G6D	0	1114124	1114124	80
rs12665339	6	30601232	ENSG00000204420	MPIG6B	0	1117362	1117362	81
rs12665339	6	30601232	ENSG00000204421	LY6G6C	0	1117416	1117416	82
rs12665339	6	30601232	ENSG00000213722	DDAH2	0	1125806	1125806	83
rs12665339	6	30601232	ENSG00000213719	CLIC1	0	1129349	1129349	84
rs12665339	6	30601232	ENSG00000204688	OR2H1	0	1136904	-1136904	85
rs12665339	6	30601232	ENSG00000204410	MSH5	0	1138716	1138716	86
rs12665339	6	30601232	ENSG00000255152	MSH5-SAPCD1	0	1138788	1138788	87
rs12665339	6	30601232	ENSG00000204694	OR11A1	0	1144161	-1144161	88
rs12665339	6	30601232	ENSG00000206474	OR10C1	0	1160255	-1160255	89
rs12665339	6	30601232	ENSG00000228727	SAPCD1	0	1161567	1161567	90
rs12665339	6	30601232	ENSG00000204396	VWA7	0	1164358	1164358	91
rs12665339	6	30601232	ENSG00000243729	OR5V1	0	1169265	-1169265	92
rs12665339	6	30601232	ENSG00000204394	VARS	0	1176286	1176286	93
rs12665339	6	30601232	ENSG00000204392	LSM2	0	1196164	1196164	94
rs12665339	6	30601232	ENSG00000280236	OR12D2	0	1203224	-1203224	95
rs12665339	6	30601232	ENSG00000204390	HSPA1L	0	1208387	1208387	96
rs12665339	6	30601232	ENSG00000204389	HSPA1A	0	1214232	1214232	97
rs12665339	6	30601232	ENSG00000112462	OR12D3	0	1225941	-1225941	98
rs12665339	6	30601232	ENSG00000204388	HSPA1B	0	1226503	1226503	99
rs12665339	6	30601232	ENSG00000204387	C6orf48	0	1233376	1233376	100
rs12665339	6	30601232	ENSG00000204386	NEU1	0	1256427	1256427	101
rs12665339	6	30601232	ENSG00000204385	SLC44A4	0	1261960	1261960	102
rs12665339	6	30601232	ENSG00000204371	EHMT2	0	1278527	1278527	103
rs12665339	6	30601232	ENSG00000204695	OR14J1	0	1288215	-1288215	104
rs12665339	6	30601232	ENSG00000166278	C2	0	1296553	1296553	105
rs12665339	6	30601232	ENSG00000204366	ZBTB12	0	1298375	1298375	106
rs12665339	6	30601232	ENSG00000244255	AL645922.1	0	1326466	1326466	107
rs12665339	6	30601232	ENSG00000243649	CFB	0	1344418	1344418	108
rs12665339	6	30601232	ENSG00000204356	NELFE	0	1350855	1350855	109
rs12665339	6	30601232	ENSG00000204351	SKIV2L	0	1357848	1357848	110
rs12665339	6	30601232	ENSG00000204348	DXO	0	1368578	1368578	111
rs12665339	6	30601232	ENSG00000204344	STK19	0	1369859	1369859	112
rs12665339	6	30601232	ENSG00000244731	C4A	0	1380792	1380792	113
rs12665339	6	30601232	ENSG00000224389	C4B	0	1413530	1413530	114
rs12665339	6	30601232	ENSG00000204700	OR2J2	0	1425421	-1425421	115
rs12665339	6	30601232	ENSG00000231852	CYP21A2	0	1437033	1437033	116
rs12665339	6	30601232	ENSG00000168477	TNXB	0	1439922	1439922	117
rs12665339	6	30601232	ENSG00000204701	OR2J3	0	1486462	-1486462	118
rs12665339	6	30601232	ENSG00000204702	OR2J1	0	1498531	-1498531	119
rs12665339	6	30601232	ENSG00000204703	OR2B3	0	1513919	-1513919	120
rs12665339	6	30601232	ENSG00000213676	ATF6B	0	1514032	1514032	121
rs12665339	6	30601232	ENSG00000204315	FKBPL	0	1527475	1527475	122
rs12665339	6	30601232	ENSG00000204314	PRRT1	0	1547127	1547127	123
rs12665339	6	30601232	ENSG00000221988	PPT2	0	1552209	1552209	124
rs12665339	6	30601232	ENSG00000258388	PPT2-EGFL8	0	1552613	1552613	125
rs12665339	6	30601232	ENSG00000204704	OR2W1	0	1555992	-1555992	126
rs12665339	6	30601232	ENSG00000241404	EGFL8	0	1563351	1563351	127
rs12665339	6	30601232	ENSG00000204310	AGPAT1	0	1566980	1566980	128
rs12665339	6	30601232	ENSG00000204308	RNF5	0	1577122	1577122	129
rs12665339	6	30601232	ENSG00000204305	AGER	0	1579736	1579736	130
rs12665339	6	30601232	ENSG00000204304	PBX2	0	1583509	1583509	131
rs12665339	6	30601232	ENSG00000213654	GPSM3	0	1589534	1589534	132
rs12665339	6	30601232	ENSG00000204301	NOTCH4	0	1593611	1593611	133
rs12665339	6	30601232	ENSG00000197935	ZNF311	0	1595916	-1595916	134
rs12665339	6	30601232	ENSG00000204713	TRIM27	0	1677243	-1677243	135
rs12665339	6	30601232	ENSG00000204296	C6orf10	0	1687294	1687294	136
rs12665339	6	30601232	ENSG00000204290	BTNL2	0	1792731	1792731	137
rs12665339	6	30601232	ENSG00000204287	HLA-DRA	0	1838610	1838610	138
rs12665339	6	30601232	ENSG00000198502	HLA-DRB5	0	1916111	1916111	139
rs12665339	6	30601232	ENSG00000196126	HLA-DRB1	0	1977537	1977537	140
rs12665339	6	30601232	ENSG00000232040	ZBED9	0	1985020	-1985020	141
rs1270884	12	114685571	ENSG00000135111	TBX3	0	1407	-1407	1
rs1270884	12	114685571	ENSG00000089225	TBX5	1	277129	-277129	2
rs1270884	12	114685571	ENSG00000122965	RBM19	0	719200	-719200	3
rs1270884	12	114685571	ENSG00000089116	LHX5	0	1213291	-1213291	4
rs1270884	12	114685571	ENSG00000139410	SDSL	0	1247295	-1247295	5
rs1270884	12	114685571	ENSG00000135094	SDS	0	1259270	-1259270	6
rs1270884	12	114685571	ENSG00000123066	MED13L	0	1268301	1268301	7
rs1270884	12	114685571	ENSG00000151176	PLBD2	0	1293946	-1293946	8
rs1270884	12	114685571	ENSG00000089060	SLC8B1	0	1326078	-1326078	9
rs1270884	12	114685571	ENSG00000186815	TPCN1	0	1386986	-1386986	10
rs1270884	12	114685571	ENSG00000166578	IQCD	0	1464477	-1464477	11
rs1270884	12	114685571	ENSG00000139405	RITA1	0	1493203	-1493203	12
rs1270884	12	114685571	ENSG00000123064	DDX54	0	1500092	-1500092	13
rs1270884	12	114685571	ENSG00000186710	CFAP73	0	1526295	-1526295	14
rs1270884	12	114685571	ENSG00000111344	RASAL1	0	1549332	-1549332	15
rs1270884	12	114685571	ENSG00000135144	DTX1	0	1587543	-1587543	16
rs1270884	12	114685571	ENSG00000111335	OAS2	0	1673848	-1673848	17
rs1270884	12	114685571	ENSG00000111331	OAS3	0	1712322	-1712322	18
rs1270884	12	114685571	ENSG00000089127	OAS1	0	1752349	-1752349	19
rs1270884	12	114685571	ENSG00000089169	RPH3A	0	1786690	-1786690	20
rs1270884	12	114685571	ENSG00000258102	MAP1LC3B2	0	1862534	1862534	21
rs12785905	11	66951965	ENSG00000173599	PC	0	6411	6411	1
rs12785905	11	66951965	ENSG00000173237	C11orf86	0	23312	23312	2
rs12785905	11	66951965	ENSG00000173227	SYT12	0	54813	54813	3
rs12785905	11	66951965	ENSG00000173621	LRFN4	0	91490	-91490	4
rs12785905	11	66951965	ENSG00000173156	RHOD	0	104853	104853	5
rs12785905	11	66951965	ENSG00000173653	RCE1	0	105419	-105419	6
rs12785905	11	66951965	ENSG00000173715	C11orf80	0	108637	-108637	7
rs12785905	11	66951965	ENSG00000173120	KDM2A	0	167304	167304	8
rs12785905	11	66951965	ENSG00000173898	SPTBN2	0	222739	-222739	9
rs12785905	11	66951965	ENSG00000173914	RBM4B	0	274044	-274044	10
rs12785905	11	66951965	ENSG00000173933	RBM4	0	285283	-285283	11
rs12785905	11	66951965	ENSG00000248643	RBM14-RBM4	0	305496	-305496	12
rs12785905	11	66951965	ENSG00000173020	GRK2	0	314445	314445	13
rs12785905	11	66951965	ENSG00000239306	RBM14	0	324618	-324618	14
rs12785905	11	66951965	ENSG00000172932	ANKRD13D	0	336582	336582	15
rs12785905	11	66951965	ENSG00000173992	CCS	0	345946	-345946	16
rs12785905	11	66951965	ENSG00000172830	SSH3	0	351483	351483	17
rs12785905	11	66951965	ENSG00000182791	CCDC87	0	358882	-358882	18
rs12785905	11	66951965	ENSG00000172613	RAD9A	1	365906	365906	19
rs12785905	11	66951965	ENSG00000174080	CTSF	0	383124	-383124	20
rs12785905	11	66951965	ENSG00000248746	ACTN3	0	388636	-388636	21
rs12785905	11	66951965	ENSG00000175482	POLD4	0	398812	398812	22
rs12785905	11	66951965	ENSG00000256514	AP003419.1	0	399607	399607	23
rs12785905	11	66951965	ENSG00000174165	ZDHHC24	0	405727	-405727	24
rs12785905	11	66951965	ENSG00000175505	CLCF1	0	412203	412203	25
rs12785905	11	66951965	ENSG00000174483	BBS1	0	418338	-418338	26
rs12785905	11	66951965	ENSG00000256349	AP002748.4	0	418352	-418352	27
rs12785905	11	66951965	ENSG00000254986	DPP3	0	442308	-442308	28
rs12785905	11	66951965	ENSG00000172531	PPP1CA	0	446218	446218	29
rs12785905	11	66951965	ENSG00000175463	TBC1D10C	0	451950	451950	30
rs12785905	11	66951965	ENSG00000172508	CARNS1	0	463003	463003	31
rs12785905	11	66951965	ENSG00000174516	PELI3	0	474628	-474628	32
rs12785905	11	66951965	ENSG00000175634	RPS6KB2	0	476495	476495	33
rs12785905	11	66951965	ENSG00000172725	CORO1B	0	483545	483545	34
rs12785905	11	66951965	ENSG00000213402	PTPRCAP	0	483545	483545	35
rs12785905	11	66951965	ENSG00000174547	MRPL11	0	485227	-485227	36
rs12785905	11	66951965	ENSG00000175514	GPR152	0	499336	499336	37
rs12785905	11	66951965	ENSG00000175544	CABP4	0	500441	500441	38
rs12785905	11	66951965	ENSG00000172663	TMEM134	0	509745	509745	39
rs12785905	11	66951965	ENSG00000174576	NPAS4	0	525258	-525258	40
rs12785905	11	66951965	ENSG00000110711	AIP	0	531076	531076	41
rs12785905	11	66951965	ENSG00000110697	PITPNM1	0	539803	539803	42
rs12785905	11	66951965	ENSG00000167797	CDK2AP2	0	554532	554532	43
rs12785905	11	66951965	ENSG00000167791	CABP2	0	566947	566947	44
rs12785905	11	66951965	ENSG00000174669	SLC29A2	0	579751	-579751	45
rs12785905	11	66951965	ENSG00000174684	B4GAT1	0	604273	-604273	46
rs12785905	11	66951965	ENSG00000174744	BRMS1	0	606840	-606840	47
rs12785905	11	66951965	ENSG00000174791	RIN1	0	615125	-615125	48
rs12785905	11	66951965	ENSG00000084207	GSTP1	0	631630	631630	49
rs12785905	11	66951965	ENSG00000174807	CD248	0	634921	-634921	50
rs12785905	11	66951965	ENSG00000167792	NDUFV1	0	654887	654887	51
rs12785905	11	66951965	ENSG00000179292	TMEM151A	0	655301	-655301	52
rs12785905	11	66951965	ENSG00000174851	YIF1A	0	662795	-662795	53
rs12785905	11	66951965	ENSG00000174871	CNIH2	0	666664	-666664	54
rs12785905	11	66951965	ENSG00000174903	RAB1B	0	674473	-674473	55
rs12785905	11	66951965	ENSG00000167799	NUDT8	0	675973	675973	56
rs12785905	11	66951965	ENSG00000167800	TBX10	0	679338	679338	57
rs12785905	11	66951965	ENSG00000174996	KLC2	0	684105	-684105	58
rs12785905	11	66951965	ENSG00000132744	ACY3	0	690590	690590	59
rs12785905	11	66951965	ENSG00000175115	PACS1	0	707218	-707218	60
rs12785905	11	66951965	ENSG00000132746	ALDH3B2	0	710197	710197	61
rs12785905	11	66951965	ENSG00000087365	SF3B2	0	882657	-882657	62
rs12785905	11	66951965	ENSG00000175229	GAL3ST3	0	902785	-902785	63
rs12785905	11	66951965	ENSG00000175294	CATSPER1	0	925448	-925448	64
rs12785905	11	66951965	ENSG00000175315	CST6	0	938460	-938460	65
rs12785905	11	66951965	ENSG00000175334	BANF1	0	947816	-947816	66
rs12785905	11	66951965	ENSG00000175376	EIF1AD	0	949789	-949789	67
rs12785905	11	66951965	ENSG00000175467	SART1	0	972137	-972137	68
rs12785905	11	66951965	ENSG00000175513	TSGA10IP	0	992002	-992002	69
rs12785905	11	66951965	ENSG00000175550	DRAP1	0	1030404	-1030404	70
rs12785905	11	66951965	ENSG00000175573	C11orf68	0	1032848	-1032848	71
rs12785905	11	66951965	ENSG00000110057	UNC93B1	0	1039139	1039139	72
rs12785905	11	66951965	ENSG00000175592	FOSL1	0	1051392	-1051392	73
rs12785905	11	66951965	ENSG00000006534	ALDH3B1	0	1056613	1056613	74
rs12785905	11	66951965	ENSG00000175602	CCDC85B	0	1060330	-1060330	75
rs12785905	11	66951965	ENSG00000172500	FIBP	0	1063426	-1063426	76
rs12785905	11	66951965	ENSG00000172543	CTSW	0	1068224	-1068224	77
rs12785905	11	66951965	ENSG00000172638	EFEMP2	0	1078373	-1078373	78
rs12785905	11	66951965	ENSG00000110717	NDUFS8	0	1078652	1078652	79
rs12785905	11	66951965	ENSG00000172732	MUS81	0	1084312	-1084312	80
rs12785905	11	66951965	ENSG00000110719	TCIRG1	1	1087051	1087051	81
rs12785905	11	66951965	ENSG00000172757	CFL1	0	1089939	-1089939	82
rs12785905	11	66951965	ENSG00000172803	SNX32	0	1095069	-1095069	83
rs12785905	11	66951965	ENSG00000110721	CHKA	0	1100894	1100894	84
rs12785905	11	66951965	ENSG00000172818	OVOL1	0	1154746	-1154746	85
rs12785905	11	66951965	ENSG00000254470	AP5B1	0	1171163	-1171163	86
rs12785905	11	66951965	ENSG00000110066	KMT5B	0	1202898	1202898	87
rs12785905	11	66951965	ENSG00000172922	RNASEH2C	0	1231018	-1231018	88
rs12785905	11	66951965	ENSG00000172977	KAT5	0	1232361	-1232361	89
rs12785905	11	66951965	ENSG00000173039	RELA	0	1288871	-1288871	90
rs12785905	11	66951965	ENSG00000213445	SIPA1	0	1301035	-1301035	91
rs12785905	11	66951965	ENSG00000171067	C11orf24	0	1309370	1309370	92
rs12785905	11	66951965	ENSG00000197136	PCNX3	0	1314526	-1314526	93
rs12785905	11	66951965	ENSG00000173327	MAP3K11	0	1336583	-1336583	94
rs12785905	11	66951965	ENSG00000173338	KCNK7	0	1355969	-1355969	95
rs12785905	11	66951965	ENSG00000173442	EHBP1L1	0	1359315	-1359315	96
rs12785905	11	66951965	ENSG00000162337	LRP5	0	1360644	1360644	97
rs12785905	11	66951965	ENSG00000176973	FAM89B	0	1377767	-1377767	98
rs12785905	11	66951965	ENSG00000173465	SSSCA1	0	1378023	-1378023	99
rs12785905	11	66951965	ENSG00000168056	LTBP3	0	1393035	-1393035	100
rs12785905	11	66951965	ENSG00000142186	SCYL1	0	1413261	-1413261	101
rs12785905	11	66951965	ENSG00000110075	PPP6R3	0	1508766	1508766	102
rs12785905	11	66951965	ENSG00000126391	FRMD8	0	1538440	-1538440	103
rs12785905	11	66951965	ENSG00000162241	SLC25A45	0	1568264	-1568264	104
rs12785905	11	66951965	ENSG00000173825	TIGD3	0	1594352	-1594352	105
rs12785905	11	66951965	ENSG00000133884	DPF2	0	1598716	-1598716	106
rs12785905	11	66951965	ENSG00000149798	CDC42EP2	0	1629536	-1629536	107
rs12785905	11	66951965	ENSG00000014138	POLA2	0	1646376	-1646376	108
rs12785905	11	66951965	ENSG00000069482	GAL	0	1731814	1731814	109
rs12785905	11	66951965	ENSG00000014216	CAPN1	0	1739959	-1739959	110
rs12785905	11	66951965	ENSG00000132749	TESMIN	0	1755475	1755475	111
rs12785905	11	66951965	ENSG00000204710	SPDYC	0	1778721	-1778721	112
rs12785905	11	66951965	ENSG00000110090	CPT1A	0	1802655	1802655	113
rs12785905	11	66951965	ENSG00000162298	SYVN1	0	1817432	-1817432	114
rs12785905	11	66951965	ENSG00000149792	MRPL49	0	1824594	-1824594	115
rs12785905	11	66951965	ENSG00000149806	FAU	0	1829492	-1829492	116
rs12785905	11	66951965	ENSG00000174276	ZNHIT2	0	1834257	-1834257	117
rs12785905	11	66951965	ENSG00000149809	TM7SF2	0	1835581	-1835581	118
rs12785905	11	66951965	ENSG00000149823	VPS51	0	1840105	-1840105	119
rs12785905	11	66951965	ENSG00000187066	TMEM262	0	1862590	-1862590	120
rs12785905	11	66951965	ENSG00000162300	ZFPL1	0	1863565	-1863565	121
rs12785905	11	66951965	ENSG00000146670	CDCA5	0	1867801	-1867801	122
rs12785905	11	66951965	ENSG00000168060	NAALADL1	0	1893416	-1893416	123
rs12785905	11	66951965	ENSG00000168061	SAC3D1	0	1907137	-1907137	124
rs12785905	11	66951965	ENSG00000110025	SNX15	0	1911393	-1911393	125
rs12785905	11	66951965	ENSG00000273003	ARL2-SNX15	0	1911395	-1911395	126
rs12785905	11	66951965	ENSG00000213465	ARL2	0	1929781	-1929781	127
rs12785905	11	66951965	ENSG00000197345	MRPL21	0	1939311	1939311	128
rs12785905	11	66951965	ENSG00000132740	IGHMBP2	0	1951877	1951877	129
rs12785905	11	66951965	ENSG00000168062	BATF2	0	1954920	-1954920	130
rs12785905	11	66951965	ENSG00000168070	MAJIN	0	1979880	-1979880	131
rs12827748	12	80088578	ENSG00000165899	OTOGL	0	10959	10959	1
rs12827748	12	80088578	ENSG00000058272	PPP1R12A	0	153118	-153118	2
rs12827748	12	80088578	ENSG00000139304	PTPRQ	0	313600	313600	3
rs12827748	12	80088578	ENSG00000177425	PAWR	1	397481	-397481	4
rs12827748	12	80088578	ENSG00000111046	MYF6	0	618920	618920	5
rs12827748	12	80088578	ENSG00000111049	MYF5	0	628334	628334	6
rs12827748	12	80088578	ENSG00000067715	SYT1	0	636570	-636570	7
rs12827748	12	80088578	ENSG00000111052	LIN7A	0	703942	703942	8
rs12827748	12	80088578	ENSG00000111058	ACSS3	0	847836	847836	9
rs12827748	12	80088578	ENSG00000139220	PPFIA2	0	1169397	1169397	10
rs12827748	12	80088578	ENSG00000067798	NAV3	0	1875570	-1875570	11
rs130067	6	31118511	ENSG00000204539	CDSN	1	1935	1935	1
rs130067	6	31118511	ENSG00000204540	PSORS1C1	1	3761	-3761	2
rs130067	6	31118511	ENSG00000204542	C6orf15	0	5952	-5952	3
rs130067	6	31118511	ENSG00000204538	PSORS1C2	0	19025	19025	4
rs130067	6	31118511	ENSG00000204536	CCHCR1	0	23928	23928	5
rs130067	6	31118511	ENSG00000137310	TCF19	0	40031	40031	6
rs130067	6	31118511	ENSG00000204531	POU5F1	1	45826	45826	7
rs130067	6	31118511	ENSG00000261272	MUC22	0	83109	-83109	8
rs130067	6	31118511	ENSG00000204544	MUC21	0	128608	-128608	9
rs130067	6	31118511	ENSG00000204525	HLA-C	1	150238	150238	10
rs130067	6	31118511	ENSG00000234745	HLA-B	0	150980	150980	11
rs130067	6	31118511	ENSG00000196260	SFTA2	0	162875	-162875	12
rs130067	6	31118511	ENSG00000168631	DPCR1	0	164290	-164290	13
rs130067	6	31118511	ENSG00000137411	VARS2	1	192052	-192052	14
rs130067	6	31118511	ENSG00000213780	GTF2H4	0	204405	-204405	15
rs130067	6	31118511	ENSG00000204580	DDR1	0	218355	-218355	16
rs130067	6	31118511	ENSG00000204520	MICA	1	281273	281273	17
rs130067	6	31118511	ENSG00000137331	IER3	0	373957	-373957	18
rs130067	6	31118511	ENSG00000137312	FLOT1	0	375778	-375778	19
rs130067	6	31118511	ENSG00000204516	MICB	0	376370	376370	20
rs130067	6	31118511	ENSG00000196230	TUBB	0	393085	-393085	21
rs130067	6	31118511	ENSG00000137337	MDC1	0	400622	-400622	22
rs130067	6	31118511	ENSG00000204511	MCCD1	0	410206	410206	23
rs130067	6	31118511	ENSG00000198563	DDX39B	0	411708	411708	24
rs130067	6	31118511	ENSG00000254870	ATP6V1G2-DDX39B	0	411708	411708	25
rs130067	6	31118511	ENSG00000213760	ATP6V1G2	0	425951	425951	26
rs130067	6	31118511	ENSG00000137404	NRM	0	427091	-427091	27
rs130067	6	31118511	ENSG00000204498	NFKBIL1	0	428359	428359	28
rs130067	6	31118511	ENSG00000146112	PPP1R18	0	430616	-430616	29
rs130067	6	31118511	ENSG00000204560	DHX16	0	445474	-445474	30
rs130067	6	31118511	ENSG00000226979	LTA	0	453543	453543	31
rs130067	6	31118511	ENSG00000232810	TNF	0	457056	457056	32
rs130067	6	31118511	ENSG00000227507	LTB	0	462014	462014	33
rs130067	6	31118511	ENSG00000204564	C6orf136	0	465301	-465301	34
rs130067	6	31118511	ENSG00000204482	LST1	0	467613	467613	35
rs130067	6	31118511	ENSG00000204475	NCR3	0	470384	470384	36
rs130067	6	31118511	ENSG00000137343	ATAT1	0	471688	-471688	37
rs130067	6	31118511	ENSG00000204568	MRPS18B	0	492116	-492116	38
rs130067	6	31118511	ENSG00000204472	AIF1	0	496673	496673	39
rs130067	6	31118511	ENSG00000204569	PPP1R10	0	499899	-499899	40
rs130067	6	31118511	ENSG00000204469	PRRC2A	0	502209	502209	41
rs130067	6	31118511	ENSG00000204463	BAG6	0	520517	520517	42
rs130067	6	31118511	ENSG00000204574	ABCF1	0	521332	-521332	43
rs130067	6	31118511	ENSG00000204444	APOM	0	533905	533905	44
rs130067	6	31118511	ENSG00000204439	C6orf47	0	539787	539787	45
rs130067	6	31118511	ENSG00000204438	GPANK1	0	542718	542718	46
rs130067	6	31118511	ENSG00000204435	CSNK2B	0	546725	546725	47
rs130067	6	31118511	ENSG00000263020	AL662899.2	0	547591	547591	48
rs130067	6	31118511	ENSG00000240053	LY6G5B	0	551656	551656	49
rs130067	6	31118511	ENSG00000204576	PRR3	0	554788	-554788	50
rs130067	6	31118511	ENSG00000204428	LY6G5C	0	558173	558173	51
rs130067	6	31118511	ENSG00000204590	GNL1	0	561337	-561337	52
rs130067	6	31118511	ENSG00000204427	ABHD16A	0	568438	568438	53
rs130067	6	31118511	ENSG00000204422	AL662899.1	0	568451	568451	54
rs130067	6	31118511	ENSG00000204424	LY6G6F	0	588374	588374	55
rs130067	6	31118511	ENSG00000250641	LY6G6F-LY6G6D	0	588393	588393	56
rs130067	6	31118511	ENSG00000255552	LY6G6E	0	593260	593260	57
rs130067	6	31118511	ENSG00000244355	LY6G6D	0	596845	596845	58
rs130067	6	31118511	ENSG00000204420	MPIG6B	0	600083	600083	59
rs130067	6	31118511	ENSG00000204421	LY6G6C	0	600137	600137	60
rs130067	6	31118511	ENSG00000213722	DDAH2	0	608527	608527	61
rs130067	6	31118511	ENSG00000213719	CLIC1	0	612070	612070	62
rs130067	6	31118511	ENSG00000204410	MSH5	0	621437	621437	63
rs130067	6	31118511	ENSG00000255152	MSH5-SAPCD1	0	621509	621509	64
rs130067	6	31118511	ENSG00000204592	HLA-E	0	624306	-624306	65
rs130067	6	31118511	ENSG00000228727	SAPCD1	0	644288	644288	66
rs130067	6	31118511	ENSG00000204396	VWA7	0	647079	647079	67
rs130067	6	31118511	ENSG00000204394	VARS	0	659007	659007	68
rs130067	6	31118511	ENSG00000204392	LSM2	0	678885	678885	69
rs130067	6	31118511	ENSG00000204390	HSPA1L	0	691108	691108	70
rs130067	6	31118511	ENSG00000204389	HSPA1A	0	696953	696953	71
rs130067	6	31118511	ENSG00000204388	HSPA1B	0	709224	709224	72
rs130067	6	31118511	ENSG00000204387	C6orf48	0	716097	716097	73
rs130067	6	31118511	ENSG00000204386	NEU1	0	739148	739148	74
rs130067	6	31118511	ENSG00000204385	SLC44A4	0	744681	744681	75
rs130067	6	31118511	ENSG00000204371	EHMT2	0	761248	761248	76
rs130067	6	31118511	ENSG00000241370	RPP21	0	771627	-771627	77
rs130067	6	31118511	ENSG00000248167	TRIM39-RPP21	0	771657	-771657	78
rs130067	6	31118511	ENSG00000204599	TRIM39	0	774782	-774782	79
rs130067	6	31118511	ENSG00000166278	C2	0	779274	779274	80
rs130067	6	31118511	ENSG00000204366	ZBTB12	0	781096	781096	81
rs130067	6	31118511	ENSG00000244255	AL645922.1	0	809187	809187	82
rs130067	6	31118511	ENSG00000243649	CFB	0	827139	827139	83
rs130067	6	31118511	ENSG00000204356	NELFE	0	833576	833576	84
rs130067	6	31118511	ENSG00000204351	SKIV2L	0	840569	840569	85
rs130067	6	31118511	ENSG00000204348	DXO	0	851299	851299	86
rs130067	6	31118511	ENSG00000204344	STK19	0	852580	852580	87
rs130067	6	31118511	ENSG00000244731	C4A	0	863513	863513	88
rs130067	6	31118511	ENSG00000224389	C4B	0	896251	896251	89
rs130067	6	31118511	ENSG00000234127	TRIM26	0	905084	-905084	90
rs130067	6	31118511	ENSG00000231852	CYP21A2	0	919754	919754	91
rs130067	6	31118511	ENSG00000168477	TNXB	0	922643	922643	92
rs130067	6	31118511	ENSG00000204610	TRIM15	0	945815	-945815	93
rs130067	6	31118511	ENSG00000204613	TRIM10	0	957577	-957577	94
rs130067	6	31118511	ENSG00000204614	TRIM40	0	969776	-969776	95
rs130067	6	31118511	ENSG00000213676	ATF6B	0	996753	996753	96
rs130067	6	31118511	ENSG00000204616	TRIM31	0	1005405	-1005405	97
rs130067	6	31118511	ENSG00000204315	FKBPL	0	1010196	1010196	98
rs130067	6	31118511	ENSG00000204314	PRRT1	0	1029848	1029848	99
rs130067	6	31118511	ENSG00000221988	PPT2	0	1034930	1034930	100
rs130067	6	31118511	ENSG00000258388	PPT2-EGFL8	0	1035334	1035334	101
rs130067	6	31118511	ENSG00000204618	RNF39	0	1042624	-1042624	102
rs130067	6	31118511	ENSG00000241404	EGFL8	0	1046072	1046072	103
rs130067	6	31118511	ENSG00000204619	PPP1R11	0	1048178	-1048178	104
rs130067	6	31118511	ENSG00000204310	AGPAT1	0	1049701	1049701	105
rs130067	6	31118511	ENSG00000066379	ZNRD1	0	1053602	-1053602	106
rs130067	6	31118511	ENSG00000204308	RNF5	1	1059843	1059843	107
rs130067	6	31118511	ENSG00000204305	AGER	0	1062457	1062457	108
rs130067	6	31118511	ENSG00000204304	PBX2	0	1066230	1066230	109
rs130067	6	31118511	ENSG00000213654	GPSM3	0	1072255	1072255	110
rs130067	6	31118511	ENSG00000204301	NOTCH4	0	1076332	1076332	111
rs130067	6	31118511	ENSG00000204296	C6orf10	0	1170015	1170015	112
rs130067	6	31118511	ENSG00000206503	HLA-A	0	1172627	-1172627	113
rs130067	6	31118511	ENSG00000204290	BTNL2	0	1275452	1275452	114
rs130067	6	31118511	ENSG00000204632	HLA-G	0	1287386	-1287386	115
rs130067	6	31118511	ENSG00000204287	HLA-DRA	0	1321331	1321331	116
rs130067	6	31118511	ENSG00000204642	HLA-F	0	1379983	-1379983	117
rs130067	6	31118511	ENSG00000198502	HLA-DRB5	0	1398832	1398832	118
rs130067	6	31118511	ENSG00000204644	ZFP57	0	1437401	-1437401	119
rs130067	6	31118511	ENSG00000204655	MOG	0	1446139	-1446139	120
rs130067	6	31118511	ENSG00000196126	HLA-DRB1	0	1460258	1460258	121
rs130067	6	31118511	ENSG00000204681	GABBR1	0	1484535	-1484535	122
rs130067	6	31118511	ENSG00000196735	HLA-DQA1	0	1509668	1509668	123
rs130067	6	31118511	ENSG00000204657	OR2H2	0	1528011	-1528011	124
rs130067	6	31118511	ENSG00000179344	HLA-DQB1	0	1540956	1540956	125
rs130067	6	31118511	ENSG00000213886	UBD	0	1558586	-1558586	126
rs130067	6	31118511	ENSG00000237988	OR2I1P	0	1560790	-1560790	127
rs130067	6	31118511	ENSG00000237541	HLA-DQA2	0	1622831	1622831	128
rs130067	6	31118511	ENSG00000204687	MAS1L	0	1630555	-1630555	129
rs130067	6	31118511	ENSG00000232629	HLA-DQB2	0	1637587	1637587	130
rs130067	6	31118511	ENSG00000204688	OR2H1	0	1654183	-1654183	131
rs130067	6	31118511	ENSG00000204694	OR11A1	0	1661440	-1661440	132
rs130067	6	31118511	ENSG00000206474	OR10C1	0	1677534	-1677534	133
rs130067	6	31118511	ENSG00000243729	OR5V1	0	1686544	-1686544	134
rs130067	6	31118511	ENSG00000241106	HLA-DOB	0	1694252	1694252	135
rs130067	6	31118511	ENSG00000250264	AL669918.1	0	1695256	1695256	136
rs130067	6	31118511	ENSG00000204267	TAP2	0	1703322	1703322	137
rs130067	6	31118511	ENSG00000280236	OR12D2	0	1720503	-1720503	138
rs130067	6	31118511	ENSG00000204264	PSMB8	0	1722206	1722206	139
rs130067	6	31118511	ENSG00000240065	PSMB9	0	1725625	1725625	140
rs130067	6	31118511	ENSG00000168394	TAP1	0	1726698	1726698	141
rs130067	6	31118511	ENSG00000112462	OR12D3	0	1743220	-1743220	142
rs130067	6	31118511	ENSG00000204695	OR14J1	0	1805494	-1805494	143
rs130067	6	31118511	ENSG00000242574	HLA-DMB	0	1816118	1816118	144
rs130067	6	31118511	ENSG00000248993	AL645941.2	0	1818853	1818853	145
rs130067	6	31118511	ENSG00000204257	HLA-DMA	0	1830102	1830102	146
rs130067	6	31118511	ENSG00000204256	BRD2	0	1850149	1850149	147
rs130067	6	31118511	ENSG00000204252	HLA-DOA	0	1885667	1885667	148
rs130067	6	31118511	ENSG00000204700	OR2J2	0	1942700	-1942700	149
rs130067	6	31118511	ENSG00000231389	HLA-DPA1	0	1946058	1946058	150
rs130067	6	31118511	ENSG00000223865	HLA-DPB1	0	1957415	1957415	151
rs1327301	X	51210057	ENSG00000122824	NUDT10	0	122174	122174	1
rs1327301	X	51210057	ENSG00000187690	CXorf67	0	196858	196858	2
rs1327301	X	51210057	ENSG00000196368	NUDT11	1	279954	279954	3
rs1327301	X	51210057	ENSG00000130385	BMP15	0	293450	-293450	4
rs1327301	X	51210057	ENSG00000158352	SHROOM4	0	395755	-395755	5
rs1327301	X	51210057	ENSG00000224109	CENPVL3	0	406967	406967	6
rs1327301	X	51210057	ENSG00000223591	CENPVL1	0	500455	500455	7
rs1327301	X	51210057	ENSG00000189369	GSPT2	0	533374	533374	8
rs1327301	X	51210057	ENSG00000179222	MAGED1	0	592950	592950	9
rs1327301	X	51210057	ENSG00000274588	DGKK	0	739319	-739319	10
rs1327301	X	51210057	ENSG00000187243	MAGED4B	0	851770	851770	11
rs1327301	X	51210057	ENSG00000147082	CCNB3	0	858147	-858147	12
rs1327301	X	51210057	ENSG00000154545	MAGED4	0	974766	974766	13
rs1327301	X	51210057	ENSG00000147081	AKAP4	0	1009044	-1009044	14
rs1327301	X	51210057	ENSG00000171365	CLCN5	0	1110822	-1110822	15
rs1327301	X	51210057	ENSG00000155622	XAGE2	0	1158973	1158973	16
rs1327301	X	51210057	ENSG00000204379	XAGE1A	0	1285619	1285619	17
rs1327301	X	51210057	ENSG00000204382	XAGE1B	0	1302020	1302020	18
rs1327301	X	51210057	ENSG00000273820	USP27X	0	1327492	-1327492	19
rs1327301	X	51210057	ENSG00000101951	PAGE4	0	1376084	-1376084	20
rs1327301	X	51210057	ENSG00000187754	SSX7	0	1434033	1434033	21
rs1327301	X	51210057	ENSG00000241476	SSX2	0	1486839	1486839	22
rs1327301	X	51210057	ENSG00000068985	PAGE1	0	1514064	-1514064	23
rs1327301	X	51210057	ENSG00000268447	SSX2B	0	1541075	1541075	24
rs1327301	X	51210057	ENSG00000204363	SPANXN5	0	1586087	1586087	25
rs1327301	X	51210057	ENSG00000205777	GAGE1	0	1601521	-1601521	26
rs1327301	X	51210057	ENSG00000171405	XAGE5	0	1602147	1602147	27
rs1327301	X	51210057	ENSG00000189064	GAGE2A	0	1613230	-1613230	28
rs1327301	X	51210057	ENSG00000224902	GAGE12H	0	1622756	-1622756	29
rs1327301	X	51210057	ENSG00000215269	GAGE12G	0	1632303	-1632303	30
rs1327301	X	51210057	ENSG00000236362	GAGE12F	0	1641839	-1641839	31
rs1327301	X	51210057	ENSG00000216649	GAGE12E	0	1651408	-1651408	32
rs1327301	X	51210057	ENSG00000171402	XAGE3	0	1652468	1652468	33
rs1327301	X	51210057	ENSG00000227488	GAGE12D	0	1660963	-1660963	34
rs1327301	X	51210057	ENSG00000237671	GAGE12C	0	1670519	-1670519	35
rs1327301	X	51210057	ENSG00000236737	GAGE12B	0	1680072	-1680072	36
rs1327301	X	51210057	ENSG00000179304	FAM156B	0	1681249	1681249	37
rs1327301	X	51210057	ENSG00000268350	FAM156A	0	1716345	1716345	38
rs1327301	X	51210057	ENSG00000184194	GPR173	0	1839034	1839034	39
rs1327301	X	51210057	ENSG00000275113	GAGE2E	0	1864135	-1864135	40
rs1327301	X	51210057	ENSG00000274274	GAGE13	0	1871105	-1871105	41
rs1327301	X	51210057	ENSG00000184205	TSPYL2	0	1872310	1872310	42
rs1327301	X	51210057	ENSG00000224659	GAGE12J	0	1880673	-1880673	43
rs1327301	X	51210057	ENSG00000232593	KANTR	0	1884088	1884088	44
rs1327301	X	51210057	ENSG00000215274	GAGE10	0	1890213	-1890213	45
rs1327301	X	51210057	ENSG00000049769	PPP1R3F	0	1908596	-1908596	46
rs1327301	X	51210057	ENSG00000049768	FOXP3	0	1945231	-1945231	47
rs1327301	X	51210057	ENSG00000101997	CCDC22	0	1959531	-1959531	48
rs1327301	X	51210057	ENSG00000102001	CACNA1F	0	1976686	-1976686	49
rs1327301	X	51210057	ENSG00000126012	KDM5C	0	1981264	1981264	50
rs13385191	2	20888265	ENSG00000118961	LDAH	1	65135	-65135	1
rs13385191	2	20888265	ENSG00000084674	APOB	0	113164	113164	2
rs13385191	2	20888265	ENSG00000143869	GDF7	1	209020	-209020	3
rs13385191	2	20888265	ENSG00000218819	TDRD15	0	235652	235652	4
rs13385191	2	20888265	ENSG00000118960	HS1BP3	0	237176	-237176	5
rs13385191	2	20888265	ENSG00000143878	RHOB	0	438820	-438820	6
rs13385191	2	20888265	ENSG00000055917	PUM2	0	536031	-536031	7
rs13385191	2	20888265	ENSG00000115884	SDC1	0	662832	-662832	8
rs13385191	2	20888265	ENSG00000068697	LAPTM4A	0	836237	-836237	9
rs13385191	2	20888265	ENSG00000132031	MATN3	0	875571	-875571	10
rs13385191	2	20888265	ENSG00000118965	WDR35	0	898134	-898134	11
rs13385191	2	20888265	ENSG00000183891	TTC32	0	986279	-986279	12
rs13385191	2	20888265	ENSG00000143867	OSR1	0	1529612	-1529612	13
rs13410475	2	173309618	ENSG00000091436	MAP3K20	0	41608	-41608	1
rs13410475	2	173309618	ENSG00000144354	CDCA7	0	45202	45202	2
rs13410475	2	173309618	ENSG00000091428	RAPGEF4	0	256725	-256725	3
rs13410475	2	173309618	ENSG00000172845	SP3	0	596841	596841	4
rs13410475	2	173309618	ENSG00000152256	PDK1	0	700949	-700949	5
rs13410475	2	173309618	ENSG00000138430	OLA1	0	762829	762829	6
rs13410475	2	173309618	ENSG00000091409	ITGA6	1	803336	-803336	7
rs13410475	2	173309618	ENSG00000217236	SP9	0	1025328	1025328	8
rs13410475	2	173309618	ENSG00000138433	CIR1	0	1038404	1038404	9
rs13410475	2	173309618	ENSG00000144306	SCRN3	0	1086112	1086112	10
rs13410475	2	173309618	ENSG00000163328	GPR155	0	1121953	1121953	11
rs13410475	2	173309618	ENSG00000115844	DLX2	0	1206718	-1206718	12
rs13410475	2	173309618	ENSG00000144355	DLX1	0	1219941	-1219941	13
rs13410475	2	173309618	ENSG00000172878	METAP1D	0	1227188	-1227188	14
rs13410475	2	173309618	ENSG00000115935	WIPF1	0	1249954	1249954	15
rs13410475	2	173309618	ENSG00000115840	SLC25A12	0	1309759	-1309759	16
rs13410475	2	173309618	ENSG00000128708	HAT1	0	1325936	-1325936	17
rs13410475	2	173309618	ENSG00000138435	CHRNA1	0	1437974	1437974	18
rs13410475	2	173309618	ENSG00000128656	CHN1	0	1489745	1489745	19
rs13410475	2	173309618	ENSG00000077380	DYNC1I2	0	1561198	-1561198	20
rs13410475	2	173309618	ENSG00000071967	CYBRD1	0	1751485	-1751485	21
rs13410475	2	173309618	ENSG00000115966	ATF2	0	1762632	1762632	22
rs13410475	2	173309618	ENSG00000115827	DCAF17	0	1824566	-1824566	23
rs13410475	2	173309618	ENSG00000154518	ATP5MC3	0	1866640	1866640	24
rs13410475	2	173309618	ENSG00000123600	METTL8	0	1874816	-1874816	25
rs1541241	X	51287789	ENSG00000122824	NUDT10	0	44442	44442	1
rs1541241	X	51287789	ENSG00000187690	CXorf67	0	119126	119126	2
rs1541241	X	51287789	ENSG00000196368	NUDT11	1	202222	202222	3
rs1541241	X	51287789	ENSG00000224109	CENPVL3	0	329235	329235	4
rs1541241	X	51287789	ENSG00000130385	BMP15	0	371182	-371182	5
rs1541241	X	51287789	ENSG00000223591	CENPVL1	0	422723	422723	6
rs1541241	X	51287789	ENSG00000189369	GSPT2	0	455642	455642	7
rs1541241	X	51287789	ENSG00000158352	SHROOM4	0	473487	-473487	8
rs1541241	X	51287789	ENSG00000179222	MAGED1	0	515218	515218	9
rs1541241	X	51287789	ENSG00000187243	MAGED4B	0	774038	774038	10
rs1541241	X	51287789	ENSG00000274588	DGKK	0	817051	-817051	11
rs1541241	X	51287789	ENSG00000154545	MAGED4	0	897034	897034	12
rs1541241	X	51287789	ENSG00000147082	CCNB3	0	935879	-935879	13
rs1541241	X	51287789	ENSG00000155622	XAGE2	0	1081241	1081241	14
rs1541241	X	51287789	ENSG00000147081	AKAP4	0	1086776	-1086776	15
rs1541241	X	51287789	ENSG00000171365	CLCN5	0	1188554	-1188554	16
rs1541241	X	51287789	ENSG00000204379	XAGE1A	0	1207887	1207887	17
rs1541241	X	51287789	ENSG00000204382	XAGE1B	0	1224288	1224288	18
rs1541241	X	51287789	ENSG00000187754	SSX7	0	1356301	1356301	19
rs1541241	X	51287789	ENSG00000273820	USP27X	0	1405224	-1405224	20
rs1541241	X	51287789	ENSG00000241476	SSX2	0	1409107	1409107	21
rs1541241	X	51287789	ENSG00000101951	PAGE4	0	1453816	-1453816	22
rs1541241	X	51287789	ENSG00000268447	SSX2B	0	1463343	1463343	23
rs1541241	X	51287789	ENSG00000204363	SPANXN5	0	1508355	1508355	24
rs1541241	X	51287789	ENSG00000171405	XAGE5	0	1524415	1524415	25
rs1541241	X	51287789	ENSG00000171402	XAGE3	0	1574736	1574736	26
rs1541241	X	51287789	ENSG00000068985	PAGE1	0	1591796	-1591796	27
rs1541241	X	51287789	ENSG00000179304	FAM156B	0	1603517	1603517	28
rs1541241	X	51287789	ENSG00000268350	FAM156A	0	1638613	1638613	29
rs1541241	X	51287789	ENSG00000205777	GAGE1	0	1679253	-1679253	30
rs1541241	X	51287789	ENSG00000189064	GAGE2A	0	1690962	-1690962	31
rs1541241	X	51287789	ENSG00000224902	GAGE12H	0	1700488	-1700488	32
rs1541241	X	51287789	ENSG00000215269	GAGE12G	0	1710035	-1710035	33
rs1541241	X	51287789	ENSG00000236362	GAGE12F	0	1719571	-1719571	34
rs1541241	X	51287789	ENSG00000216649	GAGE12E	0	1729140	-1729140	35
rs1541241	X	51287789	ENSG00000227488	GAGE12D	0	1738695	-1738695	36
rs1541241	X	51287789	ENSG00000237671	GAGE12C	0	1748251	-1748251	37
rs1541241	X	51287789	ENSG00000236737	GAGE12B	0	1757804	-1757804	38
rs1541241	X	51287789	ENSG00000184194	GPR173	0	1761302	1761302	39
rs1541241	X	51287789	ENSG00000184205	TSPYL2	0	1794578	1794578	40
rs1541241	X	51287789	ENSG00000232593	KANTR	0	1806356	1806356	41
rs1541241	X	51287789	ENSG00000126012	KDM5C	0	1903532	1903532	42
rs1541241	X	51287789	ENSG00000124313	IQSEC2	0	1938039	1938039	43
rs1541241	X	51287789	ENSG00000275113	GAGE2E	0	1941867	-1941867	44
rs1541241	X	51287789	ENSG00000274274	GAGE13	0	1948837	-1948837	45
rs1541241	X	51287789	ENSG00000224659	GAGE12J	0	1958405	-1958405	46
rs1541241	X	51287789	ENSG00000215274	GAGE10	0	1967945	-1967945	47
rs1541241	X	51287789	ENSG00000049769	PPP1R3F	0	1986328	-1986328	48
rs17021918	4	95562877	ENSG00000182168	UNC5C	0	13671	-13671	1
rs17021918	4	95562877	ENSG00000163114	PDHA2	0	277142	277142	2
rs17021918	4	95562877	ENSG00000138696	BMPR1B	1	404429	-404429	3
rs17021918	4	95562877	ENSG00000163110	PDLIM5	0	894650	-894650	4
rs17021918	4	95562877	ENSG00000163106	HPGDS	0	1220001	-1220001	5
rs17021918	4	95562877	ENSG00000163104	SMARCAD1	0	1271585	-1271585	6
rs17021918	4	95562877	ENSG00000163116	STPG2	0	1621216	1621216	7
rs17021918	4	95562877	ENSG00000172238	ATOH1	0	1731913	-1731913	8
rs17021918	4	95562877	ENSG00000152208	GRID2	0	1752720	-1752720	9
rs17181170	3	87173324	ENSG00000083937	CHMP2B	1	53947	53947	1
rs17181170	3	87173324	ENSG00000064835	POU1F1	0	86080	86080	2
rs17181170	3	87173324	ENSG00000206538	VGLL3	0	182205	-182205	3
rs17181170	3	87173324	ENSG00000179097	HTR1F	0	817372	817372	4
rs17181170	3	87173324	ENSG00000163320	CGGBP1	0	878620	878620	5
rs17181170	3	87173324	ENSG00000175105	ZNF654	0	885950	885950	6
rs17181170	3	87173324	ENSG00000179021	C3orf38	0	976419	976419	7
rs17181170	3	87173324	ENSG00000175161	CADM2	0	1098895	-1098895	8
rs17181170	3	87173324	ENSG00000044524	EPHA3	0	1934200	1934200	9
rs17321482	X	11482634	ENSG00000125363	AMELX	0	181873	-181873	1
rs17321482	X	11482634	ENSG00000047648	ARHGAP6	1	183067	183067	2
rs17321482	X	11482634	ENSG00000005302	MSL3	0	275525	275525	3
rs17321482	X	11482634	ENSG00000004961	HCCS	0	359556	-359556	4
rs17321482	X	11482634	ENSG00000101871	MID1	0	648980	-648980	5
rs17321482	X	11482634	ENSG00000169933	FRMPD4	0	655832	655832	6
rs17321482	X	11482634	ENSG00000073464	CLCN4	0	1244974	-1244974	7
rs17321482	X	11482634	ENSG00000101911	PRPS2	0	1308721	1308721	8
rs17321482	X	11482634	ENSG00000047644	WWC3	0	1338156	-1338156	9
rs17321482	X	11482634	ENSG00000196664	TLR7	0	1384449	1384449	10
rs17321482	X	11482634	ENSG00000101916	TLR8	0	1423986	1423986	11
rs17321482	X	11482634	ENSG00000205542	TMSB4X	0	1492474	1492474	12
rs17321482	X	11482634	ENSG00000234469	CLDN34	0	1514282	-1514282	13
rs17321482	X	11482634	ENSG00000146950	SHROOM2	0	1533191	-1533191	14
rs17321482	X	11482634	ENSG00000187268	FAM9C	0	1552984	1552984	15
rs17321482	X	11482634	ENSG00000101850	GPR143	0	1696337	-1696337	16
rs17321482	X	11482634	ENSG00000101849	TBL1X	0	1741597	-1741597	17
rs17321482	X	11482634	ENSG00000123594	ATXN3L	0	1835602	1835602	18
rs17599629	1	150658287	ENSG00000143457	GOLPH3L	0	12062	-12062	1
rs17599629	1	150658287	ENSG00000143420	ENSA	0	28675	-28675	2
rs17599629	1	150658287	ENSG00000143452	HORMAD1	0	39773	39773	3
rs17599629	1	150658287	ENSG00000163131	CTSS	1	71909	71909	4
rs17599629	1	150658287	ENSG00000143384	MCL1	0	78549	-78549	5
rs17599629	1	150658287	ENSG00000143382	ADAMTSL4	0	97350	-97350	6
rs17599629	1	150658287	ENSG00000143387	CTSK	0	137921	137921	7
rs17599629	1	150658287	ENSG00000143369	ECM1	0	144498	-144498	8
rs17599629	1	150658287	ENSG00000143374	TARS2	0	150678	-150678	9
rs17599629	1	150658287	ENSG00000143437	ARNT	0	151418	151418	10
rs17599629	1	150658287	ENSG00000163125	RPRD2	0	181721	-181721	11
rs17599629	1	150658287	ENSG00000143379	SETDB1	0	267976	267976	12
rs17599629	1	150658287	ENSG00000143418	CERS2	0	302296	302296	13
rs17599629	1	150658287	ENSG00000117360	PRPF3	0	305092	-305092	14
rs17599629	1	150658287	ENSG00000143412	ANXA9	0	323730	323730	15
rs17599629	1	150658287	ENSG00000143409	MINDY1	0	337799	337799	16
rs17599629	1	150658287	ENSG00000266472	MRPS21	0	349308	-349308	17
rs17599629	1	150658287	ENSG00000143363	PRUNE1	0	350133	350133	18
rs17599629	1	150658287	ENSG00000159208	CIART	0	371194	-371194	19
rs17599629	1	150658287	ENSG00000118292	C1orf54	0	377371	-377371	20
rs17599629	1	150658287	ENSG00000163141	BNIPL	0	378283	378283	21
rs17599629	1	150658287	ENSG00000117362	APH1A	0	388707	-388707	22
rs17599629	1	150658287	ENSG00000143443	C1orf56	0	389453	389453	23
rs17599629	1	150658287	ENSG00000197622	CDC42SE1	0	392684	392684	24
rs17599629	1	150658287	ENSG00000118298	CA14	0	393209	-393209	25
rs17599629	1	150658287	ENSG00000213190	MLLT11	0	399471	399471	26
rs17599629	1	150658287	ENSG00000143458	GABPB2	0	412291	412291	27
rs17599629	1	150658287	ENSG00000143401	ANP32E	0	422131	-422131	28
rs17599629	1	150658287	ENSG00000143434	SEMA6C	0	473398	473398	29
rs17599629	1	150658287	ENSG00000023902	PLEKHO1	0	493567	-493567	30
rs17599629	1	150658287	ENSG00000163154	TNFAIP8L2	0	498342	498342	31
rs17599629	1	150658287	ENSG00000163156	SCNM1	0	498377	498377	32
rs17599629	1	150658287	ENSG00000163155	LYSMD1	0	501461	501461	33
rs17599629	1	150658287	ENSG00000163157	TMOD4	0	511699	511699	34
rs17599629	1	150658287	ENSG00000163159	VPS72	0	511700	511700	35
rs17599629	1	150658287	ENSG00000136631	VPS45	0	512958	-512958	36
rs17599629	1	150658287	ENSG00000143398	PIP5K1A	0	539662	539662	37
rs17599629	1	150658287	ENSG00000159352	PSMD4	0	596416	596416	38
rs17599629	1	150658287	ENSG00000143373	ZNF687	0	623331	623331	39
[truncated: 3,584 more rows]
