# Supplementary material for: Identifying genes targeted by disease-associated non-coding SNPs with a protein knowledge graph
Source: PLoS One. 2022 Jul 13;17(7):e0271395. doi: 10.1371/journal.pone.0271395 (PMC9278741; doi:10.1371/journal.pone.0271395)
Supplement: S4 Table — Columns indicate the rs identifier of the SNP (SNP ID), the chromosome on which the SNP is found and its location (chromosome & location), the p-value as taken from the meta-analysis by Teslovich (p-value), the ENSEMBL identifier of the gene candidate (ENSEMBL ID), the gene symbol (gene symbol), the class of the SNP-gene pair, indicating whether it is a positive case or a negative (Class), the base pair distance as a positive integer between the SNP and the start/end of the gene (whichever value is lower) (base pair distance absolute), the base pair distance between the SNP and the start/end of the gene (whichever value is lower), where negative values indicate the gene is located upstream from the SNP (base pair distance), and the gene rank as determined by the absolute base pair distance (Gene rank). (CSV) [file pone.0271395.s004.csv]

SNP ID	chromosome	location	p-value	ENSEMBL ID	gene symbol	Class	base pair distance absolute	base pair distance	Gene rank
rs10128711	11	18632984	3,00E-08	ENSG00000179119	SPTY2D1	1	1807	1807	1
rs10128711	11	18632984	3,00E-08	ENSG00000247595	SPTY2D1OS	0	22729	-22729	2
rs10128711	11	18632984	3,00E-08	ENSG00000151116	UEVLD	0	44237	-44237	3
rs10128711	11	18632984	3,00E-08	ENSG00000151117	TMEM86A	0	60138	60138	4
rs10128711	11	18632984	3,00E-08	ENSG00000179057	IGSF22	0	71321	71321	5
rs10128711	11	18632984	3,00E-08	ENSG00000110786	PTPN5	0	94944	94944	6
rs10128711	11	18632984	3,00E-08	ENSG00000074319	TSG101	0	105752	-105752	7
rs10128711	11	18632984	3,00E-08	ENSG00000166800	LDHAL6A	0	153384	-153384	8
rs10128711	11	18632984	3,00E-08	ENSG00000166796	LDHC	0	180926	-180926	9
rs10128711	11	18632984	3,00E-08	ENSG00000134333	LDHA	0	224559	-224559	10
rs10128711	11	18632984	3,00E-08	ENSG00000110768	GTF2H1	0	265940	-265940	11
rs10128711	11	18632984	3,00E-08	ENSG00000170255	MRGPRX1	0	300829	300829	12
rs10128711	11	18632984	3,00E-08	ENSG00000110756	HPS5	0	310786	-310786	13
rs10128711	11	18632984	3,00E-08	ENSG00000173432	SAA1	0	363007	-363007	14
rs10128711	11	18632984	3,00E-08	ENSG00000134339	SAA2	0	384341	-384341	15
rs10128711	11	18632984	3,00E-08	ENSG00000255071	SAA2-SAA4	0	384349	-384349	16
rs10128711	11	18632984	3,00E-08	ENSG00000148965	SAA4	0	396091	-396091	17
rs10128711	11	18632984	3,00E-08	ENSG00000183695	MRGPRX2	0	421471	421471	18
rs10128711	11	18632984	3,00E-08	ENSG00000179817	MRGPRX4	0	458704	-458704	19
rs10128711	11	18632984	3,00E-08	ENSG00000177054	ZDHHC13	0	484115	484115	20
rs10128711	11	18632984	3,00E-08	ENSG00000179826	MRGPRX3	0	494504	-494504	21
rs10128711	11	18632984	3,00E-08	ENSG00000166788	SAAL1	0	526893	-526893	22
rs10128711	11	18632984	3,00E-08	ENSG00000129170	CSRP3	0	549046	549046	23
rs10128711	11	18632984	3,00E-08	ENSG00000129167	TPH1	0	590558	-590558	24
rs10128711	11	18632984	3,00E-08	ENSG00000129173	E2F8	0	591079	591079	25
rs10128711	11	18632984	3,00E-08	ENSG00000129158	SERGEF	0	619822	-619822	26
rs10128711	11	18632984	3,00E-08	ENSG00000166833	NAV2	0	717740	717740	27
rs10128711	11	18632984	3,00E-08	ENSG00000129159	KCNC1	0	776180	-776180	28
rs10128711	11	18632984	3,00E-08	ENSG00000129152	MYOD1	0	910853	-910853	29
rs10128711	11	18632984	3,00E-08	ENSG00000188162	OTOG	0	985834	-985834	30
rs10128711	11	18632984	3,00E-08	ENSG00000006611	USH1C	0	1088568	-1088568	31
rs10128711	11	18632984	3,00E-08	ENSG00000006071	ABCC8	0	1156105	-1156105	32
rs10128711	11	18632984	3,00E-08	ENSG00000187486	KCNJ11	0	1243653	-1243653	33
rs10128711	11	18632984	3,00E-08	ENSG00000188211	NCR3LG1	0	1255643	-1255643	34
rs10128711	11	18632984	3,00E-08	ENSG00000070081	NUCB2	0	1283004	-1283004	35
rs10128711	11	18632984	3,00E-08	ENSG00000011405	PIK3C2A	0	1425001	-1425001	36
rs10128711	11	18632984	3,00E-08	ENSG00000109851	DBX1	0	1523171	1523171	37
rs10128711	11	18632984	3,00E-08	ENSG00000110700	RPS13	0	1555197	-1555197	38
rs10128711	11	18632984	3,00E-08	ENSG00000166689	PLEKHA7	0	1618541	-1618541	39
rs10128711	11	18632984	3,00E-08	ENSG00000109854	HTATIP2	0	1730701	1730701	40
rs10128711	11	18632984	3,00E-08	ENSG00000185238	PRMT3	0	1754546	1754546	41
rs10128711	11	18632984	3,00E-08	ENSG00000110696	C11orf58	0	1876103	-1876103	42
rs10128711	11	18632984	3,00E-08	ENSG00000110693	SOX6	0	1893393	-1893393	43
rs10128711	11	18632984	3,00E-08	ENSG00000165970	SLC6A5	0	1966416	1966416	44
rs10195252	2	165513091	2,00E-10	ENSG00000178662	CSRNP3	0	43444	-43444	1
rs10195252	2	165513091	2,00E-10	ENSG00000136531	SCN2A	0	120781	-120781	2
rs10195252	2	165513091	2,00E-10	ENSG00000115339	GALNT3	0	234500	234500	3
rs10195252	2	165513091	2,00E-10	ENSG00000153253	SCN3A	0	309024	-309024	4
rs10195252	2	165513091	2,00E-10	ENSG00000123607	TTC21B	0	344384	344384	5
rs10195252	2	165513091	2,00E-10	ENSG00000144285	SCN1A	0	471550	471550	6
rs10195252	2	165513091	2,00E-10	ENSG00000169507	SLC38A11	0	557566	-557566	7
rs10195252	2	165513091	2,00E-10	ENSG00000082438	COBLL1	1	669412	-669412	8
rs10195252	2	165513091	2,00E-10	ENSG00000169432	SCN9A	0	682094	682094	9
rs10195252	2	165513091	2,00E-10	ENSG00000136546	SCN7A	0	890482	890482	10
rs10195252	2	165513091	2,00E-10	ENSG00000115290	GRB14	0	891243	-891243	11
rs10195252	2	165513091	2,00E-10	ENSG00000163092	XIRP2	0	1375396	1375396	12
rs10195252	2	165513091	2,00E-10	ENSG00000182263	FIGN	0	1777079	-1777079	13
rs10401969	19	19407718	3,00E-38	ENSG00000167491	GATAD2A	0	21892	-21892	1
rs10401969	19	19407718	3,00E-38	ENSG00000129933	MAU2	0	48963	-48963	2
rs10401969	19	19407718	3,00E-38	ENSG00000105705	SUGP1	0	86874	-86874	3
rs10401969	19	19407718	3,00E-38	ENSG00000178093	TSSK6	0	104700	104700	4
rs10401969	19	19407718	3,00E-38	ENSG00000186010	NDUFA13	0	108018	108018	5
rs10401969	19	19407718	3,00E-38	ENSG00000258674	AC011448.1	0	108509	108509	6
rs10401969	19	19407718	3,00E-38	ENSG00000250067	YJEFN3	0	121143	121143	7
rs10401969	19	19407718	3,00E-38	ENSG00000160161	CILP2	1	130530	130530	8
rs10401969	19	19407718	3,00E-38	ENSG00000213996	TM6SF2	0	134327	-134327	9
rs10401969	19	19407718	3,00E-38	ENSG00000187664	HAPLN4	0	144922	-144922	10
rs10401969	19	19407718	3,00E-38	ENSG00000105717	PBX4	0	153989	153989	11
rs10401969	19	19407718	3,00E-38	ENSG00000130287	NCAN	0	155485	-155485	12
rs10401969	19	19407718	3,00E-38	ENSG00000184162	NR2C2AP	0	204294	-204294	13
rs10401969	19	19407718	3,00E-38	ENSG00000064490	RFXANK	0	205849	-205849	14
rs10401969	19	19407718	3,00E-38	ENSG00000254901	BORCS8	0	215127	-215127	15
rs10401969	19	19407718	3,00E-38	ENSG00000064489	BORCS8-MEF2B	0	215560	-215560	16
rs10401969	19	19407718	3,00E-38	ENSG00000064547	LPAR2	0	215950	215950	17
rs10401969	19	19407718	3,00E-38	ENSG00000089639	GMIP	0	221758	221758	18
rs10401969	19	19407718	3,00E-38	ENSG00000213999	MEF2B	0	237429	-237429	19
rs10401969	19	19407718	3,00E-38	ENSG00000105726	ATP13A1	0	237480	237480	20
rs10401969	19	19407718	3,00E-38	ENSG00000181896	ZNF101	0	261078	261078	21
rs10401969	19	19407718	3,00E-38	ENSG00000064545	TMEM161A	0	269205	-269205	22
rs10401969	19	19407718	3,00E-38	ENSG00000181035	SLC25A42	0	294830	-294830	23
rs10401969	19	19407718	3,00E-38	ENSG00000105708	ZNF14	0	302753	302753	24
rs10401969	19	19407718	3,00E-38	ENSG00000105676	ARMC6	0	347407	-347407	25
rs10401969	19	19407718	3,00E-38	ENSG00000064607	SUGP2	0	373695	-373695	26
rs10401969	19	19407718	3,00E-38	ENSG00000081665	ZNF506	0	378121	378121	27
rs10401969	19	19407718	3,00E-38	ENSG00000256771	ZNF253	0	458168	458168	28
rs10401969	19	19407718	3,00E-38	ENSG00000051128	HOMER3	0	466457	-466457	29
rs10401969	19	19407718	3,00E-38	ENSG00000268193	AC002985.1	0	473321	-473321	30
rs10401969	19	19407718	3,00E-38	ENSG00000105671	DDX49	0	479085	-479085	31
rs10401969	19	19407718	3,00E-38	ENSG00000105669	COPE	0	488321	-488321	32
rs10401969	19	19407718	3,00E-38	ENSG00000184635	ZNF93	0	493195	493195	33
rs10401969	19	19407718	3,00E-38	ENSG00000223802	CERS1	0	510991	-510991	34
rs10401969	19	19407718	3,00E-38	ENSG00000130283	GDF1	0	511622	-511622	35
rs10401969	19	19407718	3,00E-38	ENSG00000005007	UPF1	0	539482	-539482	36
rs10401969	19	19407718	3,00E-38	ENSG00000197124	ZNF682	0	589340	589340	37
rs10401969	19	19407718	3,00E-38	ENSG00000105664	COMP	0	616404	-616404	38
rs10401969	19	19407718	3,00E-38	ENSG00000105662	CRTC1	0	625385	-625385	39
rs10401969	19	19407718	3,00E-38	ENSG00000213988	ZNF90	0	670276	670276	40
rs10401969	19	19407718	3,00E-38	ENSG00000167487	KLHL26	0	736004	-736004	41
rs10401969	19	19407718	3,00E-38	ENSG00000256229	ZNF486	0	759510	759510	42
rs10401969	19	19407718	3,00E-38	ENSG00000105696	TMEM59L	0	786679	-786679	43
rs10401969	19	19407718	3,00E-38	ENSG00000006016	CRLF1	0	799977	-799977	44
rs10401969	19	19407718	3,00E-38	ENSG00000006015	REX1BD	0	815382	-815382	45
rs10401969	19	19407718	3,00E-38	ENSG00000221983	UBA52	0	830168	-830168	46
rs10401969	19	19407718	3,00E-38	ENSG00000105700	KXD1	0	838331	-838331	47
rs10401969	19	19407718	3,00E-38	ENSG00000105701	FKBP8	0	863641	-863641	48
rs10401969	19	19407718	3,00E-38	ENSG00000105656	ELL	0	885591	-885591	49
rs10401969	19	19407718	3,00E-38	ENSG00000105655	ISYNA1	0	969417	-969417	50
rs10401969	19	19407718	3,00E-38	ENSG00000130511	SSBP4	0	973156	-973156	51
rs10401969	19	19407718	3,00E-38	ENSG00000175489	LRRC25	0	1010101	-1010101	52
rs10401969	19	19407718	3,00E-38	ENSG00000130513	GDF15	0	1018542	-1018542	53
rs10401969	19	19407718	3,00E-38	ENSG00000130517	PGPEP1	0	1037768	-1037768	54
rs10401969	19	19407718	3,00E-38	ENSG00000130520	LSM4	0	1084444	-1084444	55
rs10401969	19	19407718	3,00E-38	ENSG00000130522	JUND	0	1126096	-1126096	56
rs10401969	19	19407718	3,00E-38	ENSG00000237440	ZNF737	0	1128107	1128107	57
rs10401969	19	19407718	3,00E-38	ENSG00000130518	IQCN	0	1133209	-1133209	58
rs10401969	19	19407718	3,00E-38	ENSG00000105650	PDE4C	0	1159518	-1159518	59
rs10401969	19	19407718	3,00E-38	ENSG00000105649	RAB3A	0	1203644	-1203644	60
rs10401969	19	19407718	3,00E-38	ENSG00000254858	MPV17L2	0	1210770	-1210770	61
rs10401969	19	19407718	3,00E-38	ENSG00000188171	ZNF626	0	1212343	1212343	62
rs10401969	19	19407718	3,00E-38	ENSG00000268173	AC007192.1	0	1229601	-1229601	63
rs10401969	19	19407718	3,00E-38	ENSG00000216490	IFI30	0	1229601	-1229601	64
rs10401969	19	19407718	3,00E-38	ENSG00000105647	PIK3R2	0	1237178	-1237178	65
rs10401969	19	19407718	3,00E-38	ENSG00000099308	MAST3	0	1256026	-1256026	66
rs10401969	19	19407718	3,00E-38	ENSG00000096996	IL12RB1	0	1308774	-1308774	67
rs10401969	19	19407718	3,00E-38	ENSG00000160229	ZNF66	0	1368586	1368586	68
rs10401969	19	19407718	3,00E-38	ENSG00000105643	ARRDC2	0	1393616	-1393616	69
rs10401969	19	19407718	3,00E-38	ENSG00000105642	KCNN1	0	1407638	-1407638	70
rs10401969	19	19407718	3,00E-38	ENSG00000007080	CCDC124	0	1463727	-1463727	71
rs10401969	19	19407718	3,00E-38	ENSG00000105641	SLC5A5	0	1512544	-1512544	72
rs10401969	19	19407718	3,00E-38	ENSG00000105750	ZNF85	0	1515504	1515504	73
rs10401969	19	19407718	3,00E-38	ENSG00000105640	RPL18A	0	1543565	-1543565	74
rs10401969	19	19407718	3,00E-38	ENSG00000105639	JAK3	0	1559647	-1559647	75
rs10401969	19	19407718	3,00E-38	ENSG00000248099	INSL3	0	1586144	-1586144	76
rs10401969	19	19407718	3,00E-38	ENSG00000179913	B3GNT3	0	1594636	-1594636	77
rs10401969	19	19407718	3,00E-38	ENSG00000118620	ZNF430	0	1612902	1612902	78
rs10401969	19	19407718	3,00E-38	ENSG00000130475	FCHO1	0	1619150	-1619150	79
rs10401969	19	19407718	3,00E-38	ENSG00000130479	MAP1S	0	1673202	-1673202	80
rs10401969	19	19407718	3,00E-38	ENSG00000160352	ZNF714	0	1674441	1674441	81
rs10401969	19	19407718	3,00E-38	ENSG00000130477	UNC13A	0	1719353	-1719353	82
rs10401969	19	19407718	3,00E-38	ENSG00000196705	ZNF431	0	1734306	1734306	83
rs10401969	19	19407718	3,00E-38	ENSG00000130309	COLGALT1	0	1824556	-1824556	84
rs10401969	19	19407718	3,00E-38	ENSG00000167483	FAM129C	0	1853879	-1853879	85
rs10401969	19	19407718	3,00E-38	ENSG00000182141	ZNF708	0	1883442	1883442	86
rs10401969	19	19407718	3,00E-38	ENSG00000130313	PGLS	0	1886430	-1886430	87
rs10401969	19	19407718	3,00E-38	ENSG00000130304	SLC27A1	0	1901550	-1901550	88
rs10401969	19	19407718	3,00E-38	ENSG00000171773	NXNL1	0	1946764	-1946764	89
rs10401969	19	19407718	3,00E-38	ENSG00000269035	AC010319.2	0	1946914	-1946914	90
rs10401969	19	19407718	3,00E-38	ENSG00000172687	ZNF738	0	1951212	1951212	91
rs10401969	19	19407718	3,00E-38	ENSG00000188051	TMEM221	0	1959151	-1959151	92
rs10401969	19	19407718	3,00E-38	ENSG00000141971	MVB12A	0	1973994	-1973994	93
rs10401969	19	19407718	3,00E-38	ENSG00000196268	ZNF493	0	1989401	1989401	94
rs10401969	19	19407718	3,00E-38	ENSG00000269237	AC010615.4	0	1997441	1997441	95
rs1042034	2	21225281	1,00E-45	ENSG00000218819	TDRD15	0	82009	-82009	1
rs1042034	2	21225281	1,00E-45	ENSG00000084674	APOB	1	181208	-181208	2
rs1042034	2	21225281	1,00E-45	ENSG00000118961	LDAH	0	402151	-402151	3
rs1042034	2	21225281	1,00E-45	ENSG00000143869	GDF7	0	546036	-546036	4
rs1042034	2	21225281	1,00E-45	ENSG00000118960	HS1BP3	0	574192	-574192	5
rs1042034	2	21225281	1,00E-45	ENSG00000143878	RHOB	0	775836	-775836	6
rs1042034	2	21225281	1,00E-45	ENSG00000055917	PUM2	0	873047	-873047	7
rs1042034	2	21225281	1,00E-45	ENSG00000115884	SDC1	0	999848	-999848	8
rs1042034	2	21225281	1,00E-45	ENSG00000068697	LAPTM4A	0	1173253	-1173253	9
rs1042034	2	21225281	1,00E-45	ENSG00000132031	MATN3	0	1212587	-1212587	10
rs1042034	2	21225281	1,00E-45	ENSG00000118965	WDR35	0	1235150	-1235150	11
rs1042034	2	21225281	1,00E-45	ENSG00000183891	TTC32	0	1323295	-1323295	12
rs1042034	2	21225281	1,00E-45	ENSG00000143867	OSR1	0	1866628	-1866628	13
rs10761731	10	65027610	3,00E+04	ENSG00000183230	CTNNA3	0	884908	884908	1
rs10761731	10	65027610	3,00E+04	ENSG00000165476	REEP3	0	1402487	-1402487	2
rs10761731	10	65027610	3,00E+04	ENSG00000171988	JMJD1C	1	1505760	-1505760	3
rs10761731	10	65027610	3,00E+04	ENSG00000148572	NRBF2	0	1872579	-1872579	4
rs10761731	10	65027610	3,00E+04	ENSG00000198739	LRRTM3	0	1898396	1898396	5
rs1084651	6	161089817	3,00E-08	ENSG00000085511	MAP3K4	0	27568	27568	1
rs1084651	6	161089817	3,00E-08	ENSG00000026652	AGPAT4	0	40162	40162	2
rs1084651	6	161089817	3,00E-08	ENSG00000185345	PRKN	0	257603	257603	3
rs1084651	6	161089817	3,00E-08	ENSG00000122194	PLG	0	336502	-336502	4
rs1084651	6	161089817	3,00E-08	ENSG00000198670	LPA	1	425558	-425558	5
rs1084651	6	161089817	3,00E-08	ENSG00000146477	SLC22A3	0	637236	-637236	6
rs1084651	6	161089817	3,00E-08	ENSG00000112499	SLC22A2	0	812179	-812179	7
rs1084651	6	161089817	3,00E-08	ENSG00000175003	SLC22A1	0	931099	-931099	8
rs1084651	6	161089817	3,00E-08	ENSG00000197081	IGF2R	0	976310	-976310	9
rs1084651	6	161089817	3,00E-08	ENSG00000130368	MAS1	0	1173287	-1173287	10
rs1084651	6	161089817	3,00E-08	ENSG00000146453	PNLDC1	0	1269113	-1269113	11
rs1084651	6	161089817	3,00E-08	ENSG00000112110	MRPL18	0	1291381	-1291381	12
rs1084651	6	161089817	3,00E-08	ENSG00000120438	TCP1	0	1300068	-1300068	13
rs1084651	6	161089817	3,00E-08	ENSG00000120437	ACAT2	0	1310762	-1310762	14
rs1084651	6	161089817	3,00E-08	ENSG00000146457	WTAP	0	1333498	-1333498	15
rs1084651	6	161089817	3,00E-08	ENSG00000112096	SOD2	0	1344631	-1344631	16
rs1084651	6	161089817	3,00E-08	ENSG00000112530	PACRG	0	1637315	1637315	17
rs1084651	6	161089817	3,00E-08	ENSG00000164694	FNDC1	0	1817708	-1817708	18
rs11065987	12	112072424	7,00E-12	ENSG00000111300	NAA25	0	36598	36598	1
rs11065987	12	112072424	7,00E-12	ENSG00000089248	ERP29	0	48973	-48973	2
rs11065987	12	112072424	7,00E-12	ENSG00000135148	TRAFD1	0	53077	53077	3
rs11065987	12	112072424	7,00E-12	ENSG00000198270	TMEM116	0	59239	-59239	4
rs11065987	12	112072424	7,00E-12	ENSG00000173064	HECTD4	0	87764	87764	5
rs11065987	12	112072424	7,00E-12	ENSG00000089022	MAPKAPK5	0	170186	-170186	6
rs11065987	12	112072424	7,00E-12	ENSG00000111275	ALDH2	0	254895	-254895	7
rs11065987	12	112072424	7,00E-12	ENSG00000257767	AC002996.1	0	281006	-281006	8
rs11065987	12	112072424	7,00E-12	ENSG00000111271	ACAD10	0	315317	-315317	9
rs11065987	12	112072424	7,00E-12	ENSG00000089009	RPL6	0	332766	332766	10
rs11065987	12	112072424	7,00E-12	ENSG00000179295	PTPN11	0	345927	345927	11
rs11065987	12	112072424	7,00E-12	ENSG00000089234	BRAP	1	386438	-386438	12
rs11065987	12	112072424	7,00E-12	ENSG00000204842	ATXN2	0	472748	-472748	13
rs11065987	12	112072424	7,00E-12	ENSG00000089169	RPH3A	0	497956	497956	14
rs11065987	12	112072424	7,00E-12	ENSG00000111252	SH2B3	0	620801	-620801	15
rs11065987	12	112072424	7,00E-12	ENSG00000198324	FAM109A	0	703303	-703303	16
rs11065987	12	112072424	7,00E-12	ENSG00000111249	CUX2	0	721870	-721870	17
rs11065987	12	112072424	7,00E-12	ENSG00000089127	OAS1	0	834353	834353	18
rs11065987	12	112072424	7,00E-12	ENSG00000111331	OAS3	0	865928	865928	19
rs11065987	12	112072424	7,00E-12	ENSG00000111335	OAS2	0	905971	905971	20
rs11065987	12	112072424	7,00E-12	ENSG00000135144	DTX1	0	984285	984285	21
rs11065987	12	112072424	7,00E-12	ENSG00000111344	RASAL1	0	1026395	1026395	22
rs11065987	12	112072424	7,00E-12	ENSG00000186710	CFAP73	0	1077434	1077434	23
rs11065987	12	112072424	7,00E-12	ENSG00000123064	DDX54	0	1084750	1084750	24
rs11065987	12	112072424	7,00E-12	ENSG00000139405	RITA1	0	1113102	1113102	25
rs11065987	12	112072424	7,00E-12	ENSG00000166578	IQCD	0	1123017	1123017	26
rs11065987	12	112072424	7,00E-12	ENSG00000186815	TPCN1	0	1148626	1148626	27
rs11065987	12	112072424	7,00E-12	ENSG00000111245	MYL2	0	1151702	-1151702	28
rs11065987	12	112072424	7,00E-12	ENSG00000173093	CCDC63	0	1164889	-1164889	29
rs11065987	12	112072424	7,00E-12	ENSG00000089060	SLC8B1	0	1226335	1226335	30
rs11065987	12	112072424	7,00E-12	ENSG00000151176	PLBD2	0	1286142	1286142	31
rs11065987	12	112072424	7,00E-12	ENSG00000135094	SDS	0	1320021	1320021	32
rs11065987	12	112072424	7,00E-12	ENSG00000186298	PPP1CC	0	1329485	-1329485	33
rs11065987	12	112072424	7,00E-12	ENSG00000139410	SDSL	0	1349813	1349813	34
rs11065987	12	112072424	7,00E-12	ENSG00000122986	HVCN1	0	1367474	-1367474	35
rs11065987	12	112072424	7,00E-12	ENSG00000089116	LHX5	0	1389610	1389610	36
rs11065987	12	112072424	7,00E-12	ENSG00000204852	TCTN1	0	1422994	-1422994	37
rs11065987	12	112072424	7,00E-12	ENSG00000196850	PPTC7	0	1489104	-1489104	38
rs11065987	12	112072424	7,00E-12	ENSG00000151164	RAD9B	0	1540338	-1540338	39
rs11065987	12	112072424	7,00E-12	ENSG00000111237	VPS29	0	1570307	-1570307	40
rs11065987	12	112072424	7,00E-12	ENSG00000204856	FAM216A	0	1582039	-1582039	41
rs11065987	12	112072424	7,00E-12	ENSG00000111231	GPN3	0	1603156	-1603156	42
rs11065987	12	112072424	7,00E-12	ENSG00000111229	ARPC3	0	1622002	-1622002	43
rs11065987	12	112072424	7,00E-12	ENSG00000196510	ANAPC7	0	1668694	-1668694	44
rs11065987	12	112072424	7,00E-12	ENSG00000174437	ATP2A2	0	1721331	-1721331	45
rs11065987	12	112072424	7,00E-12	ENSG00000122965	RBM19	0	1744314	1744314	46
rs11065987	12	112072424	7,00E-12	ENSG00000122970	IFT81	0	1853627	-1853627	47
rs11065987	12	112072424	7,00E-12	ENSG00000174456	C12orf76	0	1998738	-1998738	48
rs11136341	8	145043543	4,00E-13	ENSG00000182307	C8orf33	0	8835	8835	1
rs11136341	8	145043543	4,00E-13	ENSG00000170631	ZNF16	0	92655	-92655	2
rs11136341	8	145043543	4,00E-13	ENSG00000196150	ZNF250	0	141375	-141375	3
rs11136341	8	145043543	4,00E-13	ENSG00000170619	COMMD5	0	189807	-189807	4
rs11136341	8	145043543	4,00E-13	ENSG00000147789	ZNF7	0	196034	-196034	5
rs11136341	8	145043543	4,00E-13	ENSG00000197363	ZNF517	0	232374	-232374	6
rs11136341	8	145043543	4,00E-13	ENSG00000161016	RPL8	0	250956	-250956	7
rs11136341	8	145043543	4,00E-13	ENSG00000196378	ZNF34	0	256198	-256198	8
rs11136341	8	145043543	4,00E-13	ENSG00000198169	ZNF251	0	287126	-287126	9
rs11136341	8	145043543	4,00E-13	ENSG00000147799	ARHGAP39	0	437727	-437727	10
rs11136341	8	145043543	4,00E-13	ENSG00000213563	C8orf82	0	514411	-514411	11
rs11136341	8	145043543	4,00E-13	ENSG00000254402	LRRC24	0	516511	-516511	12
rs11136341	8	145043543	4,00E-13	ENSG00000160959	LRRC14	0	518365	-518365	13
rs11136341	8	145043543	4,00E-13	ENSG00000160957	RECQL4	0	525698	-525698	14
rs11136341	8	145043543	4,00E-13	ENSG00000167700	MFSD3	0	532330	-532330	15
rs11136341	8	145043543	4,00E-13	ENSG00000167701	GPT	0	536369	-536369	16
rs11136341	8	145043543	4,00E-13	ENSG00000160972	PPP1R16A	0	541422	-541422	17
rs11136341	8	145043543	4,00E-13	ENSG00000160973	FOXH1	0	567208	-567208	18
rs11136341	8	145043543	4,00E-13	ENSG00000167702	KIFC2	0	569341	-569341	19
rs11136341	8	145043543	4,00E-13	ENSG00000187954	CYHR1	0	577866	-577866	20
rs11136341	8	145043543	4,00E-13	ENSG00000160949	TONSL	0	599099	-599099	21
rs11136341	8	145043543	4,00E-13	ENSG00000160948	VPS28	0	614980	-614980	22
rs11136341	8	145043543	4,00E-13	ENSG00000147804	SLC39A4	0	626648	-626648	23
rs11136341	8	145043543	4,00E-13	ENSG00000071894	CPSF1	0	634194	-634194	24
rs11136341	8	145043543	4,00E-13	ENSG00000173137	ADCK5	0	650301	-650301	25
rs11136341	8	145043543	4,00E-13	ENSG00000185803	SLC52A2	0	682257	-682257	26
rs11136341	8	145043543	4,00E-13	ENSG00000182325	FBXL6	0	684167	-684167	27
rs11136341	8	145043543	4,00E-13	ENSG00000271698	AC233992.2	0	687934	-687934	28
rs11136341	8	145043543	4,00E-13	ENSG00000261587	TMEM249	0	688629	-688629	29
rs11136341	8	145043543	4,00E-13	ENSG00000261678	SCRT1	0	707262	-707262	30
rs11136341	8	145043543	4,00E-13	ENSG00000185000	DGAT1	0	716633	-716633	31
rs11136341	8	145043543	4,00E-13	ENSG00000185122	HSF1	0	728821	-728821	32
rs11136341	8	145043543	4,00E-13	ENSG00000261236	BOP1	0	752173	-752173	33
rs11136341	8	145043543	4,00E-13	ENSG00000260428	SCX	0	775062	-775062	34
rs11136341	8	145043543	4,00E-13	ENSG00000179832	MROH1	0	781603	-781603	35
rs11136341	8	145043543	4,00E-13	ENSG00000235173	HGH1	0	902700	-902700	36
rs11136341	8	145043543	4,00E-13	ENSG00000179698	WDR97	0	925228	-925228	37
rs11136341	8	145043543	4,00E-13	ENSG00000179526	SHARPIN	0	935419	-935419	38
rs11136341	8	145043543	4,00E-13	ENSG00000179632	MAF1	0	935932	-935932	39
rs11136341	8	145043543	4,00E-13	ENSG00000179091	CYC1	0	946018	-946018	40
rs11136341	8	145043543	4,00E-13	ENSG00000197858	GPAA1	0	957327	-957327	41
rs11136341	8	145043543	4,00E-13	ENSG00000178896	EXOSC4	0	962896	-962896	42
rs11136341	8	145043543	4,00E-13	ENSG00000178814	OPLAH	0	979578	-979578	43
rs11136341	8	145043543	4,00E-13	ENSG00000186583	SPATC1	0	996458	-996458	44
rs11136341	8	145043543	4,00E-13	ENSG00000178685	PARP10	0	1030771	-1030771	45
rs11136341	8	145043543	4,00E-13	ENSG00000178719	GRINA	0	1050128	-1050128	46
rs11136341	8	145043543	4,00E-13	ENSG00000178209	PLEC	1	1066809	-1066809	47
rs11136341	8	145043543	4,00E-13	ENSG00000261150	EPPK1	0	1165079	-1165079	48
rs11136341	8	145043543	4,00E-13	ENSG00000185189	NRBP2	0	1202569	-1202569	49
rs11136341	8	145043543	4,00E-13	ENSG00000179950	PUF60	0	1213684	-1213684	50
rs11136341	8	145043543	4,00E-13	ENSG00000180900	SCRIB	0	1228164	-1228164	51
rs11136341	8	145043543	4,00E-13	ENSG00000203499	IQANK1	0	1252899	-1252899	52
rs11136341	8	145043543	4,00E-13	ENSG00000180921	FAM83H	0	1309742	-1309742	53
rs11136341	8	145043543	4,00E-13	ENSG00000181085	MAPK15	0	1321085	-1321085	54
rs11136341	8	145043543	4,00E-13	ENSG00000181135	ZNF707	0	1329645	-1329645	55
rs11136341	8	145043543	4,00E-13	ENSG00000255181	CCDC166	0	1335434	-1335434	56
rs11136341	8	145043543	4,00E-13	ENSG00000183309	ZNF623	0	1387125	-1387125	57
rs11136341	8	145043543	4,00E-13	ENSG00000104522	TSTA3	0	1425495	-1425495	58
rs11136341	8	145043543	4,00E-13	ENSG00000104524	PYCR3	0	1433770	-1433770	59
rs11136341	8	145043543	4,00E-13	ENSG00000179886	TIGD5	0	1440319	-1440319	60
rs11136341	8	145043543	4,00E-13	ENSG00000104529	EEF1D	0	1444002	-1444002	61
rs11136341	8	145043543	4,00E-13	ENSG00000147813	NAPRT	0	1464894	-1464894	62
rs11136341	8	145043543	4,00E-13	ENSG00000204839	MROH6	0	1470572	-1470572	63
rs11136341	8	145043543	4,00E-13	ENSG00000104518	GSDMD	0	1480481	-1480481	64
rs11136341	8	145043543	4,00E-13	ENSG00000014164	ZC3H3	0	1502090	-1502090	65
rs11136341	8	145043543	4,00E-13	ENSG00000182759	MAFA	0	1613137	-1613137	66
rs11136341	8	145043543	4,00E-13	ENSG00000158106	RHPN1	0	1659323	-1659323	67
rs11136341	8	145043543	4,00E-13	ENSG00000184428	TOP1MT	0	1683564	-1683564	68
rs11136341	8	145043543	4,00E-13	ENSG00000185730	ZNF696	0	1745482	-1745482	69
rs11136341	8	145043543	4,00E-13	ENSG00000250571	GLI4	0	1766612	-1766612	70
rs11136341	8	145043543	4,00E-13	ENSG00000264668	AC138696.1	0	1767140	-1767140	71
rs11136341	8	145043543	4,00E-13	ENSG00000181638	ZFP41	0	1780838	-1780838	72
rs11136341	8	145043543	4,00E-13	ENSG00000277494	GPIHBP1	0	1826373	-1826373	73
rs11136341	8	145043543	4,00E-13	ENSG00000176956	LY6H	0	1882832	-1882832	74
rs11136341	8	145043543	4,00E-13	ENSG00000261667	LY6L	0	1960542	-1960542	75
rs11220462	11	126243952	1,00E+00	ENSG00000182934	SRPRA	0	18967	18967	1
rs11220462	11	126243952	1,00E+00	ENSG00000197798	FAM118B	0	19034	19034	2
rs11220462	11	126243952	1,00E+00	ENSG00000110074	FOXRED1	0	25103	25103	3
rs11220462	11	126243952	1,00E+00	ENSG00000165526	RPUSD4	0	32260	-32260	4
rs11220462	11	126243952	1,00E+00	ENSG00000150455	TIRAP	0	39113	39113	5
rs11220462	11	126243952	1,00E+00	ENSG00000110063	DCPS	0	59800	59800	6
rs11220462	11	126243952	1,00E+00	ENSG00000110080	ST3GAL4	1	111688	111688	7
rs11220462	11	126243952	1,00E+00	ENSG00000149571	KIRREL3	0	179407	179407	8
rs11220462	11	126243952	1,00E+00	ENSG00000064309	CDON	0	180617	-180617	9
rs11220462	11	126243952	1,00E+00	ENSG00000109832	DDX25	0	300250	-300250	10
rs11220462	11	126243952	1,00E+00	ENSG00000110060	PUS3	0	340731	-340731	11
rs11220462	11	126243952	1,00E+00	ENSG00000198331	HYLS1	0	343304	-343304	12
rs11220462	11	126243952	1,00E+00	ENSG00000237353	PATE4	0	403883	-403883	13
rs11220462	11	126243952	1,00E+00	ENSG00000236027	PATE3	0	452352	-452352	14
rs11220462	11	126243952	1,00E+00	ENSG00000196844	PATE2	0	465133	-465133	15
rs11220462	11	126243952	1,00E+00	ENSG00000171053	PATE1	0	494085	-494085	16
rs11220462	11	126243952	1,00E+00	ENSG00000134940	ACRV1	0	562829	-562829	17
rs11220462	11	126243952	1,00E+00	ENSG00000149554	CHEK1	0	567697	-567697	18
rs11220462	11	126243952	1,00E+00	ENSG00000134910	STT3A	0	618737	-618737	19
rs11220462	11	126243952	1,00E+00	ENSG00000149547	EI24	0	659265	-659265	20
rs11220462	11	126243952	1,00E+00	ENSG00000149557	FEZ1	0	747635	-747635	21
rs11220462	11	126243952	1,00E+00	ENSG00000165495	PKNOX2	0	810563	-810563	22
rs11220462	11	126243952	1,00E+00	ENSG00000150433	TMEM218	0	1132189	-1132189	23
rs11220462	11	126243952	1,00E+00	ENSG00000134955	SLC37A2	0	1153640	-1153640	24
rs11220462	11	126243952	1,00E+00	ENSG00000149548	CCDC15	0	1202463	-1202463	25
rs11220462	11	126243952	1,00E+00	ENSG00000165478	HEPACAM	0	1307540	-1307540	26
rs11220462	11	126243952	1,00E+00	ENSG00000221932	HEPN1	0	1323275	-1323275	27
rs11220462	11	126243952	1,00E+00	ENSG00000154133	ROBO4	0	1345452	-1345452	28
rs11220462	11	126243952	1,00E+00	ENSG00000154134	ROBO3	0	1362482	-1362482	29
rs11220462	11	126243952	1,00E+00	ENSG00000120458	MSANTD2	0	1443279	-1443279	30
rs11220462	11	126243952	1,00E+00	ENSG00000149564	ESAM	0	1481662	-1481662	31
rs11220462	11	126243952	1,00E+00	ENSG00000019102	VSIG2	0	1491714	-1491714	32
rs11220462	11	126243952	1,00E+00	ENSG00000154146	NRGN	0	1496742	-1496742	33
rs11220462	11	126243952	1,00E+00	ENSG00000064199	SPA17	0	1546434	-1546434	34
rs11220462	11	126243952	1,00E+00	ENSG00000110013	SIAE	0	1548245	-1548245	35
rs11220462	11	126243952	1,00E+00	ENSG00000154144	TBRG1	0	1608554	-1608554	36
rs11220462	11	126243952	1,00E+00	ENSG00000154143	PANX3	0	1623596	-1623596	37
rs11220462	11	126243952	1,00E+00	ENSG00000196119	OR8A1	0	1661010	-1661010	38
rs11220462	11	126243952	1,00E+00	ENSG00000170953	OR8B12	0	1698619	-1698619	39
rs11220462	11	126243952	1,00E+00	ENSG00000197125	OR8B8	0	1798256	-1798256	40
rs11220462	11	126243952	1,00E+00	ENSG00000280090	OR8B4	0	1819059	-1819059	41
rs11220462	11	126243952	1,00E+00	ENSG00000279116	OR8D2	0	1923664	-1923664	42
rs11220462	11	126243952	1,00E+00	ENSG00000196341	OR8D1	0	1928853	-1928853	43
rs11220462	11	126243952	1,00E+00	ENSG00000255298	OR8G5	0	1977734	-1977734	44
rs11220462	11	126243952	1,00E+00	ENSG00000197849	OR8G1	0	1989588	-1989588	45
rs11613352	12	57792580	4,00E-10	ENSG00000135407	AVIL	0	4796	4796	1
rs11613352	12	57792580	4,00E-10	ENSG00000257921	AC025165.3	0	5534	-5534	2
rs11613352	12	57792580	4,00E-10	ENSG00000123297	TSFM	0	9991	-9991	3
rs11613352	12	57792580	4,00E-10	ENSG00000123427	EEF1AKMT3	0	10039	-10039	4
rs11613352	12	57792580	4,00E-10	ENSG00000037897	METTL1	0	19787	-19787	5
rs11613352	12	57792580	4,00E-10	ENSG00000111012	CYP27B1	0	23594	-23594	6
rs11613352	12	57792580	4,00E-10	ENSG00000175215	CTDSP2	0	27347	27347	7
rs11613352	12	57792580	4,00E-10	ENSG00000139266	Mar/09	0	32173	-32173	8
rs11613352	12	57792580	4,00E-10	ENSG00000135446	CDK4	0	36567	-36567	9
rs11613352	12	57792580	4,00E-10	ENSG00000135452	TSPAN31	0	42369	-42369	10
rs11613352	12	57792580	4,00E-10	ENSG00000135439	AGAP2	0	50423	-50423	11
rs11613352	12	57792580	4,00E-10	ENSG00000135506	OS9	0	71023	-71023	12
rs11613352	12	57792580	4,00E-10	ENSG00000166896	ATP23	0	148961	148961	13
rs11613352	12	57792580	4,00E-10	ENSG00000135454	B4GALNT1	0	159225	-159225	14
rs11613352	12	57792580	4,00E-10	ENSG00000135502	SLC26A10	0	166429	-166429	15
rs11613352	12	57792580	4,00E-10	ENSG00000240771	ARHGEF25	0	173201	-173201	16
rs11613352	12	57792580	4,00E-10	ENSG00000178498	DTX3	0	182776	-182776	17
rs11613352	12	57792580	4,00E-10	ENSG00000166908	PIP4K2C	0	189162	-189162	18
rs11613352	12	57792580	4,00E-10	ENSG00000155980	KIF5A	0	205948	-205948	19
rs11613352	12	57792580	4,00E-10	ENSG00000175203	DCTN2	0	245249	-245249	20
rs11613352	12	57792580	4,00E-10	ENSG00000166987	MBD6	0	262432	-262432	21
rs11613352	12	57792580	4,00E-10	ENSG00000175197	DDIT3	0	270843	-270843	22
rs11613352	12	57792580	4,00E-10	ENSG00000166986	MARS	0	275011	-275011	23
rs11613352	12	57792580	4,00E-10	ENSG00000123329	ARHGAP9	0	303766	-303766	24
rs11613352	12	57792580	4,00E-10	ENSG00000111087	GLI1	0	320318	-320318	25
rs11613352	12	57792580	4,00E-10	ENSG00000139269	INHBE	0	333300	-333300	26
rs11613352	12	57792580	4,00E-10	ENSG00000175189	INHBC	0	341752	-341752	27
rs11613352	12	57792580	4,00E-10	ENSG00000179912	R3HDM2	0	361575	-361575	28
rs11613352	12	57792580	4,00E-10	ENSG00000258830	AC137834.1	0	496096	-496096	29
rs11613352	12	57792580	4,00E-10	ENSG00000185482	STAC3	0	541387	-541387	30
rs11613352	12	57792580	4,00E-10	ENSG00000185633	NDUFA4L2	0	551865	-551865	31
rs11613352	12	57792580	4,00E-10	ENSG00000182199	SHMT2	0	557645	-557645	32
rs11613352	12	57792580	4,00E-10	ENSG00000182379	NXPH4	0	566131	-566131	33
rs11613352	12	57792580	4,00E-10	ENSG00000123384	LRP1	1	579229	-579229	34
rs11613352	12	57792580	4,00E-10	ENSG00000166888	STAT6	0	660441	-660441	35
rs11613352	12	57792580	4,00E-10	ENSG00000166886	NAB2	0	697104	-697104	36
rs11613352	12	57792580	4,00E-10	ENSG00000166881	NEMP1	0	704517	-704517	37
rs11613352	12	57792580	4,00E-10	ENSG00000166866	MYO1A	0	741382	-741382	38
rs11613352	12	57792580	4,00E-10	ENSG00000166863	TAC3	0	763697	-763697	39
rs11613352	12	57792580	4,00E-10	ENSG00000166860	ZBTB39	0	786134	-786134	40
rs11613352	12	57792580	4,00E-10	ENSG00000166856	GPR182	0	794139	-794139	41
rs11613352	12	57792580	4,00E-10	ENSG00000139547	RDH16	0	833206	-833206	42
rs11613352	12	57792580	4,00E-10	ENSG00000170426	SDR9C7	0	858175	-858175	43
rs11613352	12	57792580	4,00E-10	ENSG00000025423	HSD17B6	0	1004790	-1004790	44
rs11613352	12	57792580	4,00E-10	ENSG00000198056	PRIM1	0	1040207	-1040207	45
rs11613352	12	57792580	4,00E-10	ENSG00000196531	NACA	0	1060952	-1060952	46
rs11613352	12	57792580	4,00E-10	ENSG00000139263	LRIG3	0	1079569	1079569	47
rs11613352	12	57792580	4,00E-10	ENSG00000110958	PTGES3	0	1104172	-1104172	48
rs11613352	12	57792580	4,00E-10	ENSG00000110955	ATP5F1B	0	1146512	-1146512	49
rs11613352	12	57792580	4,00E-10	ENSG00000076108	BAZ2A	0	1155764	-1155764	50
rs11613352	12	57792580	4,00E-10	ENSG00000076067	RBMS2	0	1196384	-1196384	51
rs11613352	12	57792580	4,00E-10	ENSG00000135423	GLS2	0	1304166	-1304166	52
rs11613352	12	57792580	4,00E-10	ENSG00000176422	SPRYD4	0	1312873	-1312873	53
rs11613352	12	57792580	4,00E-10	ENSG00000135517	MIP	0	1323414	-1323414	54
rs11613352	12	57792580	4,00E-10	ENSG00000111602	TIMELESS	0	1343177	-1343177	55
rs11613352	12	57792580	4,00E-10	ENSG00000175336	APOF	0	1429757	-1429757	56
rs11613352	12	57792580	4,00E-10	ENSG00000170581	STAT2	0	1432425	-1432425	57
rs11613352	12	57792580	4,00E-10	ENSG00000110944	IL23A	0	1452170	-1452170	58
rs11613352	12	57792580	4,00E-10	ENSG00000135473	PAN2	0	1458527	-1458527	59
rs11613352	12	57792580	4,00E-10	ENSG00000257727	CNPY2	0	1476244	-1476244	60
rs11613352	12	57792580	4,00E-10	ENSG00000144785	AC073896.1	0	1476521	-1476521	61
rs11613352	12	57792580	4,00E-10	ENSG00000062485	CS	0	1492188	-1492188	62
rs11613352	12	57792580	4,00E-10	ENSG00000135469	COQ10A	0	1521614	-1521614	63
rs11613352	12	57792580	4,00E-10	ENSG00000139645	ANKRD52	0	1534189	-1534189	64
rs11613352	12	57792580	4,00E-10	ENSG00000139540	SLC39A5	0	1554734	-1554734	65
rs11613352	12	57792580	4,00E-10	ENSG00000139579	NABP2	0	1562726	-1562726	66
rs11613352	12	57792580	4,00E-10	ENSG00000181852	RNF41	0	1570647	-1570647	67
rs11613352	12	57792580	4,00E-10	ENSG00000139613	SMARCC2	0	1603013	-1603013	68
rs11613352	12	57792580	4,00E-10	ENSG00000092841	MYL6	0	1629084	-1629084	69
rs11613352	12	57792580	4,00E-10	ENSG00000196465	MYL6B	0	1632933	-1632933	70
rs11613352	12	57792580	4,00E-10	ENSG00000139641	ESYT1	0	1647909	-1647909	71
rs11613352	12	57792580	4,00E-10	ENSG00000135482	ZC3H10	0	1665066	-1665066	72
rs11613352	12	57792580	4,00E-10	ENSG00000229117	RPL41	0	1674637	-1674637	73
rs11613352	12	57792580	4,00E-10	ENSG00000170515	PA2G4	0	1678673	-1678673	74
rs11613352	12	57792580	4,00E-10	ENSG00000257411	AC034102.2	0	1683291	-1683291	75
rs11613352	12	57792580	4,00E-10	ENSG00000065361	ERBB3	0	1689075	-1689075	76
rs11613352	12	57792580	4,00E-10	ENSG00000197728	RPS26	0	1747904	-1747904	77
rs11613352	12	57792580	4,00E-10	ENSG00000123411	IKZF4	0	1754145	-1754145	78
rs11613352	12	57792580	4,00E-10	ENSG00000139531	SUOX	0	1785939	-1785939	79
rs11613352	12	57792580	4,00E-10	ENSG00000111540	RAB5B	0	1795897	-1795897	80
rs11613352	12	57792580	4,00E-10	ENSG00000118596	SLC16A7	0	1803487	1803487	81
rs11613352	12	57792580	4,00E-10	ENSG00000185664	PMEL	0	1819263	-1819263	82
rs11613352	12	57792580	4,00E-10	ENSG00000123374	CDK2	0	1819796	-1819796	83
rs11613352	12	57792580	4,00E-10	ENSG00000065357	DGKA	0	1838553	-1838553	84
rs11613352	12	57792580	4,00E-10	ENSG00000170473	PYM1	0	1859962	-1859962	85
rs11613352	12	57792580	4,00E-10	ENSG00000123342	MMP19	0	1949614	-1949614	86
rs11613352	12	57792580	4,00E-10	ENSG00000135392	DNAJC14	0	1961756	-1961756	87
rs11613352	12	57792580	4,00E-10	ENSG00000257390	AC023055.1	0	1965034	-1965034	88
rs11613352	12	57792580	4,00E-10	ENSG00000123353	ORMDL2	0	1970701	-1970701	89
rs11613352	12	57792580	4,00E-10	ENSG00000205323	SARNP	0	1974824	-1974824	90
rs11649653	16	30918487	3,00E-08	ENSG00000099364	FBXL19	0	4568	4568	1
rs11649653	16	30918487	3,00E-08	ENSG00000150281	CTF1	1	14927	-14927	2
rs11649653	16	30918487	3,00E-08	ENSG00000099385	BCL7C	0	23527	-23527	3
rs11649653	16	30918487	3,00E-08	ENSG00000175938	ORAI3	0	30579	30579	4
rs11649653	16	30918487	3,00E-08	ENSG00000099381	SETD1A	0	38807	38807	5
rs11649653	16	30918487	3,00E-08	ENSG00000099377	HSD3B7	0	66720	66720	6
rs11649653	16	30918487	3,00E-08	ENSG00000099365	STX1B	0	70769	70769	7
rs11649653	16	30918487	3,00E-08	ENSG00000103496	STX4	0	114402	114402	8
rs11649653	16	30918487	3,00E-08	ENSG00000102870	ZNF629	0	131285	-131285	9
rs11649653	16	30918487	3,00E-08	ENSG00000103549	RNF40	0	142180	-142180	10
rs11649653	16	30918487	3,00E-08	ENSG00000167394	ZNF668	0	142356	142356	11
rs11649653	16	30918487	3,00E-08	ENSG00000196118	CCDC189	0	155777	-155777	12
rs11649653	16	30918487	3,00E-08	ENSG00000167395	ZNF646	0	155935	155935	13
rs11649653	16	30918487	3,00E-08	ENSG00000156873	PHKG2	0	157311	-157311	14
rs11649653	16	30918487	3,00E-08	ENSG00000151006	PRSS53	0	164938	164938	15
rs11649653	16	30918487	3,00E-08	ENSG00000255439	AC135050.2	0	164952	164952	16
rs11649653	16	30918487	3,00E-08	ENSG00000167397	VKORC1	0	172355	172355	17
rs11649653	16	30918487	3,00E-08	ENSG00000282034	AC106886.5	0	173318	-173318	18
rs11649653	16	30918487	3,00E-08	ENSG00000281991	TMEM265	0	174206	-174206	19
rs11649653	16	30918487	3,00E-08	ENSG00000080603	SRCAP	0	177078	-177078	20
rs11649653	16	30918487	3,00E-08	ENSG00000103507	BCKDK	0	187620	187620	21
rs11649653	16	30918487	3,00E-08	ENSG00000103510	KAT8	0	197267	197267	22
rs11649653	16	30918487	3,00E-08	ENSG00000052344	PRSS8	0	212946	212946	23
rs11649653	16	30918487	3,00E-08	ENSG00000178226	PRSS36	0	220438	220438	24
rs11649653	16	30918487	3,00E-08	ENSG00000156860	FBRS	0	247673	-247673	25
rs11649653	16	30918487	3,00E-08	ENSG00000089280	FUS	0	261623	261623	26
rs11649653	16	30918487	3,00E-08	ENSG00000156858	PRR14	0	262047	-262047	27
rs11649653	16	30918487	3,00E-08	ENSG00000103490	PYCARD	0	282998	282998	28
rs11649653	16	30918487	3,00E-08	ENSG00000156853	ZNF689	0	294475	-294475	29
rs11649653	16	30918487	3,00E-08	ENSG00000177238	TRIM72	0	295534	295534	30
rs11649653	16	30918487	3,00E-08	ENSG00000169900	PYDC1	0	297475	297475	31
rs11649653	16	30918487	3,00E-08	ENSG00000197162	ZNF785	0	332716	-332716	32
rs11649653	16	30918487	3,00E-08	ENSG00000169896	ITGAM	0	341503	341503	33
rs11649653	16	30918487	3,00E-08	ENSG00000229809	ZNF688	0	345753	-345753	34
rs11649653	16	30918487	3,00E-08	ENSG00000169951	ZNF764	0	359989	-359989	35
rs11649653	16	30918487	3,00E-08	ENSG00000260869	AC002310.4	0	360208	-360208	36
rs11649653	16	30918487	3,00E-08	ENSG00000169955	ZNF747	0	383140	-383140	37
rs11649653	16	30918487	3,00E-08	ENSG00000261459	AC002310.5	0	383635	-383635	38
rs11649653	16	30918487	3,00E-08	ENSG00000169957	ZNF768	0	391666	-391666	39
rs11649653	16	30918487	3,00E-08	ENSG00000005844	ITGAL	0	395302	-395302	40
rs11649653	16	30918487	3,00E-08	ENSG00000140678	ITGAX	0	436647	436647	41
rs11649653	16	30918487	3,00E-08	ENSG00000179918	SEPHS2	0	472306	-472306	42
rs11649653	16	30918487	3,00E-08	ENSG00000156886	ITGAD	0	474825	474825	43
rs11649653	16	30918487	3,00E-08	ENSG00000179965	ZNF771	0	487379	-487379	44
rs11649653	16	30918487	3,00E-08	ENSG00000179958	DCTPP1	0	488412	-488412	45
rs11649653	16	30918487	3,00E-08	ENSG00000156885	COX6A2	0	509244	509244	46
rs11649653	16	30918487	3,00E-08	ENSG00000176723	ZNF843	0	514106	514106	47
rs11649653	16	30918487	3,00E-08	ENSG00000180035	ZNF48	0	518379	-518379	48
rs11649653	16	30918487	3,00E-08	ENSG00000180096	Sep/01	0	522496	-522496	49
rs11649653	16	30918487	3,00E-08	ENSG00000140691	ARMC5	0	539593	539593	50
rs11649653	16	30918487	3,00E-08	ENSG00000180209	MYLPF	0	540496	-540496	51
rs11649653	16	30918487	3,00E-08	ENSG00000169221	TBC1D10B	0	548223	-548223	52
rs11649653	16	30918487	3,00E-08	ENSG00000140682	TGFB1I1	0	553098	553098	53
rs11649653	16	30918487	3,00E-08	ENSG00000169217	CD2BP2	0	563126	-563126	54
rs11649653	16	30918487	3,00E-08	ENSG00000140675	SLC5A2	0	564515	564515	55
rs11649653	16	30918487	3,00E-08	ENSG00000140688	C16orf58	0	570984	570984	56
rs11649653	16	30918487	3,00E-08	ENSG00000169877	AHSP	0	609377	609377	57
rs11649653	16	30918487	3,00E-08	ENSG00000198064	NPIPB13	0	663977	-663977	58
rs11649653	16	30918487	3,00E-08	ENSG00000258130	AC106782.1	0	709416	-709416	59
rs11649653	16	30918487	3,00E-08	ENSG00000261052	SULT1A3	0	714177	-714177	60
rs11649653	16	30918487	3,00E-08	ENSG00000132207	SLX1A	0	720926	-720926	61
rs11649653	16	30918487	3,00E-08	ENSG00000169627	BOLA2B	0	724181	-724181	62
rs11649653	16	30918487	3,00E-08	ENSG00000102879	CORO1A	0	729411	-729411	63
rs11649653	16	30918487	3,00E-08	ENSG00000197302	ZNF720	0	794742	794742	64
rs11649653	16	30918487	3,00E-08	ENSG00000102882	MAPK3	0	794981	-794981	65
rs11649653	16	30918487	3,00E-08	ENSG00000102886	GDPD3	0	804631	-804631	66
rs11649653	16	30918487	3,00E-08	ENSG00000090238	YPEL3	0	821572	-821572	67
rs11649653	16	30918487	3,00E-08	ENSG00000149922	TBX6	0	826600	-826600	68
rs11649653	16	30918487	3,00E-08	ENSG00000149923	PPP4C	0	833110	-833110	69
rs11649653	16	30918487	3,00E-08	ENSG00000149925	ALDOA	0	848030	-848030	70
rs11649653	16	30918487	3,00E-08	ENSG00000149926	FAM57B	0	865509	-865509	71
rs11649653	16	30918487	3,00E-08	ENSG00000167194	C16orf92	0	890751	-890751	72
rs11649653	16	30918487	3,00E-08	ENSG00000149927	DOC2A	0	895217	-895217	73
rs11649653	16	30918487	3,00E-08	ENSG00000169592	INO80E	0	912694	-912694	74
rs11649653	16	30918487	3,00E-08	ENSG00000149929	HIRIP3	0	922051	-922051	75
rs11649653	16	30918487	3,00E-08	ENSG00000149930	TAOK2	0	926226	-926226	76
rs11649653	16	30918487	3,00E-08	ENSG00000149932	TMEM219	0	945435	-945435	77
rs11649653	16	30918487	3,00E-08	ENSG00000185947	ZNF267	0	955271	955271	78
rs11649653	16	30918487	3,00E-08	ENSG00000174943	KCTD13	0	991452	-991452	79
rs11649653	16	30918487	3,00E-08	ENSG00000174939	ASPHD1	0	998623	-998623	80
rs11649653	16	30918487	3,00E-08	ENSG00000174938	SEZ6L2	0	1018940	-1018940	81
rs11649653	16	30918487	3,00E-08	ENSG00000103502	CDIPT	0	1054751	-1054751	82
rs11649653	16	30918487	3,00E-08	ENSG00000013364	MVP	0	1070448	-1070448	83
rs11649653	16	30918487	3,00E-08	ENSG00000281348	AC120114.5	0	1087860	-1087860	84
rs11649653	16	30918487	3,00E-08	ENSG00000280789	PAGR1	0	1098370	-1098370	85
rs11649653	16	30918487	3,00E-08	ENSG00000280893	AC009133.6	0	1098395	-1098395	86
rs11649653	16	30918487	3,00E-08	ENSG00000167371	PRRT2	0	1102595	-1102595	87
rs11649653	16	30918487	3,00E-08	ENSG00000103495	MAZ	0	1107323	-1107323	88
rs11649653	16	30918487	3,00E-08	ENSG00000079616	KIF22	0	1113102	-1113102	89
rs11649653	16	30918487	3,00E-08	ENSG00000174992	ZG16	0	1135514	-1135514	90
rs11649653	16	30918487	3,00E-08	ENSG00000185905	C16orf54	0	1172481	-1172481	91
rs11649653	16	30918487	3,00E-08	ENSG00000103485	QPRT	0	1219788	-1219788	92
rs11649653	16	30918487	3,00E-08	ENSG00000277669	AC009086.2	0	1223343	-1223343	93
rs11649653	16	30918487	3,00E-08	ENSG00000197471	SPN	0	1247611	-1247611	94
rs11649653	16	30918487	3,00E-08	ENSG00000205456	TP53TG3D	0	1334232	1334232	95
rs11649653	16	30918487	3,00E-08	ENSG00000169203	NPIPB12	0	1412488	-1412488	96
rs11649653	16	30918487	3,00E-08	ENSG00000258150	AC133555.3	0	1450654	-1450654	97
rs11649653	16	30918487	3,00E-08	ENSG00000213648	SULT1A4	0	1453511	-1453511	98
rs11649653	16	30918487	3,00E-08	ENSG00000181625	SLX1B	0	1460268	-1460268	99
rs11649653	16	30918487	3,00E-08	ENSG00000183336	BOLA2	0	1463523	-1463523	100
rs11649653	16	30918487	3,00E-08	ENSG00000261740	BOLA2-SMG1P6	0	1463836	-1463836	101
rs11649653	16	30918487	3,00E-08	ENSG00000254206	NPIPB11	0	1514458	-1514458	102
rs11649653	16	30918487	3,00E-08	ENSG00000183632	TP53TG3	0	1755041	1755041	103
rs11649653	16	30918487	3,00E-08	ENSG00000213658	LAT	0	1927704	-1927704	104
rs11649653	16	30918487	3,00E-08	ENSG00000169682	SPNS1	0	1933939	-1933939	105
rs11649653	16	30918487	3,00E-08	ENSG00000176953	NFATC2IP	0	1951390	-1951390	106
rs11649653	16	30918487	3,00E-08	ENSG00000177455	CD19	0	1979141	-1979141	107
rs11649653	16	30918487	3,00E-08	ENSG00000177548	RABEP2	0	1981961	-1981961	108
rs1169288	12	121416650	1,00E-14	ENSG00000089094	KDM2B	0	12447	12447	1
rs1169288	12	121416650	1,00E-14	ENSG00000170633	RNF34	0	13973	13973	2
rs1169288	12	121416650	1,00E-14	ENSG00000089053	ANAPC5	0	16754	-16754	3
rs1169288	12	121416650	1,00E-14	ENSG00000110931	CAMKK2	0	118342	-118342	4
rs1169288	12	121416650	1,00E-14	ENSG00000135124	P2RX4	0	182544	-182544	5
rs1169288	12	121416650	1,00E-14	ENSG00000276045	ORAI1	0	209900	209900	6
rs1169288	12	121416650	1,00E-14	ENSG00000089041	P2RX7	0	228618	-228618	7
rs1169288	12	121416650	1,00E-14	ENSG00000139714	MORN3	0	232092	232092	8
rs1169288	12	121416650	1,00E-14	ENSG00000188735	TMEM120B	0	296102	296102	9
rs1169288	12	121416650	1,00E-14	ENSG00000139725	RHOF	0	361104	361104	10
rs1169288	12	121416650	1,00E-14	ENSG00000135114	OASL	0	377408	-377408	11
rs1169288	12	121416650	1,00E-14	ENSG00000139718	SETD1B	0	387530	387530	12
rs1169288	12	121416650	1,00E-14	ENSG00000157895	C12orf43	0	400148	-400148	13
rs1169288	12	121416650	1,00E-14	ENSG00000135100	HNF1A	1	414138	-414138	14
rs1169288	12	121416650	1,00E-14	ENSG00000158104	HPD	0	422877	422877	15
rs1169288	12	121416650	1,00E-14	ENSG00000110801	PSMD9	0	472081	472081	16
rs1169288	12	121416650	1,00E-14	ENSG00000256950	AC069503.2	0	472159	472159	17
rs1169288	12	121416650	1,00E-14	ENSG00000158023	WDR66	0	501212	501212	18
rs1169288	12	121416650	1,00E-14	ENSG00000157837	SPPL3	0	512279	-512279	19
rs1169288	12	121416650	1,00E-14	ENSG00000110987	BCL7A	0	602772	602772	20
rs1169288	12	121416650	1,00E-14	ENSG00000175727	MLXIP	0	662072	662072	21
rs1169288	12	121416650	1,00E-14	ENSG00000122971	ACADS	0	676642	-676642	22
rs1169288	12	121416650	1,00E-14	ENSG00000175970	UNC119B	0	693010	-693010	23
rs1169288	12	121416650	1,00E-14	ENSG00000110917	MLEC	0	714786	-714786	24
rs1169288	12	121416650	1,00E-14	ENSG00000157782	CABP1	0	749326	-749326	25
rs1169288	12	121416650	1,00E-14	ENSG00000158113	LRRC43	0	751088	751088	26
rs1169288	12	121416650	1,00E-14	ENSG00000204671	IL31	0	755380	755380	27
rs1169288	12	121416650	1,00E-14	ENSG00000176383	B3GNT4	0	786893	786893	28
rs1169288	12	121416650	1,00E-14	ENSG00000184047	DIABLO	0	791013	791013	29
rs1169288	12	121416650	1,00E-14	ENSG00000256861	AC048338.1	0	791129	791129	30
rs1169288	12	121416650	1,00E-14	ENSG00000139719	VPS33A	0	812914	812914	31
rs1169288	12	121416650	1,00E-14	ENSG00000167272	POP5	0	835252	-835252	32
rs1169288	12	121416650	1,00E-14	ENSG00000022840	RNF10	0	839056	-839056	33
rs1169288	12	121416650	1,00E-14	ENSG00000130779	CLIP1	0	854782	854782	34
rs1169288	12	121416650	1,00E-14	ENSG00000110871	COQ5	0	882216	-882216	35
rs1169288	12	121416650	1,00E-14	ENSG00000088986	DYNLL1	0	918157	-918157	36
rs1169288	12	121416650	1,00E-14	ENSG00000111786	SRSF9	0	946857	-946857	37
rs1169288	12	121416650	1,00E-14	ENSG00000257218	GATC	0	952901	-952901	38
rs1169288	12	121416650	1,00E-14	ENSG00000111780	AL021546.1	0	956644	-956644	39
rs1169288	12	121416650	1,00E-14	ENSG00000170855	TRIAP1	0	970238	-970238	40
rs1169288	12	121416650	1,00E-14	ENSG00000111775	COX6A1	0	975908	-975908	41
rs1169288	12	121416650	1,00E-14	ENSG00000135097	MSI1	0	1047470	-1047470	42
rs1169288	12	121416650	1,00E-14	ENSG00000033030	ZCCHC8	0	1054950	1054950	43
rs1169288	12	121416650	1,00E-14	ENSG00000111011	RSRC2	0	1086808	1086808	44
rs1169288	12	121416650	1,00E-14	ENSG00000170890	PLA2G1B	0	1088861	-1088861	45
rs1169288	12	121416650	1,00E-14	ENSG00000089163	SIRT4	0	1103401	-1103401	46
rs1169288	12	121416650	1,00E-14	ENSG00000184445	KNTC1	0	1110596	1110596	47
rs1169288	12	121416650	1,00E-14	ENSG00000089159	PXN	0	1150879	-1150879	48
rs1169288	12	121416650	1,00E-14	ENSG00000089157	RPLP0	0	1215415	-1215415	49
rs1169288	12	121416650	1,00E-14	ENSG00000089154	GCN1	0	1221940	-1221940	50
rs1169288	12	121416650	1,00E-14	ENSG00000182782	HCAR2	0	1284643	1284643	51
rs1169288	12	121416650	1,00E-14	ENSG00000255398	HCAR3	0	1298106	1298106	52
rs1169288	12	121416650	1,00E-14	ENSG00000111737	RAB35	0	1299148	-1299148	53
rs1169288	12	121416650	1,00E-14	ENSG00000196917	HCAR1	0	1309426	1309426	54
rs1169288	12	121416650	1,00E-14	ENSG00000135127	BICDL1	0	1322156	-1322156	55
rs1169288	12	121416650	1,00E-14	ENSG00000139726	DENR	0	1336124	1336124	56
rs1169288	12	121416650	1,00E-14	ENSG00000130783	CCDC62	0	1357677	1357677	57
rs1169288	12	121416650	1,00E-14	ENSG00000130787	HIP1R	0	1417803	1417803	58
rs1169288	12	121416650	1,00E-14	ENSG00000139722	VPS37B	0	1448678	1448678	59
rs1169288	12	121416650	1,00E-14	ENSG00000150967	ABCB9	0	1504301	1504301	60
rs1169288	12	121416650	1,00E-14	ENSG00000122966	CIT	0	1539359	-1539359	61
rs1169288	12	121416650	1,00E-14	ENSG00000111325	OGFOD2	0	1557930	1557930	62
rs1169288	12	121416650	1,00E-14	ENSG00000182196	ARL6IP4	0	1563410	1563410	63
rs1169288	12	121416650	1,00E-14	ENSG00000090975	PITPNM2	0	1566830	1566830	64
rs1169288	12	121416650	1,00E-14	ENSG00000111725	PRKAB1	0	1735020	-1735020	65
rs1169288	12	121416650	1,00E-14	ENSG00000051825	MPHOSPH9	0	1735670	1735670	66
rs1169288	12	121416650	1,00E-14	ENSG00000224982	TMEM233	0	1773584	-1773584	67
rs1169288	12	121416650	1,00E-14	ENSG00000130921	C12orf65	0	1816266	1816266	68
rs1169288	12	121416650	1,00E-14	ENSG00000111328	CDK2AP1	0	1844321	1844321	69
rs1169288	12	121416650	1,00E-14	ENSG00000139697	SBNO1	0	1872459	1872459	70
rs1169288	12	121416650	1,00E-14	ENSG00000183273	CCDC60	0	1875603	-1875603	71
rs1169288	12	121416650	1,00E-14	ENSG00000183955	KMT5A	0	1967123	1967123	72
rs1169288	12	121416650	1,00E-14	ENSG00000150977	RILPL2	0	1994033	1994033	73
rs11776767	8	10683929	1,00E-08	ENSG00000171060	C8orf74	0	11292	-11292	1
rs11776767	8	10683929	1,00E-08	ENSG00000183638	RP1L1	0	28258	28258	2
rs11776767	8	10683929	1,00E-08	ENSG00000171056	SOX7	0	39839	39839	3
rs11776767	8	10683929	1,00E-08	ENSG00000258724	AC105001.2	0	41470	41470	4
rs11776767	8	10683929	1,00E-08	ENSG00000254093	PINX1	1	81034	81034	5
rs11776767	8	10683929	1,00E-08	ENSG00000184647	PRSS55	0	129763	-129763	6
rs11776767	8	10683929	1,00E-08	ENSG00000253649	PRSS51	0	136344	-136344	7
rs11776767	8	10683929	1,00E-08	ENSG00000171044	XKR6	0	212116	212116	8
rs11776767	8	10683929	1,00E-08	ENSG00000175806	MSRA	0	255038	-255038	9
rs11776767	8	10683929	1,00E-08	ENSG00000104643	MTMR9	0	600487	600487	10
rs11776767	8	10683929	1,00E-08	ENSG00000177710	SLC35G5	0	646959	646959	11
rs11776767	8	10683929	1,00E-08	ENSG00000154319	FAM167A	0	737534	737534	12
rs11776767	8	10683929	1,00E-08	ENSG00000136573	BLK	0	802965	802965	13
rs11776767	8	10683929	1,00E-08	ENSG00000173273	TNKS	0	901583	-901583	14
rs11776767	8	10683929	1,00E-08	ENSG00000136574	GATA4	0	993030	993030	15
rs11776767	8	10683929	1,00E-08	ENSG00000154328	NEIL2	0	1085710	1085710	16
rs11776767	8	10683929	1,00E-08	ENSG00000079459	FDFT1	0	1111644	1111644	17
rs11776767	8	10683929	1,00E-08	ENSG00000164733	CTSB	0	1158595	1158595	18
rs11776767	8	10683929	1,00E-08	ENSG00000205884	DEFB136	0	1290008	1290008	19
rs11776767	8	10683929	1,00E-08	ENSG00000205883	DEFB135	0	1298392	1298392	20
rs11776767	8	10683929	1,00E-08	ENSG00000205882	DEFB134	0	1309245	1309245	21
rs11776767	8	10683929	1,00E-08	ENSG00000233050	DEFB130B	0	1380460	1380460	22
rs11776767	8	10683929	1,00E-08	ENSG00000215343	ZNF705D	0	1420460	1420460	23
rs11776767	8	10683929	1,00E-08	ENSG00000226430	USP17L7	0	1448488	1448488	24
rs11776767	8	10683929	1,00E-08	ENSG00000223443	USP17L2	0	1453239	1453239	25
rs11776767	8	10683929	1,00E-08	ENSG00000186523	FAM86B1	0	1498167	1498167	26
rs11776767	8	10683929	1,00E-08	ENSG00000173281	PPP1R3B	0	1532355	-1532355	27
rs11776767	8	10683929	1,00E-08	ENSG00000104626	ERI1	0	1567183	-1567183	28
rs11776767	8	10683929	1,00E-08	ENSG00000232948	DEFB130A	0	1627033	1627033	29
rs11776767	8	10683929	1,00E-08	ENSG00000145002	FAM86B2	0	1741685	1741685	30
rs11776767	8	10683929	1,00E-08	ENSG00000147324	MFHAS1	0	1790284	-1790284	31
rs11776767	8	10683929	1,00E-08	ENSG00000253958	CLDN23	0	1979823	-1979823	32
rs11869286	17	37813856	1,00E-13	ENSG00000275410	HNF1B	0	68609	-68609	1
rs11869286	17	37813856	1,00E-13	ENSG00000273513	TBC1D3K	0	110559	110559	2
rs11869286	17	37813856	1,00E-13	ENSG00000274512	TBC1D3L	0	164116	164116	3
rs11869286	17	37813856	1,00E-13	ENSG00000278053	DDX52	0	170392	-170392	4
rs11869286	17	37813856	1,00E-13	ENSG00000274419	TBC1D3D	0	190120	190120	5
rs11869286	17	37813856	1,00E-13	ENSG00000275066	SYNRG	0	204360	-204360	6
rs11869286	17	37813856	1,00E-13	ENSG00000278299	TBC1D3C	0	243837	243837	7
rs11869286	17	37813856	1,00E-13	ENSG00000276023	DUSP14	0	300355	-300355	8
rs11869286	17	37813856	1,00E-13	ENSG00000278599	TBC1D3E	0	314095	314095	9
rs11869286	17	37813856	1,00E-13	ENSG00000276234	TADA2A	0	334126	-334126	10
rs11869286	17	37813856	1,00E-13	ENSG00000274611	TBC1D3	0	367803	367803	11
rs11869286	17	37813856	1,00E-13	ENSG00000278540	ACACA	0	407038	-407038	12
rs11869286	17	37813856	1,00E-13	ENSG00000278505	C17orf78	0	421148	-421148	13
rs11869286	17	37813856	1,00E-13	ENSG00000278845	MRPL45	0	483167	483167	14
rs11869286	17	37813856	1,00E-13	ENSG00000277399	GPR179	0	511674	511674	15
rs11869286	17	37813856	1,00E-13	ENSG00000274211	SOCS7	0	538372	538372	16
rs11869286	17	37813856	1,00E-13	ENSG00000275832	ARHGAP23	0	605424	605424	17
rs11869286	17	37813856	1,00E-13	ENSG00000277363	SRCIN1	0	716160	716160	18
rs11869286	17	37813856	1,00E-13	ENSG00000275700	AATF	0	756985	-756985	19
rs11869286	17	37813856	1,00E-13	ENSG00000273604	EPOP	0	857847	857847	20
rs11869286	17	37813856	1,00E-13	ENSG00000273706	LHX1	0	869244	-869244	21
rs11869286	17	37813856	1,00E-13	ENSG00000275023	MLLT6	0	891686	891686	22
rs11869286	17	37813856	1,00E-13	ENSG00000277972	CISD3	0	916379	916379	23
rs11869286	17	37813856	1,00E-13	ENSG00000277258	PCGF2	0	920041	920041	24
rs11869286	17	37813856	1,00E-13	ENSG00000277791	PSMB3	0	938880	938880	25
rs11869286	17	37813856	1,00E-13	ENSG00000276293	PIP4K2B	0	951833	951833	26
rs11869286	17	37813856	1,00E-13	ENSG00000273559	CWC25	0	986578	986578	27
rs11869286	17	37813856	1,00E-13	ENSG00000275489	C17orf98	0	1021232	1021232	28
rs11869286	17	37813856	1,00E-13	ENSG00000125691	RPL23	0	1034009	1034009	29
rs11869286	17	37813856	1,00E-13	ENSG00000002834	LASP1	0	1056003	1056003	30
rs11869286	17	37813856	1,00E-13	ENSG00000263874	LINC00672	0	1111312	1111312	31
rs11869286	17	37813856	1,00E-13	ENSG00000204952	FBXO47	0	1122576	1122576	32
rs11869286	17	37813856	1,00E-13	ENSG00000278619	MRM1	0	1204885	-1204885	33
rs11869286	17	37813856	1,00E-13	ENSG00000278535	DHRS11	0	1213050	-1213050	34
rs11869286	17	37813856	1,00E-13	ENSG00000278311	GGNBP2	0	1224008	-1224008	35
rs11869286	17	37813856	1,00E-13	ENSG00000161381	PLXDC1	0	1249447	1249447	36
rs11869286	17	37813856	1,00E-13	ENSG00000278259	MYO19	0	1270421	-1270421	37
rs11869286	17	37813856	1,00E-13	ENSG00000277161	PIGW	0	1274546	-1274546	38
rs11869286	17	37813856	1,00E-13	ENSG00000273611	ZNHIT3	0	1314546	-1314546	39
rs11869286	17	37813856	1,00E-13	ENSG00000141748	ARL5C	0	1343038	1343038	40
rs11869286	17	37813856	1,00E-13	ENSG00000067191	CACNB1	0	1359600	1359600	41
rs11869286	17	37813856	1,00E-13	ENSG00000275954	TBC1D3F	0	1374290	-1374290	42
rs11869286	17	37813856	1,00E-13	ENSG00000108298	RPL19	0	1386427	1386427	43
rs11869286	17	37813856	1,00E-13	ENSG00000141750	STAC2	0	1396680	1396680	44
rs11869286	17	37813856	1,00E-13	ENSG00000274226	TBC1D3H	0	1425433	-1425433	45
rs11869286	17	37813856	1,00E-13	ENSG00000108306	FBXL20	0	1438788	1438788	46
rs11869286	17	37813856	1,00E-13	ENSG00000260287	TBC1D3G	0	1479097	-1479097	47
rs11869286	17	37813856	1,00E-13	ENSG00000274933	TBC1D3I	0	1549303	-1549303	48
rs11869286	17	37813856	1,00E-13	ENSG00000125686	MED1	0	1590429	1590429	49
rs11869286	17	37813856	1,00E-13	ENSG00000276070	CCL4L2	0	1600978	-1600978	50
rs11869286	17	37813856	1,00E-13	ENSG00000276085	CCL3L1	0	1617098	-1617098	51
rs11869286	17	37813856	1,00E-13	ENSG00000274808	TBC1D3B	0	1637220	-1637220	52
rs11869286	17	37813856	1,00E-13	ENSG00000167258	CDK12	0	1647655	1647655	53
rs11869286	17	37813856	1,00E-13	ENSG00000275302	CCL4	0	1708235	-1708235	54
rs11869286	17	37813856	1,00E-13	ENSG00000277632	CCL3	0	1723687	-1723687	55
rs11869286	17	37813856	1,00E-13	ENSG00000275385	CCL18	0	1741824	-1741824	56
rs11869286	17	37813856	1,00E-13	ENSG00000171532	NEUROD2	0	1789680	1789680	57
rs11869286	17	37813856	1,00E-13	ENSG00000274736	CCL23	0	1795888	-1795888	58
rs11869286	17	37813856	1,00E-13	ENSG00000275718	CCL15	0	1811818	-1811818	59
rs11869286	17	37813856	1,00E-13	ENSG00000275688	CCL15-CCL14	0	1812235	-1812235	60
rs11869286	17	37813856	1,00E-13	ENSG00000131771	PPP1R1B	0	1812884	1812884	61
rs11869286	17	37813856	1,00E-13	ENSG00000131748	STARD3	1	1823209	1823209	62
rs11869286	17	37813856	1,00E-13	ENSG00000276409	CCL14	0	1826852	-1826852	63
rs11869286	17	37813856	1,00E-13	ENSG00000275152	CCL16	0	1832360	-1832360	64
rs11869286	17	37813856	1,00E-13	ENSG00000173991	TCAP	0	1850331	1850331	65
rs11869286	17	37813856	1,00E-13	ENSG00000141744	PNMT	0	1854125	1854125	66
rs11869286	17	37813856	1,00E-13	ENSG00000161395	PGAP3	0	1857266	1857266	67
rs11869286	17	37813856	1,00E-13	ENSG00000275722	LYZL6	0	1870157	-1870157	68
rs11869286	17	37813856	1,00E-13	ENSG00000141736	ERBB2	0	1874058	1874058	69
rs11869286	17	37813856	1,00E-13	ENSG00000278023	RDM1	0	1883083	-1883083	70
rs11869286	17	37813856	1,00E-13	ENSG00000141741	MIEN1	0	1914640	1914640	71
rs11869286	17	37813856	1,00E-13	ENSG00000141738	GRB7	0	1924071	1924071	72
rs11869286	17	37813856	1,00E-13	ENSG00000271503	CCL5	0	1933063	-1933063	73
rs11869286	17	37813856	1,00E-13	ENSG00000161405	IKZF3	0	1943859	1943859	74
rs11869286	17	37813856	1,00E-13	ENSG00000270379	HEATR9	0	1944965	-1944965	75
rs11869286	17	37813856	1,00E-13	ENSG00000270647	TAF15	0	1949241	-1949241	76
rs12027135	1	25775733	4,00E+05	ENSG00000117643	MAN1C1	0	10474	10474	1
rs12027135	1	25775733	4,00E+05	ENSG00000162430	SELENON	0	24443	24443	2
rs12027135	1	25775733	4,00E+05	ENSG00000255054	AL020996.2	0	35737	35737	3
rs12027135	1	25775733	4,00E+05	ENSG00000117640	MTFR1L	0	42907	42907	4
rs12027135	1	25775733	4,00E+05	ENSG00000127423	AUNIP	0	56180	56180	5
rs12027135	1	25775733	4,00E+05	ENSG00000182749	PAQR7	0	85477	85477	6
rs12027135	1	25775733	4,00E+05	ENSG00000117632	STMN1	0	108448	108448	7
rs12027135	1	25775733	4,00E+05	ENSG00000158006	PAFAH2	0	184034	184034	8
rs12027135	1	25775733	4,00E+05	ENSG00000157978	LDLRAP1	1	206847	-206847	9
rs12027135	1	25775733	4,00E+05	ENSG00000158008	EXTL1	0	244151	244151	10
rs12027135	1	25775733	4,00E+05	ENSG00000158014	SLC30A2	0	261519	261519	11
rs12027135	1	25775733	4,00E+05	ENSG00000204178	MACO1	0	275524	-275524	12
rs12027135	1	25775733	4,00E+05	ENSG00000158022	TRIM63	0	275571	275571	13
rs12027135	1	25775733	4,00E+05	ENSG00000175087	PDIK1L	0	335432	335432	14
rs12027135	1	25775733	4,00E+05	ENSG00000188672	RHCE	0	345541	-345541	15
rs12027135	1	25775733	4,00E+05	ENSG00000197245	FAM110D	0	383287	383287	16
rs12027135	1	25775733	4,00E+05	ENSG00000236782	AL391650.1	0	393783	393783	17
rs12027135	1	25775733	4,00E+05	ENSG00000142684	ZNF593	0	394138	394138	18
rs12027135	1	25775733	4,00E+05	ENSG00000142675	CNKSR1	0	401670	401670	19
rs12027135	1	25775733	4,00E+05	ENSG00000183726	TMEM50A	0	413372	-413372	20
rs12027135	1	25775733	4,00E+05	ENSG00000188782	CATSPER4	0	414828	414828	21
rs12027135	1	25775733	4,00E+05	ENSG00000117616	RSRP1	0	437520	-437520	22
rs12027135	1	25775733	4,00E+05	ENSG00000187010	RHD	0	445288	-445288	23
rs12027135	1	25775733	4,00E+05	ENSG00000130695	CEP85	0	458420	458420	24
rs12027135	1	25775733	4,00E+05	ENSG00000142669	SH3BGRL3	0	503443	503443	25
rs12027135	1	25775733	4,00E+05	ENSG00000158062	UBXN11	0	505595	505595	26
rs12027135	1	25775733	4,00E+05	ENSG00000169442	CD52	0	542224	542224	27
rs12027135	1	25775733	4,00E+05	ENSG00000117614	SYF2	0	543231	-543231	28
rs12027135	1	25775733	4,00E+05	ENSG00000176092	CRYBG2	0	545965	545965	29
rs12027135	1	25775733	4,00E+05	ENSG00000176083	ZNF683	0	585901	585901	30
rs12027135	1	25775733	4,00E+05	ENSG00000131914	LIN28A	0	635045	635045	31
rs12027135	1	25775733	4,00E+05	ENSG00000117682	DHDDS	0	656549	656549	32
rs12027135	1	25775733	4,00E+05	ENSG00000198830	HMGN2	0	696717	696717	33
rs12027135	1	25775733	4,00E+05	ENSG00000117676	RPS6KA1	0	754028	754028	34
rs12027135	1	25775733	4,00E+05	ENSG00000020633	RUNX3	0	810612	-810612	35
rs12027135	1	25775733	4,00E+05	ENSG00000117713	ARID1A	0	917503	917503	36
rs12027135	1	25775733	4,00E+05	ENSG00000169504	CLIC4	0	931409	-931409	37
rs12027135	1	25775733	4,00E+05	ENSG00000060642	PIGV	0	1011739	1011739	38
rs12027135	1	25775733	4,00E+05	ENSG00000204160	ZDHHC18	0	1050977	1050977	39
rs12027135	1	25775733	4,00E+05	ENSG00000175793	SFN	0	1087405	1087405	40
rs12027135	1	25775733	4,00E+05	ENSG00000142751	GPN2	0	1100400	1100400	41
rs12027135	1	25775733	4,00E+05	ENSG00000133226	SRRM1	0	1102466	-1102466	42
rs12027135	1	25775733	4,00E+05	ENSG00000198746	GPATCH3	0	1114755	1114755	43
rs12027135	1	25775733	4,00E+05	ENSG00000090273	NUDC	0	1124505	1124505	44
rs12027135	1	25775733	4,00E+05	ENSG00000131910	NR0B2	0	1135756	1135756	45
rs12027135	1	25775733	4,00E+05	ENSG00000184454	NCMAP	0	1166405	-1166405	46
rs12027135	1	25775733	4,00E+05	ENSG00000175707	KDF1	0	1173829	1173829	47
rs12027135	1	25775733	4,00E+05	ENSG00000253368	TRNP1	0	1217974	1217974	48
rs12027135	1	25775733	4,00E+05	ENSG00000158246	FAM46B	0	1229287	1229287	49
rs12027135	1	25775733	4,00E+05	ENSG00000117602	RCAN3	0	1234693	-1234693	50
rs12027135	1	25775733	4,00E+05	ENSG00000001461	NIPAL3	0	1302757	-1302757	51
rs12027135	1	25775733	4,00E+05	ENSG00000090020	SLC9A1	0	1323082	1323082	52
rs12027135	1	25775733	4,00E+05	ENSG00000001460	STPG1	0	1358799	-1358799	53
rs12027135	1	25775733	4,00E+05	ENSG00000158055	GRHL3	0	1411251	-1411251	54
rs12027135	1	25775733	4,00E+05	ENSG00000142784	WDTC1	0	1458783	1458783	55
rs12027135	1	25775733	4,00E+05	ENSG00000186501	TMEM222	0	1546412	1546412	56
rs12027135	1	25775733	4,00E+05	ENSG00000142765	SYTL1	0	1566287	1566287	57
rs12027135	1	25775733	4,00E+05	ENSG00000142733	MAP3K6	0	1579451	1579451	58
rs12027135	1	25775733	4,00E+05	ENSG00000185436	IFNLR1	0	1587774	-1587774	59
rs12027135	1	25775733	4,00E+05	ENSG00000142748	FCN3	0	1593379	1593379	60
rs12027135	1	25775733	4,00E+05	ENSG00000174950	CD164L2	0	1603443	1603443	61
rs12027135	1	25775733	4,00E+05	ENSG00000181773	GPR3	0	1616911	1616911	62
rs12027135	1	25775733	4,00E+05	ENSG00000158195	WASF2	0	1628493	1628493	63
rs12027135	1	25775733	4,00E+05	ENSG00000142677	IL22RA1	0	1632612	-1632612	64
rs12027135	1	25775733	4,00E+05	ENSG00000142661	MYOM3	0	1663558	-1663558	65
rs12027135	1	25775733	4,00E+05	ENSG00000126705	AHDC1	0	1758302	1758302	66
rs12027135	1	25775733	4,00E+05	ENSG00000188529	SRSF10	0	1794806	-1794806	67
rs12027135	1	25775733	4,00E+05	ENSG00000189266	PNRC2	0	1812271	-1812271	68
rs12027135	1	25775733	4,00E+05	ENSG00000000938	FGR	0	1836331	1836331	69
rs12027135	1	25775733	4,00E+05	ENSG00000188822	CNR2	0	1862371	-1862371	70
rs12027135	1	25775733	4,00E+05	ENSG00000126709	IFI6	0	1890328	1890328	71
rs12027135	1	25775733	4,00E+05	ENSG00000179163	FUCA1	0	1907439	-1907439	72
rs12027135	1	25775733	4,00E+05	ENSG00000117305	HMGCL	0	1937113	-1937113	73
rs12027135	1	25775733	4,00E+05	ENSG00000009780	FAM76A	0	1950246	1950246	74
rs12027135	1	25775733	4,00E+05	ENSG00000117308	GALE	0	1974929	-1974929	75
rs12027135	1	25775733	4,00E+05	ENSG00000011009	LYPLA2	0	1980194	-1980194	76
rs12027135	1	25775733	4,00E+05	ENSG00000057757	PITHD1	0	1987501	-1987501	77
rs12027135	1	25775733	4,00E+05	ENSG00000117758	STX12	0	1997450	1997450	78
rs12328675	2	165540800	3,00E-10	ENSG00000178662	CSRNP3	0	71153	-71153	1
rs12328675	2	165540800	3,00E-10	ENSG00000136531	SCN2A	0	148490	-148490	2
rs12328675	2	165540800	3,00E-10	ENSG00000115339	GALNT3	0	206791	206791	3
rs12328675	2	165540800	3,00E-10	ENSG00000123607	TTC21B	0	316675	316675	4
rs12328675	2	165540800	3,00E-10	ENSG00000153253	SCN3A	0	336733	-336733	5
rs12328675	2	165540800	3,00E-10	ENSG00000144285	SCN1A	0	443841	443841	6
rs12328675	2	165540800	3,00E-10	ENSG00000169507	SLC38A11	0	585275	-585275	7
rs12328675	2	165540800	3,00E-10	ENSG00000169432	SCN9A	0	654385	654385	8
rs12328675	2	165540800	3,00E-10	ENSG00000082438	COBLL1	1	697121	-697121	9
rs12328675	2	165540800	3,00E-10	ENSG00000136546	SCN7A	0	862773	862773	10
rs12328675	2	165540800	3,00E-10	ENSG00000115290	GRB14	0	918952	-918952	11
rs12328675	2	165540800	3,00E-10	ENSG00000163092	XIRP2	0	1347687	1347687	12
rs12328675	2	165540800	3,00E-10	ENSG00000182263	FIGN	0	1804788	-1804788	13
rs1260326	2	27730940	6,00E-118	ENSG00000163798	SLC4A1AP	0	35964	-35964	1
rs1260326	2	27730940	6,00E-118	ENSG00000243147	MRPL33	0	40777	40777	2
rs1260326	2	27730940	6,00E-118	ENSG00000171174	RBKS	0	50424	50424	3
rs1260326	2	27730940	6,00E-118	ENSG00000119760	SUPT7L	0	67100	-67100	4
rs1260326	2	27730940	6,00E-118	ENSG00000198522	GPN1	0	79432	-79432	5
rs1260326	2	27730940	6,00E-118	ENSG00000176714	CCDC121	0	101928	-101928	6
rs1260326	2	27730940	6,00E-118	ENSG00000243943	ZNF512	0	107725	-107725	7
rs1260326	2	27730940	6,00E-118	ENSG00000221843	C2orf16	0	148219	-148219	8
rs1260326	2	27730940	6,00E-118	ENSG00000158019	BABAM2	0	159001	159001	9
rs1260326	2	27730940	6,00E-118	ENSG00000084734	GCKR	1	207256	-207256	10
rs1260326	2	27730940	6,00E-118	ENSG00000115226	FNDC4	0	235695	-235695	11
rs1260326	2	27730940	6,00E-118	ENSG00000138002	IFT172	0	241151	-241151	12
rs1260326	2	27730940	6,00E-118	ENSG00000157992	KRTCAP3	0	284459	-284459	13
rs1260326	2	27730940	6,00E-118	ENSG00000115216	NRBP1	0	288681	-288681	14
rs1260326	2	27730940	6,00E-118	ENSG00000115241	PPM1G	0	321253	-321253	15
rs1260326	2	27730940	6,00E-118	ENSG00000163795	ZNF513	0	350150	-350150	16
rs1260326	2	27730940	6,00E-118	ENSG00000115234	SNX17	0	353407	-353407	17
rs1260326	2	27730940	6,00E-118	ENSG00000115211	EIF2B4	0	360454	-360454	18
rs1260326	2	27730940	6,00E-118	ENSG00000115207	GTF3C2	0	373906	-373906	19
rs1260326	2	27730940	6,00E-118	ENSG00000115204	MPV17	0	405260	-405260	20
rs1260326	2	27730940	6,00E-118	ENSG00000163794	UCN	0	422495	-422495	21
rs1260326	2	27730940	6,00E-118	ENSG00000138100	TRIM54	0	423501	-423501	22
rs1260326	2	27730940	6,00E-118	ENSG00000163793	DNAJC5G	0	449441	-449441	23
rs1260326	2	27730940	6,00E-118	ENSG00000115194	SLC30A3	0	455123	-455123	24
rs1260326	2	27730940	6,00E-118	ENSG00000084774	CAD	0	486997	-486997	25
rs1260326	2	27730940	6,00E-118	ENSG00000138085	ATRAID	0	513762	-513762	26
rs1260326	2	27730940	6,00E-118	ENSG00000138074	SLC5A6	0	517982	-517982	27
rs1260326	2	27730940	6,00E-118	ENSG00000163792	TCF23	0	573966	-573966	28
rs1260326	2	27730940	6,00E-118	ENSG00000186143	PRR30	0	591530	-591530	29
rs1260326	2	27730940	6,00E-118	ENSG00000138073	PREB	0	596265	-596265	30
rs1260326	2	27730940	6,00E-118	ENSG00000143994	ABHD1	0	600128	-600128	31
rs1260326	2	27730940	6,00E-118	ENSG00000138028	CGREF1	0	611825	-611825	32
rs1260326	2	27730940	6,00E-118	ENSG00000138030	KHK	0	630168	-630168	33
rs1260326	2	27730940	6,00E-118	ENSG00000138080	EMILIN1	0	644532	-644532	34
rs1260326	2	27730940	6,00E-118	ENSG00000228474	OST4	0	659167	-659167	35
rs1260326	2	27730940	6,00E-118	ENSG00000084693	AGBL5	0	660318	-660318	36
rs1260326	2	27730940	6,00E-118	ENSG00000075426	FOSL2	0	661508	661508	37
rs1260326	2	27730940	6,00E-118	ENSG00000119777	TMEM214	0	689245	-689245	38
rs1260326	2	27730940	6,00E-118	ENSG00000084764	MAPRE3	0	703744	-703744	39
rs1260326	2	27730940	6,00E-118	ENSG00000163803	PLB1	0	726205	726205	40
rs1260326	2	27730940	6,00E-118	ENSG00000157851	DPYSL5	0	780589	-780589	41
rs1260326	2	27730940	6,00E-118	ENSG00000115163	CENPA	0	929873	-929873	42
rs1260326	2	27730940	6,00E-118	ENSG00000213699	SLC35F6	0	949709	-949709	43
rs1260326	2	27730940	6,00E-118	ENSG00000171303	KCNK3	0	997520	-997520	44
rs1260326	2	27730940	6,00E-118	ENSG00000213639	PPP1CB	0	1020700	1020700	45
rs1260326	2	27730940	6,00E-118	ENSG00000163806	SPDYA	0	1051577	1051577	46
rs1260326	2	27730940	6,00E-118	ENSG00000157884	CIB4	0	1089572	-1089572	47
rs1260326	2	27730940	6,00E-118	ENSG00000171103	TRMT61B	0	1118881	1118881	48
rs1260326	2	27730940	6,00E-118	ENSG00000173557	C2orf70	0	1151408	-1151408	49
rs1260326	2	27730940	6,00E-118	ENSG00000163811	WDR43	0	1163703	1163703	50
rs1260326	2	27730940	6,00E-118	ENSG00000115155	OTOF	0	1172242	-1172242	51
rs1260326	2	27730940	6,00E-118	ENSG00000189350	TOGARAM2	0	1225671	1225671	52
rs1260326	2	27730940	6,00E-118	ENSG00000157856	DRC1	0	1274229	-1274229	53
rs1260326	2	27730940	6,00E-118	ENSG00000179270	C2orf71	0	1330036	1330036	54
rs1260326	2	27730940	6,00E-118	ENSG00000138018	SELENOI	0	1335049	-1335049	55
rs1260326	2	27730940	6,00E-118	ENSG00000115295	CLIP4	0	1366765	1366765	56
rs1260326	2	27730940	6,00E-118	ENSG00000173567	ADGRF3	0	1384123	-1384123	57
rs1260326	2	27730940	6,00E-118	ENSG00000138029	HADHB	0	1440472	-1440472	58
rs1260326	2	27730940	6,00E-118	ENSG00000171094	ALK	0	1461834	1461834	59
rs1260326	2	27730940	6,00E-118	ENSG00000084754	HADHA	0	1486214	-1486214	60
rs1260326	2	27730940	6,00E-118	ENSG00000157833	GAREM2	0	1541277	-1541277	61
rs1260326	2	27730940	6,00E-118	ENSG00000084733	RAB10	0	1593486	-1593486	62
rs1260326	2	27730940	6,00E-118	ENSG00000084731	KIF3C	0	1748191	-1748191	63
rs1260326	2	27730940	6,00E-118	ENSG00000143970	ASXL2	0	1852424	-1852424	64
rs12670798	7	21607352	9,00E-10	ENSG00000105877	DNAH11	1	64137	-64137	1
rs12670798	7	21607352	9,00E-10	ENSG00000105866	SP4	0	92530	-92530	2
rs12670798	7	21607352	9,00E-10	ENSG00000164649	CDCA7L	0	293548	293548	3
rs12670798	7	21607352	9,00E-10	ENSG00000136237	RAPGEF5	0	510886	510886	4
rs12670798	7	21607352	9,00E-10	ENSG00000105889	STEAP1B	0	812092	812092	5
rs12670798	7	21607352	9,00E-10	ENSG00000164651	SP8	0	820466	-820466	6
rs12670798	7	21607352	9,00E-10	ENSG00000004846	ABCB5	0	830314	-830314	7
rs12670798	7	21607352	9,00E-10	ENSG00000136244	IL6	0	1118532	1118532	8
rs12670798	7	21607352	9,00E-10	ENSG00000105855	ITGB8	0	1191598	-1191598	9
rs12670798	7	21607352	9,00E-10	ENSG00000196683	TOMM7	0	1205276	1205276	10
rs12670798	7	21607352	9,00E-10	ENSG00000122591	FAM126A	0	1282019	1282019	11
rs12670798	7	21607352	9,00E-10	ENSG00000183742	MACC1	0	1389948	-1389948	12
rs12670798	7	21607352	9,00E-10	ENSG00000122550	KLHL7	0	1498406	1498406	13
rs12670798	7	21607352	9,00E-10	ENSG00000136243	NUPL2	0	1574475	1574475	14
rs12670798	7	21607352	9,00E-10	ENSG00000136235	GPNMB	0	1628615	1628615	15
rs12670798	7	21607352	9,00E-10	ENSG00000156928	MALSU1	0	1691387	1691387	16
rs12670798	7	21607352	9,00E-10	ENSG00000136231	IGF2BP3	0	1702857	1702857	17
rs12670798	7	21607352	9,00E-10	ENSG00000173452	TMEM196	0	1833754	-1833754	18
rs12670798	7	21607352	9,00E-10	ENSG00000164548	TRA2A	0	1897428	1897428	19
rs12670798	7	21607352	9,00E-10	ENSG00000105849	TWISTNB	0	1898265	-1898265	20
rs12670798	7	21607352	9,00E-10	ENSG00000169193	CCDC126	0	1990027	1990027	21
rs12678919	8	19844222	2,00E-99	ENSG00000104613	INTS10	0	7861	7861	1
rs12678919	8	19844222	2,00E-99	ENSG00000175445	LPL	1	57495	57495	2
rs12678919	8	19844222	2,00E-99	ENSG00000147408	CSGALNACT1	0	86193	-86193	3
rs12678919	8	19844222	2,00E-99	ENSG00000036565	SLC18A1	0	300633	300633	4
rs12678919	8	19844222	2,00E-99	ENSG00000147416	ATP6V1B2	0	353145	353145	5
rs12678919	8	19844222	2,00E-99	ENSG00000061337	LZTS1	0	401943	401943	6
rs12678919	8	19844222	2,00E-99	ENSG00000104611	SH2D4A	0	448004	-448004	7
rs12678919	8	19844222	2,00E-99	ENSG00000156011	PSD3	0	759492	-759492	8
rs12678919	8	19844222	2,00E-99	ENSG00000156006	NAT2	0	1443004	-1443004	9
rs12678919	8	19844222	2,00E-99	ENSG00000171428	NAT1	0	1620533	-1620533	10
rs12678919	8	19844222	2,00E-99	ENSG00000104763	ASAH1	0	1759224	-1759224	11
rs12678919	8	19844222	2,00E-99	ENSG00000078674	PCM1	0	1814278	-1814278	12
rs12678919	8	19844222	2,00E-99	ENSG00000168546	GFRA2	0	1846181	1846181	13
rs12678919	8	19844222	2,00E-99	ENSG00000104760	FGL1	0	1933857	-1933857	14
rs12916	5	74656539	9,00E-47	ENSG00000171617	ENC1	0	15115	-15115	1
rs12916	5	74656539	9,00E-47	ENSG00000049860	HEXB	0	16516	-16516	2
rs12916	5	74656539	9,00E-47	ENSG00000164347	GFM2	0	64665	64665	3
rs12916	5	74656539	9,00E-47	ENSG00000164346	NSA2	0	110452	110452	4
rs12916	5	74656539	9,00E-47	ENSG00000198780	FAM169A	0	121035	121035	5
rs12916	5	74656539	9,00E-47	ENSG00000176928	GCNT4	0	368807	368807	6
rs12916	5	74656539	9,00E-47	ENSG00000145700	ANKRD31	0	411736	411736	7
rs12916	5	74656539	9,00E-47	ENSG00000113161	HMGCR	1	679790	679790	8
rs12916	5	74656539	9,00E-47	ENSG00000113163	COL4A3BP	0	699806	699806	9
rs12916	5	74656539	9,00E-47	ENSG00000214944	ARHGEF28	0	714546	-714546	10
rs12916	5	74656539	9,00E-47	ENSG00000122008	POLK	0	855217	855217	11
rs12916	5	74656539	9,00E-47	ENSG00000189045	ANKDD1B	0	954920	954920	12
rs12916	5	74656539	9,00E-47	ENSG00000152359	POC5	0	1017585	1017585	13
rs12916	5	74656539	9,00E-47	ENSG00000164338	UTP15	0	1073162	-1073162	14
rs12916	5	74656539	9,00E-47	ENSG00000164331	ANKRA2	0	1090853	-1090853	15
rs12916	5	74656539	9,00E-47	ENSG00000145741	BTF3	0	1150904	-1150904	16
rs12916	5	74656539	9,00E-47	ENSG00000251493	FOXD1	0	1208012	-1208012	17
rs12916	5	74656539	9,00E-47	ENSG00000122012	SV2C	0	1426633	1426633	18
rs12916	5	74656539	9,00E-47	ENSG00000164325	TMEM174	0	1481396	-1481396	19
rs12916	5	74656539	9,00E-47	ENSG00000157111	TMEM171	0	1524722	-1524722	20
rs12916	5	74656539	9,00E-47	ENSG00000157107	FCHO2	0	1566017	-1566017	21
rs12916	5	74656539	9,00E-47	ENSG00000083312	TNPO1	0	1739806	-1739806	22
rs12916	5	74656539	9,00E-47	ENSG00000145703	IQGAP2	0	1746710	1746710	23
rs12916	5	74656539	9,00E-47	ENSG00000164220	F2RL2	0	1958943	1958943	24
rs13107325	4	103188709	7,00E+04	ENSG00000138778	CENPE	0	9700	9700	1
rs13107325	4	103188709	7,00E+04	ENSG00000164039	BDH2	0	88826	-88826	2
rs13107325	4	103188709	7,00E+04	ENSG00000164038	SLC9B2	0	102880	-102880	3
rs13107325	4	103188709	7,00E+04	ENSG00000164037	SLC9B1	0	168970	-168970	4
rs13107325	4	103188709	7,00E+04	ENSG00000145354	CISD2	0	295902	-295902	5
rs13107325	4	103188709	7,00E+04	ENSG00000109332	UBE2D3	0	319813	-319813	6
rs13107325	4	103188709	7,00E+04	ENSG00000169836	TACR3	0	397322	397322	7
rs13107325	4	103188709	7,00E+04	ENSG00000109323	MANBA	0	427715	-427715	8
rs13107325	4	103188709	7,00E+04	ENSG00000109320	NFKB1	0	571407	-571407	9
rs13107325	4	103188709	7,00E+04	ENSG00000138821	SLC39A8	1	757451	-757451	10
rs13107325	4	103188709	7,00E+04	ENSG00000153064	BANK1	0	1113897	-1113897	11
rs13107325	4	103188709	7,00E+04	ENSG00000168772	CXXC4	0	1279603	1279603	12
rs13107325	4	103188709	7,00E+04	ENSG00000138814	PPP3CA	0	1840431	-1840431	13
rs13107325	4	103188709	7,00E+04	ENSG00000168769	TET2	0	1957166	1957166	14
rs13238203	7	72129667	1,00E-09	ENSG00000183166	CALN1	0	317484	317484	1
rs13238203	7	72129667	1,00E-09	ENSG00000185274	GALNT17	0	416067	-416067	2
rs13238203	7	72129667	1,00E-09	ENSG00000277149	TYW1B	1	429077	429077	3
rs13238203	7	72129667	1,00E-09	ENSG00000196313	POM121	0	749698	749698	4
rs13238203	7	72129667	1,00E-09	ENSG00000155428	TRIM74	0	829818	829818	5
rs13238203	7	72129667	1,00E-09	ENSG00000130305	NSUN5	0	1172850	1172850	6
rs13238203	7	72129667	1,00E-09	ENSG00000146755	TRIM50	0	1182872	1182872	7
rs13238203	7	72129667	1,00E-09	ENSG00000077800	FKBP6	0	1198497	1198497	8
rs13238203	7	72129667	1,00E-09	ENSG00000188763	FZD9	0	1304116	1304116	9
rs13238203	7	72129667	1,00E-09	ENSG00000009954	BAZ1B	0	1310731	1310731	10
rs13238203	7	72129667	1,00E-09	ENSG00000158321	AUTS2	0	1336172	-1336172	11
rs13238203	7	72129667	1,00E-09	ENSG00000106635	BCL7B	0	1406689	1406689	12
rs13238203	7	72129667	1,00E-09	ENSG00000106638	TBL2	0	1439265	1439265	13
rs13238203	7	72129667	1,00E-09	ENSG00000009950	MLXIPL	0	1463527	1463527	14
rs13238203	7	72129667	1,00E-09	ENSG00000176428	VPS37D	0	1538158	1538158	15
rs13238203	7	72129667	1,00E-09	ENSG00000176410	DNAJC30	0	1551302	1551302	16
rs13238203	7	72129667	1,00E-09	ENSG00000071462	BUD23	0	1553358	1553358	17
rs13238203	7	72129667	1,00E-09	ENSG00000106089	STX1A	0	1569539	1569539	18
rs13238203	7	72129667	1,00E-09	ENSG00000106077	ABHD11	0	1606427	1606427	19
rs13238203	7	72129667	1,00E-09	ENSG00000165215	CLDN3	0	1639330	1639330	20
rs13238203	7	72129667	1,00E-09	ENSG00000189143	CLDN4	0	1669875	1669875	21
rs13238203	7	72129667	1,00E-09	ENSG00000165171	METTL27	0	1704923	1704923	22
rs13238203	7	72129667	1,00E-09	ENSG00000175877	TMEM270	0	1731492	1731492	23
rs13238203	7	72129667	1,00E-09	ENSG00000049540	ELN	0	1898122	1898122	24
rs13238203	7	72129667	1,00E-09	ENSG00000106683	LIMK1	0	1953266	1953266	25
rs1367117	2	21263900	4,00E-98	ENSG00000218819	TDRD15	0	120628	-120628	1
rs1367117	2	21263900	4,00E-98	ENSG00000084674	APOB	1	219827	-219827	2
rs1367117	2	21263900	4,00E-98	ENSG00000118961	LDAH	0	440770	-440770	3
rs1367117	2	21263900	4,00E-98	ENSG00000143869	GDF7	0	584655	-584655	4
rs1367117	2	21263900	4,00E-98	ENSG00000118960	HS1BP3	0	612811	-612811	5
rs1367117	2	21263900	4,00E-98	ENSG00000143878	RHOB	0	814455	-814455	6
rs1367117	2	21263900	4,00E-98	ENSG00000055917	PUM2	0	911666	-911666	7
rs1367117	2	21263900	4,00E-98	ENSG00000115884	SDC1	0	1038467	-1038467	8
rs1367117	2	21263900	4,00E-98	ENSG00000068697	LAPTM4A	0	1211872	-1211872	9
rs1367117	2	21263900	4,00E-98	ENSG00000132031	MATN3	0	1251206	-1251206	10
rs1367117	2	21263900	4,00E-98	ENSG00000118965	WDR35	0	1273769	-1273769	11
rs1367117	2	21263900	4,00E-98	ENSG00000183891	TTC32	0	1361914	-1361914	12
rs1367117	2	21263900	4,00E-98	ENSG00000143867	OSR1	0	1905247	-1905247	13
rs1495741	8	18272881	5,00E-14	ENSG00000171428	NAT1	0	49192	-49192	1
rs1495741	8	18272881	5,00E-14	ENSG00000156006	NAT2	1	118364	118364	2
rs1495741	8	18272881	5,00E-14	ENSG00000104763	ASAH1	0	187883	-187883	3
rs1495741	8	18272881	5,00E-14	ENSG00000078674	PCM1	0	242937	-242937	4
rs1495741	8	18272881	5,00E-14	ENSG00000156011	PSD3	0	254420	254420	5
rs1495741	8	18272881	5,00E-14	ENSG00000104760	FGL1	0	362516	-362516	6
rs1495741	8	18272881	5,00E-14	ENSG00000129422	MTUS1	0	471964	-471964	7
rs1495741	8	18272881	5,00E-14	ENSG00000104213	PDGFRL	0	628810	-628810	8
rs1495741	8	18272881	5,00E-14	ENSG00000003989	SLC7A2	0	702308	-702308	9
rs1495741	8	18272881	5,00E-14	ENSG00000003987	MTMR7	0	859353	-859353	10
rs1495741	8	18272881	5,00E-14	ENSG00000155975	VPS37A	0	970454	-970454	11
rs1495741	8	18272881	5,00E-14	ENSG00000198791	CNOT7	0	1026003	-1026003	12
rs1495741	8	18272881	5,00E-14	ENSG00000104611	SH2D4A	0	1040736	1040736	13
rs1495741	8	18272881	5,00E-14	ENSG00000104219	ZDHHC2	0	1048082	-1048082	14
rs1495741	8	18272881	5,00E-14	ENSG00000147408	CSGALNACT1	0	1131280	1131280	15
rs1495741	8	18272881	5,00E-14	ENSG00000155970	MICU3	0	1150237	-1150237	16
rs1495741	8	18272881	5,00E-14	ENSG00000078579	FGF20	0	1270700	-1270700	17
rs1495741	8	18272881	5,00E-14	ENSG00000104613	INTS10	0	1544259	1544259	18
rs1495741	8	18272881	5,00E-14	ENSG00000175445	LPL	0	1628836	1628836	19
rs1495741	8	18272881	5,00E-14	ENSG00000038945	MSR1	0	1705391	-1705391	20
rs1495741	8	18272881	5,00E-14	ENSG00000036565	SLC18A1	0	1871974	1871974	21
rs1495741	8	18272881	5,00E-14	ENSG00000147416	ATP6V1B2	0	1924486	1924486	22
rs1495741	8	18272881	5,00E-14	ENSG00000061337	LZTS1	0	1973284	1973284	23
rs1532085	15	58683366	3,00E-80	ENSG00000137845	ADAM10	0	66612	66612	1
rs1532085	15	58683366	3,00E-80	ENSG00000128923	MINDY2	0	87826	87826	2
rs1532085	15	58683366	3,00E-80	ENSG00000166035	LIPC	1	113523	-113523	3
rs1532085	15	58683366	3,00E-80	ENSG00000157450	RNF111	0	181809	181809	4
rs1532085	15	58683366	3,00E-80	ENSG00000128918	ALDH1A2	0	185500	-185500	5
rs1532085	15	58683366	3,00E-80	ENSG00000137776	SLTM	0	195679	195679	6
rs1532085	15	58683366	3,00E-80	ENSG00000157456	CCNB2	0	421712	421712	7
rs1532085	15	58683366	3,00E-80	ENSG00000157483	MYO1E	0	449068	449068	8
rs1532085	15	58683366	3,00E-80	ENSG00000103569	AQP9	0	497455	-497455	9
rs1532085	15	58683366	3,00E-80	ENSG00000171989	LDHAL6B	0	523457	523457	10
rs1532085	15	58683366	3,00E-80	ENSG00000157470	FAM81A	0	689327	689327	11
rs1532085	15	58683366	3,00E-80	ENSG00000255529	POLR2M	0	900604	-900604	12
rs1532085	15	58683366	3,00E-80	ENSG00000140297	GCNT3	0	911509	911509	13
rs1532085	15	58683366	3,00E-80	ENSG00000140307	GTF2A2	0	954696	954696	14
rs1532085	15	58683366	3,00E-80	ENSG00000137878	GCOM1	0	968621	-968621	15
rs1532085	15	58683366	3,00E-80	ENSG00000140299	BNIP2	0	975780	975780	16
rs1532085	15	58683366	3,00E-80	ENSG00000263155	MYZAP	0	998002	-998002	17
rs1532085	15	58683366	3,00E-80	ENSG00000128849	CGNL1	0	1132639	-1132639	18
rs1532085	15	58683366	3,00E-80	ENSG00000171956	FOXB1	0	1320856	1320856	19
rs1532085	15	58683366	3,00E-80	ENSG00000140262	TCF12	0	1384085	-1384085	20
rs1532085	15	58683366	3,00E-80	ENSG00000182718	ANXA2	0	1663768	1663768	21
rs1532085	15	58683366	3,00E-80	ENSG00000128915	ICE2	0	1736243	1736243	22
rs1532085	15	58683366	3,00E-80	ENSG00000069667	RORA	0	1804918	1804918	23
rs1532085	15	58683366	3,00E-80	ENSG00000137871	ZNF280D	0	1949280	-1949280	24
rs1564348	6	160578860	2,00E-17	ENSG00000198670	LPA	1	47377	-47377	1
rs1564348	6	160578860	2,00E-17	ENSG00000122194	PLG	0	123378	123378	2
rs1564348	6	160578860	2,00E-17	ENSG00000146477	SLC22A3	0	126279	-126279	3
rs1564348	6	160578860	2,00E-17	ENSG00000112499	SLC22A2	0	301222	-301222	4
rs1564348	6	160578860	2,00E-17	ENSG00000085511	MAP3K4	0	412867	412867	5
rs1564348	6	160578860	2,00E-17	ENSG00000175003	SLC22A1	0	420142	-420142	6
rs1564348	6	160578860	2,00E-17	ENSG00000197081	IGF2R	0	465353	-465353	7
rs1564348	6	160578860	2,00E-17	ENSG00000026652	AGPAT4	0	551119	551119	8
rs1564348	6	160578860	2,00E-17	ENSG00000130368	MAS1	0	662330	-662330	9
rs1564348	6	160578860	2,00E-17	ENSG00000146453	PNLDC1	0	758156	-758156	10
rs1564348	6	160578860	2,00E-17	ENSG00000185345	PRKN	0	768560	768560	11
rs1564348	6	160578860	2,00E-17	ENSG00000112110	MRPL18	0	780424	-780424	12
rs1564348	6	160578860	2,00E-17	ENSG00000120438	TCP1	0	789111	-789111	13
rs1564348	6	160578860	2,00E-17	ENSG00000120437	ACAT2	0	799805	-799805	14
rs1564348	6	160578860	2,00E-17	ENSG00000146457	WTAP	0	822541	-822541	15
rs1564348	6	160578860	2,00E-17	ENSG00000112096	SOD2	0	833674	-833674	16
rs1564348	6	160578860	2,00E-17	ENSG00000164694	FNDC1	0	1306751	-1306751	17
rs1564348	6	160578860	2,00E-17	ENSG00000164691	TAGAP	0	1533708	-1533708	18
rs1564348	6	160578860	2,00E-17	ENSG00000130363	RSPH3	0	1578673	-1578673	19
rs1564348	6	160578860	2,00E-17	ENSG00000092820	EZR	0	1759448	-1759448	20
rs1564348	6	160578860	2,00E-17	ENSG00000164674	SYTL3	0	1813984	-1813984	21
rs1564348	6	160578860	2,00E-17	ENSG00000146425	DYNLT1	0	1934121	-1934121	22
rs1564348	6	160578860	2,00E-17	ENSG00000146433	TMEM181	0	1943432	-1943432	23
rs1689800	1	182168885	3,00E-10	ENSG00000179930	ZNF648	1	107173	-107173	1
rs1689800	1	182168885	3,00E-10	ENSG00000135821	GLUL	0	212819	212819	2
rs1689800	1	182168885	3,00E-10	ENSG00000203730	TEDDM1	0	229232	229232	3
rs1689800	1	182168885	3,00E-10	ENSG00000121446	RGSL1	0	240307	240307	4
rs1689800	1	182168885	3,00E-10	ENSG00000198216	CACNA1E	0	360801	-360801	5
rs1689800	1	182168885	3,00E-10	ENSG00000135828	RNASEL	0	404749	404749	6
rs1689800	1	182168885	3,00E-10	ENSG00000143333	RGS16	0	429738	429738	7
rs1689800	1	182168885	3,00E-10	ENSG00000135824	RGS8	0	472931	472931	8
rs1689800	1	182168885	3,00E-10	ENSG00000135838	NPL	0	620408	620408	9
rs1689800	1	182168885	3,00E-10	ENSG00000135829	DHX9	0	670484	670484	10
rs1689800	1	182168885	3,00E-10	ENSG00000157060	SHCBP1L	0	730980	730980	11
rs1689800	1	182168885	3,00E-10	ENSG00000135862	LAMC1	0	854575	854575	12
rs1689800	1	182168885	3,00E-10	ENSG00000058085	LAMC2	0	1017353	1017353	13
rs1689800	1	182168885	3,00E-10	ENSG00000162783	IER5	0	1075986	-1075986	14
rs1689800	1	182168885	3,00E-10	ENSG00000157064	NMNAT2	0	1079352	1079352	15
rs1689800	1	182168885	3,00E-10	ENSG00000153029	MR1	0	1106947	-1106947	16
rs1689800	1	182168885	3,00E-10	ENSG00000135823	STX6	0	1145764	-1145764	17
rs1689800	1	182168885	3,00E-10	ENSG00000135835	KIAA1614	0	1217271	-1217271	18
rs1689800	1	182168885	3,00E-10	ENSG00000143324	XPR1	0	1278634	-1278634	19
rs1689800	1	182168885	3,00E-10	ENSG00000116698	SMG7	0	1303331	1303331	20
rs1689800	1	182168885	3,00E-10	ENSG00000116701	NCF2	0	1386678	1386678	21
rs1689800	1	182168885	3,00E-10	ENSG00000162704	ARPC5	0	1451961	1451961	22
rs1689800	1	182168885	3,00E-10	ENSG00000143344	RGL1	0	1467200	1467200	23
rs1689800	1	182168885	3,00E-10	ENSG00000173627	APOBEC4	0	1477519	1477519	24
rs1689800	1	182168885	3,00E-10	ENSG00000230124	ACBD6	0	1665931	-1665931	25
rs1689800	1	182168885	3,00E-10	ENSG00000198756	COLGALT2	0	1760969	1760969	26
rs1689800	1	182168885	3,00E-10	ENSG00000198860	TSEN15	0	1882766	1882766	27
rs1689800	1	182168885	3,00E-10	ENSG00000121454	LHX4	0	1889903	-1889903	28
rs1689800	1	182168885	3,00E-10	ENSG00000116260	QSOX1	0	1964855	-1964855	29
rs16942887	16	67928042	8,00E-33	ENSG00000141086	CTRL	0	402	-402	1
rs16942887	16	67928042	8,00E-33	ENSG00000261884	AC040162.1	0	1572	1572	2
rs16942887	16	67928042	8,00E-33	ENSG00000159792	PSKH1	0	1636	1636	3
rs16942887	16	67928042	8,00E-33	ENSG00000205220	PSMB10	0	6460	6460	4
rs16942887	16	67928042	8,00E-33	ENSG00000213398	LCAT	1	11708	11708	5
rs16942887	16	67928042	8,00E-33	ENSG00000124067	SLC12A4	0	15432	15432	6
rs16942887	16	67928042	8,00E-33	ENSG00000188038	NRN1L	0	39187	-39187	7
rs16942887	16	67928042	8,00E-33	ENSG00000038358	EDC4	0	43539	-43539	8
rs16942887	16	67928042	8,00E-33	ENSG00000141096	DPEP3	0	47621	47621	9
rs16942887	16	67928042	8,00E-33	ENSG00000102898	NUTF2	0	55475	-55475	10
rs16942887	16	67928042	8,00E-33	ENSG00000167261	DPEP2	0	59352	59352	11
rs16942887	16	67928042	8,00E-33	ENSG00000167264	DUS2	0	59704	59704	12
rs16942887	16	67928042	8,00E-33	ENSG00000102901	CENPT	0	80231	-80231	13
rs16942887	16	67928042	8,00E-33	ENSG00000168286	THAP11	0	83847	-83847	14
rs16942887	16	67928042	8,00E-33	ENSG00000263201	DPEP2NB	0	85394	85394	15
rs16942887	16	67928042	8,00E-33	ENSG00000182810	DDX28	0	93232	93232	16
rs16942887	16	67928042	8,00E-33	ENSG00000102904	TSNAXIP1	0	95894	-95894	17
rs16942887	16	67928042	8,00E-33	ENSG00000141084	RANBP10	0	121390	-121390	18
rs16942887	16	67928042	8,00E-33	ENSG00000072736	NFATC3	0	156709	156709	19
rs16942887	16	67928042	8,00E-33	ENSG00000141098	GFOD2	0	208621	-208621	20
rs16942887	16	67928042	8,00E-33	ENSG00000159761	C16orf86	0	259284	-259284	21
rs16942887	16	67928042	8,00E-33	ENSG00000124074	ENKD1	0	260777	-260777	22
rs16942887	16	67928042	8,00E-33	ENSG00000102981	PARD6A	0	265264	-265264	23
rs16942887	16	67928042	8,00E-33	ENSG00000102977	ACD	0	267227	-267227	24
rs16942887	16	67928042	8,00E-33	ENSG00000159753	CARMIL2	0	270473	-270473	25
rs16942887	16	67928042	8,00E-33	ENSG00000102974	CTCF	0	288857	-288857	26
rs16942887	16	67928042	8,00E-33	ENSG00000103067	ESRP2	0	301069	301069	27
rs16942887	16	67928042	8,00E-33	ENSG00000103066	PLA2G15	0	317262	317262	28
rs16942887	16	67928042	8,00E-33	ENSG00000103064	SLC7A6	0	336474	336474	29
rs16942887	16	67928042	8,00E-33	ENSG00000103061	SLC7A6OS	0	356461	356461	30
rs16942887	16	67928042	8,00E-33	ENSG00000039523	RIPOR1	0	381254	-381254	31
rs16942887	16	67928042	8,00E-33	ENSG00000132600	PRMT7	0	382932	382932	32
rs16942887	16	67928042	8,00E-33	ENSG00000103056	SMPD3	0	430283	430283	33
rs16942887	16	67928042	8,00E-33	ENSG00000159723	AGRP	0	444229	-444229	34
rs16942887	16	67928042	8,00E-33	ENSG00000159720	ATP6V0D1	0	446805	-446805	35
rs16942887	16	67928042	8,00E-33	ENSG00000176387	HSD11B2	0	490489	-490489	36
rs16942887	16	67928042	8,00E-33	ENSG00000159714	ZDHHC1	0	511209	-511209	37
rs16942887	16	67928042	8,00E-33	ENSG00000159713	TPPP3	0	534507	-534507	38
rs16942887	16	67928042	8,00E-33	ENSG00000159708	LRRC36	0	542839	-542839	39
rs16942887	16	67928042	8,00E-33	ENSG00000168676	KCTD19	0	601279	-601279	40
rs16942887	16	67928042	8,00E-33	ENSG00000184939	ZFP90	0	602048	602048	41
rs16942887	16	67928042	8,00E-33	ENSG00000196155	PLEKHG4	0	638543	-638543	42
rs16942887	16	67928042	8,00E-33	ENSG00000135740	SLC9A5	0	655852	-655852	43
rs16942887	16	67928042	8,00E-33	ENSG00000135723	FHOD1	0	680384	-680384	44
rs16942887	16	67928042	8,00E-33	ENSG00000168701	TMEM208	0	698764	-698764	45
rs16942887	16	67928042	8,00E-33	ENSG00000125122	LRRC29	0	700994	-700994	46
rs16942887	16	67928042	8,00E-33	ENSG00000062038	CDH3	0	708147	708147	47
rs16942887	16	67928042	8,00E-33	ENSG00000102890	ELMO3	0	724013	-724013	48
rs16942887	16	67928042	8,00E-33	ENSG00000205250	E2F4	0	729124	-729124	49
rs16942887	16	67928042	8,00E-33	ENSG00000179044	EXOC3L1	0	737838	-737838	50
rs16942887	16	67928042	8,00E-33	ENSG00000196123	KIAA0895L	0	744002	-744002	51
rs16942887	16	67928042	8,00E-33	ENSG00000140939	NOL3	0	752307	-752307	52
rs16942887	16	67928042	8,00E-33	ENSG00000102878	HSF4	0	758097	-758097	53
rs16942887	16	67928042	8,00E-33	ENSG00000265690	AC074143.1	0	762227	-762227	54
rs16942887	16	67928042	8,00E-33	ENSG00000135722	FBXL8	0	763472	-763472	55
rs16942887	16	67928042	8,00E-33	ENSG00000102871	TRADD	0	767744	-767744	56
rs16942887	16	67928042	8,00E-33	ENSG00000237172	B3GNT9	0	776828	-776828	57
rs16942887	16	67928042	8,00E-33	ENSG00000125149	C16orf70	0	779503	-779503	58
rs16942887	16	67928042	8,00E-33	ENSG00000039068	CDH1	0	809183	809183	59
rs16942887	16	67928042	8,00E-33	ENSG00000067955	CBFB	0	826984	-826984	60
rs16942887	16	67928042	8,00E-33	ENSG00000103047	TANGO6	0	915562	915562	61
rs16942887	16	67928042	8,00E-33	ENSG00000172824	CES4A	0	918284	-918284	62
rs16942887	16	67928042	8,00E-33	ENSG00000172828	CES3	0	952894	-952894	63
rs16942887	16	67928042	8,00E-33	ENSG00000172831	CES2	0	982946	-982946	64
rs16942887	16	67928042	8,00E-33	ENSG00000166595	FAM96B	0	993619	-993619	65
rs16942887	16	67928042	8,00E-33	ENSG00000166592	RRAD	0	1002398	-1002398	66
rs16942887	16	67928042	8,00E-33	ENSG00000166589	CDH16	0	1009058	-1009058	67
rs16942887	16	67928042	8,00E-33	ENSG00000172840	PDP2	0	1032288	-1032288	68
rs16942887	16	67928042	8,00E-33	ENSG00000159593	NAE1	0	1054786	-1054786	69
rs16942887	16	67928042	8,00E-33	ENSG00000168748	CA7	0	1073889	-1073889	70
rs16942887	16	67928042	8,00E-33	ENSG00000249961	TERB1	0	1126422	-1126422	71
rs16942887	16	67928042	8,00E-33	ENSG00000135720	DYNC1LI2	0	1176244	-1176244	72
rs16942887	16	67928042	8,00E-33	ENSG00000103044	HAS3	0	1177522	1177522	73
rs16942887	16	67928042	8,00E-33	ENSG00000168802	CHTF8	0	1189968	1189968	74
rs16942887	16	67928042	8,00E-33	ENSG00000141076	UTP4	0	1203249	1203249	75
rs16942887	16	67928042	8,00E-33	ENSG00000183723	CMTM4	0	1231335	-1231335	76
rs16942887	16	67928042	8,00E-33	ENSG00000168807	SNTB2	0	1259087	1259087	77
rs16942887	16	67928042	8,00E-33	ENSG00000140931	CMTM3	0	1314150	-1314150	78
rs16942887	16	67928042	8,00E-33	ENSG00000140932	CMTM2	0	1339767	-1339767	79
rs16942887	16	67928042	8,00E-33	ENSG00000089505	CMTM1	0	1348905	-1348905	80
rs16942887	16	67928042	8,00E-33	ENSG00000254788	CKLF-CMTM1	0	1348907	-1348907	81
rs16942887	16	67928042	8,00E-33	ENSG00000217555	CKLF	0	1361791	-1361791	82
rs16942887	16	67928042	8,00E-33	ENSG00000260914	AC026464.4	0	1371640	1371640	83
rs16942887	16	67928042	8,00E-33	ENSG00000166548	TK2	0	1375498	-1375498	84
rs16942887	16	67928042	8,00E-33	ENSG00000132612	VPS4A	0	1383314	1383314	85
rs16942887	16	67928042	8,00E-33	ENSG00000272617	COG8	0	1398871	1398871	86
rs16942887	16	67928042	8,00E-33	ENSG00000258429	PDF	0	1400579	1400579	87
rs16942887	16	67928042	8,00E-33	ENSG00000260371	AC026464.3	0	1407049	1407049	88
rs16942887	16	67928042	8,00E-33	ENSG00000259900	AC026464.1	0	1407234	1407234	89
rs16942887	16	67928042	8,00E-33	ENSG00000260851	AC010542.3	0	1410730	-1410730	90
rs16942887	16	67928042	8,00E-33	ENSG00000132603	NIP7	0	1411388	1411388	91
rs16942887	16	67928042	8,00E-33	ENSG00000157315	TMED6	0	1415206	1415206	92
rs16942887	16	67928042	8,00E-33	ENSG00000132604	TERF2	0	1427519	1427519	93
rs16942887	16	67928042	8,00E-33	ENSG00000166546	BEAN1	0	1434513	-1434513	94
rs16942887	16	67928042	8,00E-33	ENSG00000103018	CYB5B	0	1496483	1496483	95
rs16942887	16	67928042	8,00E-33	ENSG00000179776	CDH5	0	1523256	-1523256	96
rs16942887	16	67928042	8,00E-33	ENSG00000102908	NFAT5	0	1637052	1637052	97
rs16942887	16	67928042	8,00E-33	ENSG00000181019	NQO1	0	1778954	1778954	98
rs16942887	16	67928042	8,00E-33	ENSG00000141101	NOB1	0	1813825	1813825	99
rs16942887	16	67928042	8,00E-33	ENSG00000198373	WWP2	0	1834264	1834264	100
rs17145738	7	72982874	6,00E-58	ENSG00000155428	TRIM74	0	13408	-13408	1
rs17145738	7	72982874	6,00E-58	ENSG00000196313	POM121	0	31434	-31434	2
rs17145738	7	72982874	6,00E-58	ENSG00000277149	TYW1B	0	154676	-154676	3
rs17145738	7	72982874	6,00E-58	ENSG00000130305	NSUN5	0	319643	319643	4
rs17145738	7	72982874	6,00E-58	ENSG00000146755	TRIM50	0	329665	329665	5
rs17145738	7	72982874	6,00E-58	ENSG00000077800	FKBP6	0	345290	345290	6
rs17145738	7	72982874	6,00E-58	ENSG00000188763	FZD9	0	450909	450909	7
rs17145738	7	72982874	6,00E-58	ENSG00000009954	BAZ1B	0	457524	457524	8
rs17145738	7	72982874	6,00E-58	ENSG00000183166	CALN1	0	535723	-535723	9
rs17145738	7	72982874	6,00E-58	ENSG00000106635	BCL7B	0	553482	553482	10
rs17145738	7	72982874	6,00E-58	ENSG00000106638	TBL2	0	586058	586058	11
rs17145738	7	72982874	6,00E-58	ENSG00000009950	MLXIPL	1	610320	610320	12
rs17145738	7	72982874	6,00E-58	ENSG00000176428	VPS37D	0	684951	684951	13
rs17145738	7	72982874	6,00E-58	ENSG00000176410	DNAJC30	0	698095	698095	14
rs17145738	7	72982874	6,00E-58	ENSG00000071462	BUD23	0	700151	700151	15
rs17145738	7	72982874	6,00E-58	ENSG00000106089	STX1A	0	716332	716332	16
rs17145738	7	72982874	6,00E-58	ENSG00000106077	ABHD11	0	753220	753220	17
rs17145738	7	72982874	6,00E-58	ENSG00000165215	CLDN3	0	786123	786123	18
rs17145738	7	72982874	6,00E-58	ENSG00000189143	CLDN4	0	816668	816668	19
rs17145738	7	72982874	6,00E-58	ENSG00000165171	METTL27	0	851716	851716	20
rs17145738	7	72982874	6,00E-58	ENSG00000175877	TMEM270	0	878285	878285	21
rs17145738	7	72982874	6,00E-58	ENSG00000049540	ELN	0	1044915	1044915	22
rs17145738	7	72982874	6,00E-58	ENSG00000106683	LIMK1	0	1100059	1100059	23
rs17145738	7	72982874	6,00E-58	ENSG00000106682	EIF4H	0	1191371	1191371	24
rs17145738	7	72982874	6,00E-58	ENSG00000086730	LAT2	0	1216778	1216778	25
rs17145738	7	72982874	6,00E-58	ENSG00000049541	RFC2	0	1248625	1248625	26
rs17145738	7	72982874	6,00E-58	ENSG00000185274	GALNT17	0	1269274	-1269274	27
rs17145738	7	72982874	6,00E-58	ENSG00000106665	CLIP2	0	1306601	1306601	28
rs17145738	7	72982874	6,00E-58	ENSG00000006704	GTF2IRD1	0	1470916	1470916	29
rs17145738	7	72982874	6,00E-58	ENSG00000263001	GTF2I	0	1674793	1674793	30
rs17145738	7	72982874	6,00E-58	ENSG00000158517	NCF1	0	1791088	1791088	31
rs17145738	7	72982874	6,00E-58	ENSG00000196275	GTF2IRD2	0	1813270	1813270	32
rs17145738	7	72982874	6,00E-58	ENSG00000274070	CASTOR2	0	1981944	1981944	33
rs174546	11	61569830	5,00E-24	ENSG00000011347	SYT7	0	11318	11318	1
rs174546	11	61569830	5,00E-24	ENSG00000204950	LRRC10B	0	58812	-58812	2
rs174546	11	61569830	5,00E-24	ENSG00000162148	PPP1R32	0	78899	-78899	3
rs174546	11	61569830	5,00E-24	ENSG00000256591	AP003108.2	0	84008	-84008	4
rs174546	11	61569830	5,00E-24	ENSG00000134780	DAGLA	0	110603	110603	5
rs174546	11	61569830	5,00E-24	ENSG00000167985	SDHAF2	0	122301	-122301	6
rs174546	11	61569830	5,00E-24	ENSG00000149532	CPSF7	0	139799	-139799	7
rs174546	11	61569830	5,00E-24	ENSG00000187049	TMEM216	0	170967	-170967	8
rs174546	11	61569830	5,00E-24	ENSG00000124920	MYRF	0	182812	182812	9
rs174546	11	61569830	5,00E-24	ENSG00000134825	TMEM258	0	198671	198671	10
rs174546	11	61569830	5,00E-24	ENSG00000149483	TMEM138	0	200321	-200321	11
rs174546	11	61569830	5,00E-24	ENSG00000162144	CYB561A3	0	207531	-207531	12
rs174546	11	61569830	5,00E-24	ENSG00000149476	TKFC	0	216535	-216535	13
rs174546	11	61569830	5,00E-24	ENSG00000168496	FEN1	0	222807	222807	14
rs174546	11	61569830	5,00E-24	ENSG00000134824	FADS2	1	223150	223150	15
rs174546	11	61569830	5,00E-24	ENSG00000167986	DDB1	0	227234	-227234	16
rs174546	11	61569830	5,00E-24	ENSG00000149485	FADS1	1	229795	229795	17
rs174546	11	61569830	5,00E-24	ENSG00000167992	VWCE	0	274406	-274406	18
rs174546	11	61569830	5,00E-24	ENSG00000221968	FADS3	1	303689	303689	19
rs174546	11	61569830	5,00E-24	ENSG00000256713	PGA5	0	318382	-318382	20
rs174546	11	61569830	5,00E-24	ENSG00000167994	RAB3IL1	0	327471	327471	21
rs174546	11	61569830	5,00E-24	ENSG00000229183	PGA4	0	337903	-337903	22
rs174546	11	61569830	5,00E-24	ENSG00000229859	PGA3	0	356732	-356732	23
rs174546	11	61569830	5,00E-24	ENSG00000167995	BEST1	0	379991	379991	24
rs174546	11	61569830	5,00E-24	ENSG00000167996	FTH1	0	389888	389888	25
rs174546	11	61569830	5,00E-24	ENSG00000167987	VPS37C	0	408213	-408213	26
rs174546	11	61569830	5,00E-24	ENSG00000110448	CD5	0	441978	-441978	27
rs174546	11	61569830	5,00E-24	ENSG00000013725	CD6	0	549453	-549453	28
rs174546	11	61569830	5,00E-24	ENSG00000149503	INCENP	0	554143	554143	29
rs174546	11	61569830	5,00E-24	ENSG00000110446	SLC15A3	0	617300	-617300	30
rs174546	11	61569830	5,00E-24	ENSG00000168515	SCGB1D1	0	620386	620386	31
rs174546	11	61569830	5,00E-24	ENSG00000006118	TMEM132A	0	632671	-632671	32
rs174546	11	61569830	5,00E-24	ENSG00000124939	SCGB2A1	0	638838	638838	33
rs174546	11	61569830	5,00E-24	ENSG00000110108	TMEM109	0	646387	-646387	34
rs174546	11	61569830	5,00E-24	ENSG00000110107	PRPF19	0	663242	-663242	35
rs174546	11	61569830	5,00E-24	ENSG00000124935	SCGB1D2	0	672380	672380	36
rs174546	11	61569830	5,00E-24	ENSG00000149506	ZP1	0	694137	-694137	37
rs174546	11	61569830	5,00E-24	ENSG00000110484	SCGB2A2	0	700325	700325	38
rs174546	11	61569830	5,00E-24	ENSG00000183134	PTGDR2	0	713859	-713859	39
rs174546	11	61569830	5,00E-24	ENSG00000110104	CCDC86	0	718749	-718749	40
rs174546	11	61569830	5,00E-24	ENSG00000197745	SCGB1D4	0	726447	726447	41
rs174546	11	61569830	5,00E-24	ENSG00000162174	ASRGL1	0	767618	767618	42
rs174546	11	61569830	5,00E-24	ENSG00000172689	MS4A10	0	768525	-768525	43
rs174546	11	61569830	5,00E-24	ENSG00000166961	MS4A15	0	793098	-793098	44
rs174546	11	61569830	5,00E-24	ENSG00000214782	MS4A18	0	825618	-825618	45
rs174546	11	61569830	5,00E-24	ENSG00000149021	SCGB1A1	0	835273	835273	46
rs174546	11	61569830	5,00E-24	ENSG00000166959	MS4A8	0	854019	-854019	47
rs174546	11	61569830	5,00E-24	ENSG00000124942	AHNAK	0	863712	863712	48
rs174546	11	61569830	5,00E-24	ENSG00000254772	EEF1G	0	989771	989771	49
rs174546	11	61569830	5,00E-24	ENSG00000255508	AP002990.1	0	989773	989773	50
rs174546	11	61569830	5,00E-24	ENSG00000149016	TUT1	0	1005215	1005215	51
rs174546	11	61569830	5,00E-24	ENSG00000149480	MTA2	0	1023384	1023384	52
rs174546	11	61569830	5,00E-24	ENSG00000204979	MS4A13	0	1027109	-1027109	53
rs174546	11	61569830	5,00E-24	ENSG00000149499	EML3	0	1032388	1032388	54
rs174546	11	61569830	5,00E-24	ENSG00000149489	ROM1	0	1041892	1041892	55
rs174546	11	61569830	5,00E-24	ENSG00000149541	B3GAT3	0	1045466	1045466	56
rs174546	11	61569830	5,00E-24	ENSG00000089597	GANAB	0	1054996	1054996	57
rs174546	11	61569830	5,00E-24	ENSG00000071203	MS4A12	0	1062400	-1062400	58
rs174546	11	61569830	5,00E-24	ENSG00000185085	INTS5	0	1077018	1077018	59
rs174546	11	61569830	5,00E-24	ENSG00000255432	AP001458.2	0	1079864	1079864	60
rs174546	11	61569830	5,00E-24	ENSG00000278615	C11orf98	0	1092986	1092986	61
rs174546	11	61569830	5,00E-24	ENSG00000162194	LBHD1	0	1092987	1092987	62
rs174546	11	61569830	5,00E-24	ENSG00000214756	CSKMT	0	1095479	1095479	63
rs174546	11	61569830	5,00E-24	ENSG00000156738	MS4A1	0	1099070	-1099070	64
rs174546	11	61569830	5,00E-24	ENSG00000204922	UQCC3	0	1100443	1100443	65
rs174546	11	61569830	5,00E-24	ENSG00000162191	UBXN1	0	1106668	1106668	66
rs174546	11	61569830	5,00E-24	ENSG00000166930	MS4A5	0	1114616	-1114616	67
rs174546	11	61569830	5,00E-24	ENSG00000177363	LRRN4CL	0	1116572	1116572	68
rs174546	11	61569830	5,00E-24	ENSG00000168000	BSCL2	0	1120445	1120445	69
rs174546	11	61569830	5,00E-24	ENSG00000234857	HNRNPUL2-BSCL2	0	1120445	1120445	70
rs174546	11	61569830	5,00E-24	ENSG00000162188	GNG3	0	1137828	1137828	71
rs174546	11	61569830	5,00E-24	ENSG00000214753	HNRNPUL2	0	1142800	1142800	72
rs174546	11	61569830	5,00E-24	ENSG00000166928	MS4A14	0	1152074	-1152074	73
rs174546	11	61569830	5,00E-24	ENSG00000162222	TTC9C	0	1158239	1158239	74
rs174546	11	61569830	5,00E-24	ENSG00000166926	MS4A6E	0	1173234	-1173234	75
rs174546	11	61569830	5,00E-24	ENSG00000166927	MS4A7	0	1173879	-1173879	76
rs174546	11	61569830	5,00E-24	ENSG00000185670	ZBTB3	0	1178489	1178489	77
rs174546	11	61569830	5,00E-24	ENSG00000168002	POLR2G	0	1191714	1191714	78
rs174546	11	61569830	5,00E-24	ENSG00000162227	TAF6L	0	1201473	1201473	79
rs174546	11	61569830	5,00E-24	ENSG00000168569	TMEM223	0	1201799	1201799	80
rs174546	11	61569830	5,00E-24	ENSG00000185475	TMEM179B	0	1217585	1217585	81
rs174546	11	61569830	5,00E-24	ENSG00000162231	NXF1	0	1222293	1222293	82
rs174546	11	61569830	5,00E-24	ENSG00000162236	STX5	0	1237067	1237067	83
rs174546	11	61569830	5,00E-24	ENSG00000110079	MS4A4A	0	1260858	-1260858	84
rs174546	11	61569830	5,00E-24	ENSG00000133316	WDR74	0	1262512	1262512	85
rs174546	11	61569830	5,00E-24	ENSG00000168003	SLC3A2	0	1286272	1286272	86
rs174546	11	61569830	5,00E-24	ENSG00000214787	MS4A4E	0	1326742	-1326742	87
rs174546	11	61569830	5,00E-24	ENSG00000168539	CHRM1	0	1338849	1338849	88
rs174546	11	61569830	5,00E-24	ENSG00000197901	SLC22A6	0	1366555	1366555	89
rs174546	11	61569830	5,00E-24	ENSG00000110077	MS4A6A	0	1385164	-1385164	90
rs174546	11	61569830	5,00E-24	ENSG00000149452	SLC22A8	0	1419324	1419324	91
rs174546	11	61569830	5,00E-24	ENSG00000149534	MS4A2	0	1471364	-1471364	92
rs174546	11	61569830	5,00E-24	ENSG00000149516	MS4A3	0	1498702	-1498702	93
rs174546	11	61569830	5,00E-24	ENSG00000197658	SLC22A24	0	1510110	1510110	94
rs174546	11	61569830	5,00E-24	ENSG00000149507	OOSP2	0	1521786	-1521786	95
rs174546	11	61569830	5,00E-24	ENSG00000255393	AP000790.2	0	1538753	-1538753	96
rs174546	11	61569830	5,00E-24	ENSG00000184999	SLC22A10	0	1568037	1568037	97
rs174546	11	61569830	5,00E-24	ENSG00000196600	SLC22A25	0	1593946	1593946	98
rs174546	11	61569830	5,00E-24	ENSG00000134827	TCN1	0	1703255	-1703255	99
rs174546	11	61569830	5,00E-24	ENSG00000134812	GIF	0	1724329	-1724329	100
rs174546	11	61569830	5,00E-24	ENSG00000166902	MRPL16	0	1758958	-1758958	101
rs174546	11	61569830	5,00E-24	ENSG00000166900	STX3	0	1763948	-1763948	102
rs174546	11	61569830	5,00E-24	ENSG00000149742	SLC22A9	0	1799959	1799959	103
rs174546	11	61569830	5,00E-24	ENSG00000172289	OR10V1	0	1855985	-1855985	104
rs174546	11	61569830	5,00E-24	ENSG00000168004	HRASLS5	0	1891574	1891574	105
rs174546	11	61569830	5,00E-24	ENSG00000166889	PATL1	0	1900850	-1900850	106
rs174546	11	61569830	5,00E-24	ENSG00000133317	LGALS12	0	1936254	1936254	107
rs174546	11	61569830	5,00E-24	ENSG00000110048	OSBP	0	1953686	-1953686	108
rs174546	11	61569830	5,00E-24	ENSG00000133321	RARRES3	0	1966979	1966979	109
rs174546	11	61569830	5,00E-24	ENSG00000133328	HRASLS2	0	1982940	1982940	110
rs1800562	6	26093141	6,00E-10	ENSG00000010704	HFE	1	5202	5202	1
rs1800562	6	26093141	6,00E-10	ENSG00000197061	HIST1H4C	0	10735	10735	2
rs1800562	6	26093141	6,00E-10	ENSG00000187475	HIST1H1T	0	14278	14278	3
rs1800562	6	26093141	6,00E-10	ENSG00000180596	HIST1H2BC	0	21732	21732	4
rs1800562	6	26093141	6,00E-10	ENSG00000180573	HIST1H2AC	0	31004	31004	5
rs1800562	6	26093141	6,00E-10	ENSG00000187837	HIST1H1C	0	36713	-36713	6
rs1800562	6	26093141	6,00E-10	ENSG00000278272	HIST1H3C	0	47320	-47320	7
rs1800562	6	26093141	6,00E-10	ENSG00000276410	HIST1H2BB	0	49484	-49484	8
rs1800562	6	26093141	6,00E-10	ENSG00000278463	HIST1H2AB	0	59573	-59573	9
rs1800562	6	26093141	6,00E-10	ENSG00000274267	HIST1H3B	0	61081	-61081	10
rs1800562	6	26093141	6,00E-10	ENSG00000168298	HIST1H1E	0	63213	63213	11
rs1800562	6	26093141	6,00E-10	ENSG00000158373	HIST1H2BD	0	65005	65005	12
rs1800562	6	26093141	6,00E-10	ENSG00000278705	HIST1H4B	0	65889	-65889	13
rs1800562	6	26093141	6,00E-10	ENSG00000278637	HIST1H4A	0	71151	-71151	14
rs1800562	6	26093141	6,00E-10	ENSG00000275714	HIST1H3A	0	72241	-72241	15
rs1800562	6	26093141	6,00E-10	ENSG00000124610	HIST1H1A	0	75409	-75409	16
rs1800562	6	26093141	6,00E-10	ENSG00000274290	HIST1H2BE	0	78918	78918	17
rs1800562	6	26093141	6,00E-10	ENSG00000277157	HIST1H4D	0	95624	95624	18
rs1800562	6	26093141	6,00E-10	ENSG00000112343	TRIM38	0	101915	-101915	19
rs1800562	6	26093141	6,00E-10	ENSG00000197409	HIST1H3D	0	103699	103699	20
rs1800562	6	26093141	6,00E-10	ENSG00000196866	HIST1H2AD	0	105710	105710	21
rs1800562	6	26093141	6,00E-10	ENSG00000277224	HIST1H2BF	0	106379	106379	22
rs1800562	6	26093141	6,00E-10	ENSG00000276966	HIST1H4E	0	111411	111411	23
rs1800562	6	26093141	6,00E-10	ENSG00000273802	HIST1H2BG	0	122018	122018	24
rs1800562	6	26093141	6,00E-10	ENSG00000277075	HIST1H2AE	0	123834	123834	25
rs1800562	6	26093141	6,00E-10	ENSG00000274750	HIST1H3E	0	131058	131058	26
rs1800562	6	26093141	6,00E-10	ENSG00000124575	HIST1H1D	0	141127	141127	27
rs1800562	6	26093141	6,00E-10	ENSG00000274618	HIST1H4F	0	147285	147285	28
rs1800562	6	26093141	6,00E-10	ENSG00000275663	HIST1H4G	0	153540	153540	29
rs1800562	6	26093141	6,00E-10	ENSG00000277775	HIST1H3F	0	157054	157054	30
rs1800562	6	26093141	6,00E-10	ENSG00000275713	HIST1H2BH	0	158510	158510	31
rs1800562	6	26093141	6,00E-10	ENSG00000112337	SLC17A2	0	162415	-162415	32
rs1800562	6	26093141	6,00E-10	ENSG00000273983	HIST1H3G	0	176264	176264	33
rs1800562	6	26093141	6,00E-10	ENSG00000278588	HIST1H2BI	0	179835	179835	34
rs1800562	6	26093141	6,00E-10	ENSG00000158406	HIST1H4H	0	184468	184468	35
rs1800562	6	26093141	6,00E-10	ENSG00000124564	SLC17A3	0	210855	-210855	36
rs1800562	6	26093141	6,00E-10	ENSG00000124568	SLC17A1	0	261082	-261082	37
rs1800562	6	26093141	6,00E-10	ENSG00000186470	BTN3A2	0	272018	272018	38
rs1800562	6	26093141	6,00E-10	ENSG00000124508	BTN2A2	0	289955	289955	39
rs1800562	6	26093141	6,00E-10	ENSG00000026950	BTN3A1	0	309096	309096	40
rs1800562	6	26093141	6,00E-10	ENSG00000146039	SLC17A4	0	311950	-311950	41
rs1800562	6	26093141	6,00E-10	ENSG00000111801	BTN3A3	0	347331	347331	42
rs1800562	6	26093141	6,00E-10	ENSG00000112763	BTN2A1	0	364763	364763	43
rs1800562	6	26093141	6,00E-10	ENSG00000146047	HIST1H2BA	0	365849	-365849	44
rs1800562	6	26093141	6,00E-10	ENSG00000164508	HIST1H2AA	0	366614	-366614	45
rs1800562	6	26093141	6,00E-10	ENSG00000079689	SCGN	0	391358	-391358	46
rs1800562	6	26093141	6,00E-10	ENSG00000124557	BTN1A1	0	408080	408080	47
rs1800562	6	26093141	6,00E-10	ENSG00000182952	HMGN4	0	445264	445264	48
rs1800562	6	26093141	6,00E-10	ENSG00000079691	CARMIL1	0	472611	-472611	49
rs1800562	6	26093141	6,00E-10	ENSG00000146109	ABT1	0	503811	503811	50
rs1800562	6	26093141	6,00E-10	ENSG00000181315	ZNF322	0	541242	541242	51
rs1800562	6	26093141	6,00E-10	ENSG00000124635	HIST1H2BJ	0	1032756	1032756	52
rs1800562	6	26093141	6,00E-10	ENSG00000196787	HIST1H2AG	0	1039901	1039901	53
rs1800562	6	26093141	6,00E-10	ENSG00000276180	HIST1H4I	0	1045447	1045447	54
rs1800562	6	26093141	6,00E-10	ENSG00000111913	RIPOR2	0	1050971	-1050971	55
rs1800562	6	26093141	6,00E-10	ENSG00000197903	HIST1H2BK	0	1053277	1053277	56
rs1800562	6	26093141	6,00E-10	ENSG00000274997	HIST1H2AH	0	1053988	1053988	57
rs1800562	6	26093141	6,00E-10	ENSG00000112812	PRSS16	0	1154560	1154560	58
rs1800562	6	26093141	6,00E-10	ENSG00000158553	POM121L2	0	1192762	1192762	59
rs1800562	6	26093141	6,00E-10	ENSG00000124613	ZNF391	0	1281474	1281474	60
rs1800562	6	26093141	6,00E-10	ENSG00000282804	AL512428.1	0	1283343	-1283343	61
rs1800562	6	26093141	6,00E-10	ENSG00000260286	C6orf229	0	1294252	-1294252	62
rs1800562	6	26093141	6,00E-10	ENSG00000112312	GMNN	0	1307042	-1307042	63
rs1800562	6	26093141	6,00E-10	ENSG00000096654	ZNF184	0	1357602	1357602	64
rs1800562	6	26093141	6,00E-10	ENSG00000112308	C6orf62	0	1372305	-1372305	65
rs1800562	6	26093141	6,00E-10	ENSG00000112304	ACOT13	0	1388076	-1388076	66
rs1800562	6	26093141	6,00E-10	ENSG00000111802	TDP2	0	1426108	-1426108	67
rs1800562	6	26093141	6,00E-10	ENSG00000137261	KIAA0319	0	1446986	-1446986	68
rs1800562	6	26093141	6,00E-10	ENSG00000112294	ALDH5A1	0	1555934	-1555934	69
rs1800562	6	26093141	6,00E-10	ENSG00000112293	GPLD1	0	1597936	-1597936	70
rs1800562	6	26093141	6,00E-10	ENSG00000124532	MRS2	0	1666947	-1666947	71
rs1800562	6	26093141	6,00E-10	ENSG00000185130	HIST1H2BL	0	1714303	1714303	72
rs1800562	6	26093141	6,00E-10	ENSG00000196747	HIST1H2AI	0	1715058	1715058	73
rs1800562	6	26093141	6,00E-10	ENSG00000278828	HIST1H3H	0	1716923	1716923	74
rs1800562	6	26093141	6,00E-10	ENSG00000276368	HIST1H2AJ	0	1721213	1721213	75
rs1800562	6	26093141	6,00E-10	ENSG00000273703	HIST1H2BM	0	1721903	1721903	76
rs1800562	6	26093141	6,00E-10	ENSG00000197238	HIST1H4J	0	1730967	1730967	77
rs1800562	6	26093141	6,00E-10	ENSG00000146049	KAAG1	0	1734857	-1734857	78
rs1800562	6	26093141	6,00E-10	ENSG00000146038	DCDC2	0	1735089	-1735089	79
rs1800562	6	26093141	6,00E-10	ENSG00000273542	HIST1H4K	0	1738075	1738075	80
rs1800562	6	26093141	6,00E-10	ENSG00000233822	HIST1H2BN	0	1744619	1744619	81
rs1800562	6	26093141	6,00E-10	ENSG00000275221	HIST1H2AK	0	1744806	1744806	82
rs1800562	6	26093141	6,00E-10	ENSG00000276903	HIST1H2AL	0	1772214	1772214	83
rs1800562	6	26093141	6,00E-10	ENSG00000184357	HIST1H1B	0	1773708	1773708	84
rs1800562	6	26093141	6,00E-10	ENSG00000275379	HIST1H3I	0	1778764	1778764	85
rs1800562	6	26093141	6,00E-10	ENSG00000275126	HIST1H4L	0	1780058	1780058	86
rs1800562	6	26093141	6,00E-10	ENSG00000197153	HIST1H3J	0	1797241	1797241	87
rs1800562	6	26093141	6,00E-10	ENSG00000278677	HIST1H2AM	0	1799616	1799616	88
rs1800562	6	26093141	6,00E-10	ENSG00000274641	HIST1H2BO	0	1800322	1800322	89
rs1800562	6	26093141	6,00E-10	ENSG00000168131	OR2B2	0	1818044	1818044	90
rs1800562	6	26093141	6,00E-10	ENSG00000124657	OR2B6	0	1864100	1864100	91
rs1800562	6	26093141	6,00E-10	ENSG00000152954	NRSN1	0	1938241	-1938241	92
rs1800562	6	26093141	6,00E-10	ENSG00000197279	ZNF165	0	1987834	1987834	93
rs1800961	20	43042364	1,00E+00	ENSG00000196090	PTPRT	0	147606	147606	1
rs1800961	20	43042364	1,00E+00	ENSG00000124193	SRSF6	0	415564	415564	2
rs1800961	20	43042364	1,00E+00	ENSG00000185513	L3MBTL1	0	465316	465316	3
rs1800961	20	43042364	1,00E+00	ENSG00000277611	Z98752.3	0	497807	497807	4
rs1800961	20	43042364	1,00E+00	ENSG00000101049	SGK2	0	516604	516604	5
rs1800961	20	43042364	1,00E+00	ENSG00000101052	IFT52	0	548567	548567	6
rs1800961	20	43042364	1,00E+00	ENSG00000101057	MYBL2	0	624655	624655	7
rs1800961	20	43042364	1,00E+00	ENSG00000124196	GTSF1L	0	683800	683800	8
rs1800961	20	43042364	1,00E+00	ENSG00000124191	TOX2	0	872500	872500	9
rs1800961	20	43042364	1,00E+00	ENSG00000149596	JPH2	0	1069331	1069331	10
rs1800961	20	43042364	1,00E+00	ENSG00000132823	OSER1	0	1154132	1154132	11
rs1800961	20	43042364	1,00E+00	ENSG00000124194	GDAP1L1	0	1204735	1204735	12
rs1800961	20	43042364	1,00E+00	ENSG00000197296	FITM2	0	1260474	1260474	13
rs1800961	20	43042364	1,00E+00	ENSG00000101074	R3HDML	0	1294622	1294622	14
rs1800961	20	43042364	1,00E+00	ENSG00000101076	HNF4A	1	1313336	1313336	15
rs1800961	20	43042364	1,00E+00	ENSG00000124177	CHD6	0	1423870	-1423870	16
rs1800961	20	43042364	1,00E+00	ENSG00000124120	TTPAL	0	1433522	1433522	17
rs1800961	20	43042364	1,00E+00	ENSG00000132824	SERINC3	0	1453857	1453857	18
rs1800961	20	43042364	1,00E+00	ENSG00000168734	PKIG	0	1489421	1489421	19
rs1800961	20	43042364	1,00E+00	ENSG00000196839	ADA	0	1577158	1577158	20
rs1800961	20	43042364	1,00E+00	ENSG00000064205	WISP2	0	1672480	1672480	21
rs1800961	20	43042364	1,00E+00	ENSG00000183798	EMILIN3	0	1675537	-1675537	22
rs1800961	20	43042364	1,00E+00	ENSG00000132793	LPIN3	0	1681782	-1681782	23
rs1800961	20	43042364	1,00E+00	ENSG00000124249	KCNK15	0	1703416	1703416	24
rs1800961	20	43042364	1,00E+00	ENSG00000101098	RIMS4	0	1709444	1709444	25
rs1800961	20	43042364	1,00E+00	ENSG00000174306	ZHX3	0	1724692	-1724692	26
rs1800961	20	43042364	1,00E+00	ENSG00000166913	YWHAB	0	1843312	1843312	27
rs1800961	20	43042364	1,00E+00	ENSG00000124181	PLCG1	0	1845563	-1845563	28
rs1800961	20	43042364	1,00E+00	ENSG00000101104	PABPC1L	0	1867698	1867698	29
rs1800961	20	43042364	1,00E+00	ENSG00000025772	TOMM34	0	1899766	1899766	30
rs1800961	20	43042364	1,00E+00	ENSG00000198900	TOP1	0	1917877	-1917877	31
rs1800961	20	43042364	1,00E+00	ENSG00000101109	STK4	0	1924110	1924110	32
rs181362	22	21932068	1,00E-08	ENSG00000100034	PPM1F	0	12648	-12648	1
rs181362	22	21932068	1,00E-08	ENSG00000100038	TOP3B	0	24957	24957	2
rs181362	22	21932068	1,00E-08	ENSG00000100030	MAPK1	0	64388	-64388	3
rs181362	22	21932068	1,00E-08	ENSG00000100027	YPEL1	0	196234	-196234	4
rs181362	22	21932068	1,00E-08	ENSG00000100023	PPIL2	0	232053	-232053	5
rs181362	22	21932068	1,00E-08	ENSG00000128228	SDF2L1	0	287770	-287770	6
rs181362	22	21932068	1,00E-08	ENSG00000161180	CCDC116	0	294741	-294741	7
rs181362	22	21932068	1,00E-08	ENSG00000161179	YDJC	0	302004	-302004	8
rs181362	22	21932068	1,00E-08	ENSG00000185651	UBE2L3	1	308034	-308034	9
rs181362	22	21932068	1,00E-08	ENSG00000169575	VPREB1	0	312607	312607	10
rs181362	22	21932068	1,00E-08	ENSG00000183246	RIMBP3C	0	380607	-380607	11
rs181362	22	21932068	1,00E-08	ENSG00000206140	TMEM191C	0	460799	-460799	12
rs181362	22	21932068	1,00E-08	ENSG00000169635	HIC2	0	480605	-480605	13
rs181362	22	21932068	1,00E-08	ENSG00000274600	RIMBP3B	0	542590	-542590	14
rs181362	22	21932068	1,00E-08	ENSG00000275004	ZNF280B	0	552353	552353	15
rs181362	22	21932068	1,00E-08	ENSG00000169548	ZNF280A	0	581668	581668	16
rs181362	22	21932068	1,00E-08	ENSG00000185686	PRAME	0	615633	615633	17
rs181362	22	21932068	1,00E-08	ENSG00000133475	GGT2	0	704431	-704431	18
rs181362	22	21932068	1,00E-08	ENSG00000100121	GGTLC2	0	712407	712407	19
rs181362	22	21932068	1,00E-08	ENSG00000187905	LRRC74B	0	867900	-867900	20
rs181362	22	21932068	1,00E-08	ENSG00000099960	SLC7A4	0	899228	-899228	21
rs181362	22	21932068	1,00E-08	ENSG00000099957	P2RX6	0	903238	-903238	22
rs181362	22	21932068	1,00E-08	ENSG00000184436	THAP7	0	929872	-929872	23
rs181362	22	21932068	1,00E-08	ENSG00000099949	LZTR1	0	933030	-933030	24
rs181362	22	21932068	1,00E-08	ENSG00000183773	AIFM3	0	950708	-950708	25
rs181362	22	21932068	1,00E-08	ENSG00000254709	IGLL5	0	955712	955712	26
rs181362	22	21932068	1,00E-08	ENSG00000099942	CRKL	0	978319	-978319	27
rs181362	22	21932068	1,00E-08	ENSG00000099940	SNAP29	0	1040850	-1040850	28
rs181362	22	21932068	1,00E-08	ENSG00000241973	PI4KA	0	1072651	-1072651	29
rs181362	22	21932068	1,00E-08	ENSG00000100218	RSPH14	0	1127347	1127347	30
rs181362	22	21932068	1,00E-08	ENSG00000128266	GNAZ	0	1138293	1138293	31
rs181362	22	21932068	1,00E-08	ENSG00000099937	SERPIND1	0	1144348	-1144348	32
rs181362	22	21932068	1,00E-08	ENSG00000100228	RAB36	0	1213258	1213258	33
rs181362	22	21932068	1,00E-08	ENSG00000186716	BCR	0	1247636	1247636	34
rs181362	22	21932068	1,00E-08	ENSG00000099917	MED15	0	1344436	-1344436	35
rs181362	22	21932068	1,00E-08	ENSG00000099910	KLHL22	0	1436185	-1436185	36
rs181362	22	21932068	1,00E-08	ENSG00000277971	AC007731.5	0	1485448	-1485448	37
rs181362	22	21932068	1,00E-08	ENSG00000244486	SCARF2	0	1494242	-1494242	38
rs181362	22	21932068	1,00E-08	ENSG00000185252	ZNF74	0	1523607	-1523607	39
rs181362	22	21932068	1,00E-08	ENSG00000161133	USP41	0	1541310	-1541310	40
rs181362	22	21932068	1,00E-08	ENSG00000128185	DGCR6L	0	1611988	-1611988	41
rs181362	22	21932068	1,00E-08	ENSG00000128322	IGLL1	0	1641057	1641057	42
rs181362	22	21932068	1,00E-08	ENSG00000040608	RTN4R	0	1648822	-1648822	43
rs181362	22	21932068	1,00E-08	ENSG00000189269	DRICH1	0	1676384	1676384	44
rs181362	22	21932068	1,00E-08	ENSG00000159496	RGL4	0	1756068	1756068	45
rs181362	22	21932068	1,00E-08	ENSG00000234409	CCDC188	0	1781003	-1781003	46
rs181362	22	21932068	1,00E-08	ENSG00000099904	ZDHHC8	0	1784061	-1784061	47
rs181362	22	21932068	1,00E-08	ENSG00000099901	RANBP1	0	1804711	-1804711	48
rs181362	22	21932068	1,00E-08	ENSG00000187792	ZNF70	0	1806610	1806610	49
rs181362	22	21932068	1,00E-08	ENSG00000099899	TRMT2A	0	1814676	-1814676	50
rs181362	22	21932068	1,00E-08	ENSG00000128191	DGCR8	0	1820191	-1820191	51
rs181362	22	21932068	1,00E-08	ENSG00000128218	VPREB3	0	1820675	1820675	52
rs181362	22	21932068	1,00E-08	ENSG00000169314	C22orf15	0	1830953	1830953	53
rs181362	22	21932068	1,00E-08	ENSG00000250479	CHCHD10	0	1833766	1833766	54
rs181362	22	21932068	1,00E-08	ENSG00000099953	MMP11	0	1836158	1836158	55
rs181362	22	21932068	1,00E-08	ENSG00000099956	SMARCB1	0	1854863	1854863	56
rs181362	22	21932068	1,00E-08	ENSG00000183597	TANGO2	0	1866142	-1866142	57
rs181362	22	21932068	1,00E-08	ENSG00000099958	DERL3	0	1902435	1902435	58
rs181362	22	21932068	1,00E-08	ENSG00000099889	ARVCF	0	1915260	-1915260	59
rs181362	22	21932068	1,00E-08	ENSG00000133460	SLC2A11	0	1924635	1924635	60
rs181362	22	21932068	1,00E-08	ENSG00000251357	AP000350.4	0	1930120	1930120	61
rs181362	22	21932068	1,00E-08	ENSG00000240972	MIF	0	1961936	1961936	62
rs181362	22	21932068	1,00E-08	ENSG00000093010	COMT	0	1962093	-1962093	63
rs181362	22	21932068	1,00E-08	ENSG00000184470	TXNRD2	0	1990076	-1990076	64
rs2000999	16	72108093	3,00E-08	ENSG00000118557	PMFBP1	0	4064	4064	1
rs2000999	16	72108093	3,00E-08	ENSG00000140829	DHX38	0	4819	4819	2
rs2000999	16	72108093	3,00E-08	ENSG00000140830	TXNL4B	0	13662	-13662	3
rs2000999	16	72108093	3,00E-08	ENSG00000261701	HPR	1	30847	-30847	4
rs2000999	16	72108093	3,00E-08	ENSG00000257017	HP	0	47038	-47038	5
rs2000999	16	72108093	3,00E-08	ENSG00000102967	DHODH	0	80429	-80429	6
rs2000999	16	72108093	3,00E-08	ENSG00000277481	PKD1L3	0	108115	-108115	7
rs2000999	16	72108093	3,00E-08	ENSG00000182149	IST1	0	176894	-176894	8
rs2000999	16	72108093	3,00E-08	ENSG00000102984	ZNF821	0	212757	-212757	9
rs2000999	16	72108093	3,00E-08	ENSG00000224470	ATXN1L	0	222825	-222825	10
rs2000999	16	72108093	3,00E-08	ENSG00000166747	AP1G1	0	298892	-298892	11
rs2000999	16	72108093	3,00E-08	ENSG00000040199	PHLPP2	0	383392	-383392	12
rs2000999	16	72108093	3,00E-08	ENSG00000140832	MARVELD3	0	465979	-465979	13
rs2000999	16	72108093	3,00E-08	ENSG00000198650	TAT	0	530963	-530963	14
rs2000999	16	72108093	3,00E-08	ENSG00000157429	ZNF19	0	543004	-543004	15
rs2000999	16	72108093	3,00E-08	ENSG00000140835	CHST4	0	569347	-569347	16
rs2000999	16	72108093	3,00E-08	ENSG00000261611	AC010547.4	0	618782	-618782	17
rs2000999	16	72108093	3,00E-08	ENSG00000167377	ZNF23	0	644998	-644998	18
rs2000999	16	72108093	3,00E-08	ENSG00000260734	TLE7	0	666033	-666033	19
rs2000999	16	72108093	3,00E-08	ENSG00000140836	ZFHX3	0	674792	674792	20
rs2000999	16	72108093	3,00E-08	ENSG00000172137	CALB2	0	717655	-717655	21
rs2000999	16	72108093	3,00E-08	ENSG00000180917	CMTR2	0	818378	-818378	22
rs2000999	16	72108093	3,00E-08	ENSG00000157423	HYDIN	0	877371	-877371	23
rs2000999	16	72108093	3,00E-08	ENSG00000103043	VAC14	0	1306932	-1306932	24
rs2000999	16	72108093	3,00E-08	ENSG00000132613	MTSS1L	0	1422027	-1422027	25
rs2000999	16	72108093	3,00E-08	ENSG00000157368	IL34	0	1447411	-1447411	26
rs2000999	16	72108093	3,00E-08	ENSG00000189091	SF3B3	0	1530423	-1530423	27
rs2000999	16	72108093	3,00E-08	ENSG00000103051	COG4	0	1584528	-1584528	28
rs2000999	16	72108093	3,00E-08	ENSG00000157353	FUK	0	1627819	-1627819	29
rs2000999	16	72108093	3,00E-08	ENSG00000157350	ST3GAL2	0	1668856	-1668856	30
rs2000999	16	72108093	3,00E-08	ENSG00000168872	DDX19A	0	1734710	-1734710	31
rs2000999	16	72108093	3,00E-08	ENSG00000260537	AC012184.2	0	1735511	-1735511	32
rs2000999	16	72108093	3,00E-08	ENSG00000157349	DDX19B	0	1772810	-1772810	33
rs2000999	16	72108093	3,00E-08	ENSG00000090861	AARS	0	1818550	-1818550	34
rs2000999	16	72108093	3,00E-08	ENSG00000223496	EXOSC6	0	1856163	-1856163	35
rs2000999	16	72108093	3,00E-08	ENSG00000157335	CLEC18C	0	1920732	-1920732	36
rs2000999	16	72108093	3,00E-08	ENSG00000090857	PDPR	0	1945556	-1945556	37
rs2068888	10	94839642	2,00E-08	ENSG00000276490	AL583836.1	0	13431	13431	1
rs2068888	10	94839642	2,00E-08	ENSG00000165841	CYP2C19	0	13563	13563	2
rs2068888	10	94839642	2,00E-08	ENSG00000138109	CYP2C9	0	99016	99016	3
rs2068888	10	94839642	2,00E-08	ENSG00000108242	CYP2C18	0	103452	-103452	4
rs2068888	10	94839642	2,00E-08	ENSG00000138115	CYP2C8	0	197130	197130	5
rs2068888	10	94839642	2,00E-08	ENSG00000119969	HELLS	0	225737	-225737	6
rs2068888	10	94839642	2,00E-08	ENSG00000108239	TBC1D12	0	303712	-303712	7
rs2068888	10	94839642	2,00E-08	ENSG00000173124	ACSM6	0	354558	354558	8
rs2068888	10	94839642	2,00E-08	ENSG00000107438	PDLIM1	0	397930	397930	9
rs2068888	10	94839642	2,00E-08	ENSG00000095637	SORBS1	0	472129	472129	10
rs2068888	10	94839642	2,00E-08	ENSG00000173145	NOC3L	0	476683	-476683	11
rs2068888	10	94839642	2,00E-08	ENSG00000138193	PLCE1	0	506819	-506819	12
rs2068888	10	94839642	2,00E-08	ENSG00000059573	ALDH18A1	0	766287	766287	13
rs2068888	10	94839642	2,00E-08	ENSG00000119977	TCTN3	0	823754	823754	14
rs2068888	10	94839642	2,00E-08	ENSG00000138185	ENTPD1	0	872137	872137	15
rs2068888	10	94839642	2,00E-08	ENSG00000176273	SLC35G1	0	883580	-883580	16
rs2068888	10	94839642	2,00E-08	ENSG00000270099	AL365273.2	0	1020906	1020906	17
rs2068888	10	94839642	2,00E-08	ENSG00000108231	LGI1	0	1033370	-1033370	18
rs2068888	10	94839642	2,00E-08	ENSG00000188649	CC2D2B	0	1067961	1067961	19
rs2068888	10	94839642	2,00E-08	ENSG00000148690	FRA10AC1	0	1137070	-1137070	20
rs2068888	10	94839642	2,00E-08	ENSG00000095464	PDE6C	0	1173632	-1173632	21
rs2068888	10	94839642	2,00E-08	ENSG00000107443	CCNJ	0	1203752	1203752	22
rs2068888	10	94839642	2,00E-08	ENSG00000186188	FFAR4	0	1235162	-1235162	23
rs2068888	10	94839642	2,00E-08	ENSG00000138207	RBP4	0	1237898	-1237898	24
rs2068888	10	94839642	2,00E-08	ENSG00000177853	ZNF518A	0	1290073	1290073	25
rs2068888	10	94839642	2,00E-08	ENSG00000138180	CEP55	0	1310550	-1310550	26
rs2068888	10	94839642	2,00E-08	ENSG00000095585	BLNK	0	1352060	1352060	27
rs2068888	10	94839642	2,00E-08	ENSG00000138119	MYOF	0	1357325	-1357325	28
rs2068888	10	94839642	2,00E-08	ENSG00000107447	DNTT	0	1464754	1464754	29
rs2068888	10	94839642	2,00E-08	ENSG00000197430	OPALIN	0	1503574	1503574	30
rs2068888	10	94839642	2,00E-08	ENSG00000095587	TLL2	0	1524964	1524964	31
rs2068888	10	94839642	2,00E-08	ENSG00000077147	TM9SF3	0	1678467	1678467	32
rs2068888	10	94839642	2,00E-08	ENSG00000155629	PIK3AP1	0	1753670	1753670	33
rs2068888	10	94839642	2,00E-08	ENSG00000095596	CYP26A1	1	1761752	-1761752	34
rs2068888	10	94839642	2,00E-08	ENSG00000187553	CYP26C1	0	1770106	-1770106	35
rs2068888	10	94839642	2,00E-08	ENSG00000138190	EXOC6	0	1780149	-1780149	36
rs2068888	10	94839642	2,00E-08	ENSG00000196233	LCOR	0	1992640	1992640	37
rs2072183	7	44579180	3,00E-11	ENSG00000158604	TMED4	0	1286	-1286	1
rs2072183	7	44579180	3,00E-11	ENSG00000136271	DDX56	0	4129	-4129	2
rs2072183	7	44579180	3,00E-11	ENSG00000105953	OGDH	0	27392	27392	3
rs2072183	7	44579180	3,00E-11	ENSG00000015520	NPC1L1	1	37865	-37865	4
rs2072183	7	44579180	3,00E-11	ENSG00000015676	NUDCD3	0	88300	-88300	5
rs2072183	7	44579180	3,00E-11	ENSG00000122515	ZMIZ2	0	169401	169401	6
rs2072183	7	44579180	3,00E-11	ENSG00000196262	PPIA	0	217500	217500	7
rs2072183	7	44579180	3,00E-11	ENSG00000058404	CAMK2B	0	244603	-244603	8
rs2072183	7	44579180	3,00E-11	ENSG00000105968	H2AFV	0	247611	247611	9
rs2072183	7	44579180	3,00E-11	ENSG00000146676	PURB	0	297113	297113	10
rs2072183	7	44579180	3,00E-11	ENSG00000106636	YKT6	0	364886	-364886	11
rs2072183	7	44579180	3,00E-11	ENSG00000106633	GCK	0	381010	-381010	12
rs2072183	7	44579180	3,00E-11	ENSG00000136286	MYO1G	0	383482	383482	13
rs2072183	7	44579180	3,00E-11	ENSG00000136280	CCM2	0	420295	420295	14
rs2072183	7	44579180	3,00E-11	ENSG00000106631	MYL7	0	437848	-437848	15
rs2072183	7	44579180	3,00E-11	ENSG00000106628	POLD2	0	454822	-454822	16
rs2072183	7	44579180	3,00E-11	ENSG00000106624	AEBP1	0	464618	-464618	17
rs2072183	7	44579180	3,00E-11	ENSG00000122678	POLM	0	496640	-496640	18
rs2072183	7	44579180	3,00E-11	ENSG00000136274	NACAD	0	501258	501258	19
rs2072183	7	44579180	3,00E-11	ENSG00000136279	DBNL	0	509724	-509724	20
rs2072183	7	44579180	3,00E-11	ENSG00000164708	PGAM2	0	513593	-513593	21
rs2072183	7	44579180	3,00E-11	ENSG00000136270	TBRG4	0	520920	520920	22
rs2072183	7	44579180	3,00E-11	ENSG00000136206	SPDYE1	0	569058	-569058	23
rs2072183	7	44579180	3,00E-11	ENSG00000122679	RAMP3	0	578611	578611	24
rs2072183	7	44579180	3,00E-11	ENSG00000078967	UBE2D4	0	623044	-623044	25
rs2072183	7	44579180	3,00E-11	ENSG00000106608	URGCP	0	652769	-652769	26
rs2072183	7	44579180	3,00E-11	ENSG00000270617	URGCP-MRPS24	0	672591	-672591	27
rs2072183	7	44579180	3,00E-11	ENSG00000062582	MRPS24	0	709287	-709287	28
rs2072183	7	44579180	3,00E-11	ENSG00000106605	BLVRA	0	771838	-771838	29
rs2072183	7	44579180	3,00E-11	ENSG00000106603	COA1	0	849463	-849463	30
rs2072183	7	44579180	3,00E-11	ENSG00000164543	STK17A	0	952394	-952394	31
rs2072183	7	44579180	3,00E-11	ENSG00000164742	ADCY1	0	994960	994960	32
rs2072183	7	44579180	3,00E-11	ENSG00000002746	HECW1	0	1013179	-1013179	33
rs2072183	7	44579180	3,00E-11	ENSG00000146678	IGFBP1	0	1309177	1309177	34
rs2072183	7	44579180	3,00E-11	ENSG00000146674	IGFBP3	0	1333065	1333065	35
rs2072183	7	44579180	3,00E-11	ENSG00000106591	MRPL32	0	1630222	-1630222	36
rs2072183	7	44579180	3,00E-11	ENSG00000106588	PSMA2	0	1646957	-1646957	37
rs2072183	7	44579180	3,00E-11	ENSG00000256646	AC010132.3	0	1647006	-1647006	38
rs2072183	7	44579180	3,00E-11	ENSG00000136197	C7orf25	0	1666875	-1666875	39
rs2081687	8	59388565	2,00E-12	ENSG00000198846	TOX	0	269357	-269357	1
rs2081687	8	59388565	2,00E-12	ENSG00000035681	NSMAF	0	728721	-728721	2
rs2081687	8	59388565	2,00E-12	ENSG00000178538	CA8	0	798782	798782	3
rs2081687	8	59388565	2,00E-12	ENSG00000137575	SDCBP	0	805705	-805705	4
rs2081687	8	59388565	2,00E-12	ENSG00000167910	CYP7A1	1	888329	-888329	5
rs2081687	8	59388565	2,00E-12	ENSG00000215114	UBXN2B	0	937064	-937064	6
rs2081687	8	59388565	2,00E-12	ENSG00000104388	RAB2A	0	1128292	1128292	7
rs2081687	8	59388565	2,00E-12	ENSG00000169122	FAM110B	0	1184286	-1184286	8
rs2081687	8	59388565	2,00E-12	ENSG00000171316	CHD7	0	1290213	1290213	9
rs2081687	8	59388565	2,00E-12	ENSG00000177182	CLVS1	0	1668593	1668593	10
rs2131925	1	63025942	9,00E-43	ENSG00000125703	ATG4C	0	160429	-160429	1
rs2131925	1	63025942	9,00E-43	ENSG00000187140	FOXD3	0	297099	297099	2
rs2131925	1	63025942	9,00E-43	ENSG00000116641	DOCK7	0	337574	-337574	3
rs2131925	1	63025942	9,00E-43	ENSG00000088035	ALG6	0	341648	341648	4
rs2131925	1	63025942	9,00E-43	ENSG00000142856	ITGB3BP	0	414828	414828	5
rs2131925	1	63025942	9,00E-43	ENSG00000132855	ANGPTL3	1	419783	-419783	6
rs2131925	1	63025942	9,00E-43	ENSG00000203965	EFCAB7	0	497430	497430	7
rs2131925	1	63025942	9,00E-43	ENSG00000079739	PGM1	0	567334	567334	8
rs2131925	1	63025942	9,00E-43	ENSG00000162607	USP1	0	574138	-574138	9
rs2131925	1	63025942	9,00E-43	ENSG00000132854	KANK4	0	706528	-706528	10
rs2131925	1	63025942	9,00E-43	ENSG00000185483	ROR1	0	748080	748080	11
rs2131925	1	63025942	9,00E-43	ENSG00000240563	L1TD1	0	813614	-813614	12
rs2131925	1	63025942	9,00E-43	ENSG00000132849	PATJ	0	847267	-847267	13
rs2131925	1	63025942	9,00E-43	ENSG00000177414	UBE2U	0	1177685	1177685	14
rs2131925	1	63025942	9,00E-43	ENSG00000162604	TM2D1	0	1300519	-1300519	15
rs2131925	1	63025942	9,00E-43	ENSG00000158966	CACHD1	0	1444850	1444850	16
rs2131925	1	63025942	9,00E-43	ENSG00000162599	NFIA	0	1563149	-1563149	17
rs2131925	1	63025942	9,00E-43	ENSG00000162437	RAVER2	0	1719153	1719153	18
rs2131925	1	63025942	9,00E-43	ENSG00000162434	JAK1	0	1807287	1807287	19
rs2255141	10	113933886	2,00E-10	ENSG00000196865	NHLRC2	0	16692	-16692	1
rs2255141	10	113933886	2,00E-10	ENSG00000198924	DCLRE1A	0	79503	-79503	2
rs2255141	10	113933886	2,00E-10	ENSG00000043591	ADRB1	0	110170	110170	3
rs2255141	10	113933886	2,00E-10	ENSG00000148735	PLEKHS1	0	150457	-150457	4
rs2255141	10	113933886	2,00E-10	ENSG00000165813	CCDC186	0	186976	186976	5
rs2255141	10	113933886	2,00E-10	ENSG00000165806	CASP7	0	202979	-202979	6
rs2255141	10	113933886	2,00E-10	ENSG00000095627	TDRD1	0	245384	245384	7
rs2255141	10	113933886	2,00E-10	ENSG00000197893	NRAP	0	269759	-269759	8
rs2255141	10	113933886	2,00E-10	ENSG00000165816	VWA2	0	305444	305444	9
rs2255141	10	113933886	2,00E-10	ENSG00000148702	HABP2	0	344284	-344284	10
rs2255141	10	113933886	2,00E-10	ENSG00000169129	AFAP1L2	0	360938	360938	11
rs2255141	10	113933886	2,00E-10	ENSG00000099204	ABLIM1	0	497227	497227	12
rs2255141	10	113933886	2,00E-10	ENSG00000148737	TCF7L2	0	766208	-766208	13
rs2255141	10	113933886	2,00E-10	ENSG00000151553	FAM160B1	0	887858	887858	14
rs2255141	10	113933886	2,00E-10	ENSG00000165832	TRUB1	0	1004307	1004307	15
rs2255141	10	113933886	2,00E-10	ENSG00000151532	VTI1A	0	1115142	-1115142	16
rs2255141	10	113933886	2,00E-10	ENSG00000107518	ATRNL1	0	1159479	1159479	17
rs2255141	10	113933886	2,00E-10	ENSG00000023041	ZDHHC6	0	1486969	-1486969	18
rs2255141	10	113933886	2,00E-10	ENSG00000197142	ACSL5	0	1505506	-1505506	19
rs2255141	10	113933886	2,00E-10	ENSG00000119913	TECTB	0	1628851	-1628851	20
rs2255141	10	113933886	2,00E-10	ENSG00000119927	GPAM	1	1718509	-1718509	21
rs2277862	20	34152782	4,00E-10	ENSG00000125977	EIF2S2	0	40450	-40450	1
rs2277862	20	34152782	4,00E-10	ENSG00000101440	ASIP	0	41787	41787	2
rs2277862	20	34152782	4,00E-10	ENSG00000125970	RALY	0	44474	-44474	3
rs2277862	20	34152782	4,00E-10	ENSG00000101444	AHCY	0	127486	127486	4
rs2277862	20	34152782	4,00E-10	ENSG00000078747	ITCH	0	210453	210453	5
rs2277862	20	34152782	4,00E-10	ENSG00000101421	CHMP4B	0	298416	-298416	6
rs2277862	20	34152782	4,00E-10	ENSG00000131061	ZNF341	0	360513	-360513	7
rs2277862	20	34152782	4,00E-10	ENSG00000125971	DYNLRB1	0	363627	363627	8
rs2277862	20	34152782	4,00E-10	ENSG00000101460	MAP1LC3A	0	394072	394072	9
rs2277862	20	34152782	4,00E-10	ENSG00000101464	PIGU	0	407760	407760	10
rs2277862	20	34152782	4,00E-10	ENSG00000101417	PXMP4	0	432463	-432463	11
rs2277862	20	34152782	4,00E-10	ENSG00000101412	E2F1	0	466378	-466378	12
rs2277862	20	34152782	4,00E-10	ENSG00000125967	NECAB3	0	478319	-478319	13
rs2277862	20	34152782	4,00E-10	ENSG00000182584	ACTL10	0	484257	-484257	14
rs2277862	20	34152782	4,00E-10	ENSG00000149609	C20orf144	0	487163	-487163	15
rs2277862	20	34152782	4,00E-10	ENSG00000078699	CBFA2T2	0	502746	-502746	16
rs2277862	20	34152782	4,00E-10	ENSG00000198646	NCOA6	0	536315	536315	17
rs2277862	20	34152782	4,00E-10	ENSG00000078804	TP53INP2	0	551508	551508	18
rs2277862	20	34152782	4,00E-10	ENSG00000131067	GGT7	0	691938	691938	19
rs2277862	20	34152782	4,00E-10	ENSG00000101400	SNTA1	0	708890	-708890	20
rs2277862	20	34152782	4,00E-10	ENSG00000131069	ACSS2	0	719364	719364	21
rs2277862	20	34152782	4,00E-10	ENSG00000101391	CDK5RAP1	0	751221	-751221	22
rs2277862	20	34152782	4,00E-10	ENSG00000100983	GSS	0	775651	775651	23
rs2277862	20	34152782	4,00E-10	ENSG00000078814	MYH7B	0	822621	822621	24
rs2277862	20	34152782	4,00E-10	ENSG00000125999	BPIFB1	0	842904	-842904	25
rs2277862	20	34152782	4,00E-10	ENSG00000100991	TRPC4AP	0	849622	849622	26
rs2277862	20	34152782	4,00E-10	ENSG00000198183	BPIFA1	0	909471	-909471	27
rs2277862	20	34152782	4,00E-10	ENSG00000131059	BPIFA3	0	925024	-925024	28
rs2277862	20	34152782	4,00E-10	ENSG00000088298	EDEM2	0	962575	962575	29
rs2277862	20	34152782	4,00E-10	ENSG00000131050	BPIFA2	0	971370	-971370	30
rs2277862	20	34152782	4,00E-10	ENSG00000101000	PROCR	0	1019291	1019291	31
rs2277862	20	34152782	4,00E-10	ENSG00000186191	BPIFB4	0	1041031	-1041031	32
rs2277862	20	34152782	4,00E-10	ENSG00000126005	MMP24OS	0	1048963	1048963	33
rs2277862	20	34152782	4,00E-10	ENSG00000125966	MMP24	0	1073872	1073872	34
rs2277862	20	34152782	4,00E-10	ENSG00000186190	BPIFB3	0	1079154	-1079154	35
rs2277862	20	34152782	4,00E-10	ENSG00000167104	BPIFB6	0	1108735	-1108735	36
rs2277862	20	34152782	4,00E-10	ENSG00000261582	AL121753.1	0	1115103	1115103	37
rs2277862	20	34152782	4,00E-10	ENSG00000242372	EIF6	0	1126129	1126129	38
rs2277862	20	34152782	4,00E-10	ENSG00000078898	BPIFB2	0	1129073	-1129073	39
rs2277862	20	34152782	4,00E-10	ENSG00000125998	FAM83C	0	1132949	1132949	40
rs2277862	20	34152782	4,00E-10	ENSG00000167098	SUN5	0	1148349	-1148349	41
rs2277862	20	34152782	4,00E-10	ENSG00000101019	UQCC1	0	1149784	1149784	42
rs2277862	20	34152782	4,00E-10	ENSG00000215529	EFCAB8	0	1191173	-1191173	43
rs2277862	20	34152782	4,00E-10	ENSG00000204183	GDF5OS	0	1280247	1280247	44
rs2277862	20	34152782	4,00E-10	ENSG00000125965	GDF5	0	1280565	1280565	45
rs2277862	20	34152782	4,00E-10	ENSG00000101367	MAPRE1	0	1302377	-1302377	46
rs2277862	20	34152782	4,00E-10	ENSG00000126001	CEP250	0	1302382	1302382	47
rs2277862	20	34152782	4,00E-10	ENSG00000088305	DNMT3B	0	1343426	-1343426	48
rs2277862	20	34152782	4,00E-10	ENSG00000125975	C20orf173	0	1370404	1370404	49
rs2277862	20	34152782	4,00E-10	ENSG00000125991	ERGIC3	1	1389239	1389239	50
rs2277862	20	34152782	4,00E-10	ENSG00000149600	COMMD7	0	1408785	-1408785	51
rs2277862	20	34152782	4,00E-10	ENSG00000061656	SPAG4	0	1463110	1463110	52
rs2277862	20	34152782	4,00E-10	ENSG00000214078	CPNE1	0	1473249	1473249	53
rs2277862	20	34152782	4,00E-10	ENSG00000198547	C20orf203	0	1478841	-1478841	54
rs2277862	20	34152782	4,00E-10	ENSG00000272897	AL109827.1	0	1479558	1479558	55
rs2277862	20	34152782	4,00E-10	ENSG00000244462	RBM12	0	1496143	1496143	56
rs2277862	20	34152782	4,00E-10	ENSG00000244005	NFS1	0	1515273	1515273	57
rs2277862	20	34152782	4,00E-10	ENSG00000125995	ROMO1	0	1546490	1546490	58
rs2277862	20	34152782	4,00E-10	ENSG00000131051	RBM39	0	1548565	1548565	59
rs2277862	20	34152782	4,00E-10	ENSG00000197183	NOL4L	0	1567708	-1567708	60
rs2277862	20	34152782	4,00E-10	ENSG00000025293	PHF20	0	1619192	1619192	61
rs2277862	20	34152782	4,00E-10	ENSG00000171456	ASXL1	0	1713463	-1713463	62
rs2277862	20	34152782	4,00E-10	ENSG00000171222	SCAND1	0	1800835	1800835	63
rs2277862	20	34152782	4,00E-10	ENSG00000149646	CNBD2	0	1801782	1801782	64
rs2277862	20	34152782	4,00E-10	ENSG00000101350	KIF3B	0	1817771	-1817771	65
rs2277862	20	34152782	4,00E-10	ENSG00000101346	POFUT1	0	1914115	-1914115	66
rs2277862	20	34152782	4,00E-10	ENSG00000088367	EPB41L1	0	1938722	1938722	67
rs2277862	20	34152782	4,00E-10	ENSG00000126003	PLAGL2	0	1944991	-1944991	68
rs2277862	20	34152782	4,00E-10	ENSG00000101337	TM9SF4	0	1985524	-1985524	69
rs2290159	3	12628920	4,00E-09	ENSG00000132155	RAF1	1	35306	35306	1
rs2290159	3	12628920	4,00E-09	ENSG00000075975	MKRN2	0	45207	-45207	2
rs2290159	3	12628920	4,00E-09	ENSG00000225526	MKRN2OS	0	67861	-67861	3
rs2290159	3	12628920	4,00E-09	ENSG00000154743	TSEN2	0	89297	-89297	4
rs2290159	3	12628920	4,00E-09	ENSG00000088726	TMEM40	0	104605	104605	5
rs2290159	3	12628920	4,00E-09	ENSG00000144712	CAND2	0	167552	167552	6
rs2290159	3	12628920	4,00E-09	ENSG00000132170	PPARG	0	194564	-194564	7
rs2290159	3	12628920	4,00E-09	ENSG00000144713	RPL32	0	205565	205565	8
rs2290159	3	12628920	4,00E-09	ENSG00000144711	IQSEC1	0	268300	268300	9
rs2290159	3	12628920	4,00E-09	ENSG00000157152	SYN2	0	437520	-437520	10
rs2290159	3	12628920	4,00E-09	ENSG00000157150	TIMP4	0	469569	-469569	11
rs2290159	3	12628920	4,00E-09	ENSG00000132182	NUP210	0	687315	687315	12
rs2290159	3	12628920	4,00E-09	ENSG00000144559	TAMM41	0	782001	-782001	13
rs2290159	3	12628920	4,00E-09	ENSG00000163517	HDAC11	0	850804	850804	14
rs2290159	3	12628920	4,00E-09	ENSG00000144560	VGLL4	0	857570	-857570	15
rs2290159	3	12628920	4,00E-09	ENSG00000163520	FBLN2	0	920211	920211	16
rs2290159	3	12628920	4,00E-09	ENSG00000197548	ATG7	0	1071255	-1071255	17
rs2290159	3	12628920	4,00E-09	ENSG00000154764	WNT7A	0	1187338	1187338	18
rs2290159	3	12628920	4,00E-09	ENSG00000196639	HRH1	0	1365363	-1365363	19
rs2290159	3	12628920	4,00E-09	ENSG00000163528	CHCHD4	0	1483157	1483157	20
rs2290159	3	12628920	4,00E-09	ENSG00000170876	TMEM43	0	1496020	1496020	21
rs2290159	3	12628920	4,00E-09	ENSG00000268279	AC090004.1	0	1506297	1506297	22
rs2290159	3	12628920	4,00E-09	ENSG00000154767	XPC	0	1516227	1516227	23
rs2290159	3	12628920	4,00E-09	ENSG00000170860	LSM3	0	1549438	1549438	24
rs2290159	3	12628920	4,00E-09	ENSG00000157103	SLC6A1	0	1589671	-1589671	25
rs2290159	3	12628920	4,00E-09	ENSG00000132164	SLC6A11	0	1688187	-1688187	26
rs2290159	3	12628920	4,00E-09	ENSG00000131389	SLC6A6	0	1773656	1773656	27
rs2290159	3	12628920	4,00E-09	ENSG00000144596	GRIP2	0	1860191	1860191	28
rs2290159	3	12628920	4,00E-09	ENSG00000157087	ATP2B2	0	1920913	-1920913	29
rs2293889	8	116599199	6,00E-11	ENSG00000147677	EIF3H	0	42931	42931	1
rs2293889	8	116599199	6,00E-11	ENSG00000147679	UTP23	0	167304	167304	2
rs2293889	8	116599199	6,00E-11	ENSG00000164754	RAD21	0	246736	246736	3
rs2293889	8	116599199	6,00E-11	ENSG00000205002	AARD	0	339000	339000	4
rs2293889	8	116599199	6,00E-11	ENSG00000164756	SLC30A8	0	351074	351074	5
rs2293889	8	116599199	6,00E-11	ENSG00000104447	TRPS1	1	789526	-789526	6
rs2293889	8	116599199	6,00E-11	ENSG00000164758	MED30	0	921514	921514	7
rs2293889	8	116599199	6,00E-11	ENSG00000182197	EXT1	0	1195291	1195291	8
rs2293889	8	116599199	6,00E-11	ENSG00000177570	SAMD12	0	1590260	1590260	9
rs2412710	15	42683787	2,00E-08	ENSG00000159433	STARD9	0	37194	37194	1
rs2412710	15	42683787	2,00E-08	ENSG00000140326	CDAN1	0	39757	39757	2
rs2412710	15	42683787	2,00E-08	ENSG00000128881	TTBK2	0	54947	54947	3
rs2412710	15	42683787	2,00E-08	ENSG00000137814	HAUS2	0	113793	-113793	4
rs2412710	15	42683787	2,00E-08	ENSG00000180979	LRRC57	0	134985	-134985	5
rs2412710	15	42683787	2,00E-08	ENSG00000092531	SNAP23	0	138431	-138431	6
rs2412710	15	42683787	2,00E-08	ENSG00000103994	ZNF106	0	192664	-192664	7
rs2412710	15	42683787	2,00E-08	ENSG00000159459	UBR1	0	259110	259110	8
rs2412710	15	42683787	2,00E-08	ENSG00000092529	CAPN3	1	271469	-271469	9
rs2412710	15	42683787	2,00E-08	ENSG00000258461	AC012651.1	0	271470	-271470	10
rs2412710	15	42683787	2,00E-08	ENSG00000214013	GANC	0	326852	-326852	11
rs2412710	15	42683787	2,00E-08	ENSG00000103978	TMEM87A	0	410124	-410124	12
rs2412710	15	42683787	2,00E-08	ENSG00000137842	TMEM62	0	439492	439492	13
rs2412710	15	42683787	2,00E-08	ENSG00000166887	VPS39	0	475471	-475471	14
rs2412710	15	42683787	2,00E-08	ENSG00000166946	CCNDBP1	0	501331	501331	15
rs2412710	15	42683787	2,00E-08	ENSG00000166947	EPB42	0	513440	513440	16
rs2412710	15	42683787	2,00E-08	ENSG00000168907	PLA2G4F	0	527151	-527151	17
rs2412710	15	42683787	2,00E-08	ENSG00000104055	TGM5	0	548808	548808	18
rs2412710	15	42683787	2,00E-08	ENSG00000159337	PLA2G4D	0	589233	-589233	19
rs2412710	15	42683787	2,00E-08	ENSG00000159495	TGM7	0	592493	592493	20
rs2412710	15	42683787	2,00E-08	ENSG00000188089	PLA2G4E	0	632597	-632597	21
rs2412710	15	42683787	2,00E-08	ENSG00000168806	LCMT2	0	639862	639862	22
rs2412710	15	42683787	2,00E-08	ENSG00000168803	ADAL	0	646870	646870	23
rs2412710	15	42683787	2,00E-08	ENSG00000140265	ZSCAN29	0	674385	674385	24
rs2412710	15	42683787	2,00E-08	ENSG00000137822	TUBGCP4	0	685434	685434	25
rs2412710	15	42683787	2,00E-08	ENSG00000103966	EHD4	0	711209	-711209	26
rs2412710	15	42683787	2,00E-08	ENSG00000067369	TP53BP1	0	719274	719274	27
rs2412710	15	42683787	2,00E-08	ENSG00000137877	SPTBN5	0	789710	-789710	28
rs2412710	15	42683787	2,00E-08	ENSG00000166963	MAP1A	0	827171	827171	29
rs2412710	15	42683787	2,00E-08	ENSG00000168970	JMJD7-PLA2G4B	0	835632	-835632	30
rs2412710	15	42683787	2,00E-08	ENSG00000243708	PLA2G4B	0	835640	-835640	31
rs2412710	15	42683787	2,00E-08	ENSG00000243789	JMJD7	0	846206	-846206	32
rs2412710	15	42683787	2,00E-08	ENSG00000168781	PPIP5K1	0	849675	849675	33
rs2412710	15	42683787	2,00E-08	ENSG00000137802	MAPKBP1	0	855932	-855932	34
rs2412710	15	42683787	2,00E-08	ENSG00000237289	CKMT1B	0	909267	909267	35
rs2412710	15	42683787	2,00E-08	ENSG00000174197	MGA	0	910706	-910706	36
rs2412710	15	42683787	2,00E-08	ENSG00000242866	STRC	0	915776	915776	37
rs2412710	15	42683787	2,00E-08	ENSG00000166762	CATSPER2	0	944716	944716	38
rs2412710	15	42683787	2,00E-08	ENSG00000223572	CKMT1A	0	1009099	1009099	39
rs2412710	15	42683787	2,00E-08	ENSG00000167004	PDIA3	0	1062605	1062605	40
rs2412710	15	42683787	2,00E-08	ENSG00000128886	ELL3	0	1088813	1088813	41
rs2412710	15	42683787	2,00E-08	ENSG00000262560	AC018512.1	0	1088830	1088830	42
rs2412710	15	42683787	2,00E-08	ENSG00000140264	SERF2	0	1093300	1093300	43
rs2412710	15	42683787	2,00E-08	ENSG00000092445	TYRO3	0	1100201	-1100201	44
rs2412710	15	42683787	2,00E-08	ENSG00000184716	SERINC4	0	1110375	1110375	45
rs2412710	15	42683787	2,00E-08	ENSG00000242028	HYPK	0	1112355	1112355	46
rs2412710	15	42683787	2,00E-08	ENSG00000140259	MFAP1	0	1120705	1120705	47
rs2412710	15	42683787	2,00E-08	ENSG00000103932	RPAP1	0	1139518	-1139518	48
rs2412710	15	42683787	2,00E-08	ENSG00000092470	WDR76	0	1143176	1143176	49
rs2412710	15	42683787	2,00E-08	ENSG00000062524	LTK	0	1169900	-1169900	50
rs2412710	15	42683787	2,00E-08	ENSG00000137825	ITPKA	0	1180236	-1180236	51
rs2412710	15	42683787	2,00E-08	ENSG00000171877	FRMD5	0	1186974	1186974	52
rs2412710	15	42683787	2,00E-08	ENSG00000137815	RTF1	0	1200224	-1200224	53
rs2412710	15	42683787	2,00E-08	ENSG00000137806	NDUFAF1	0	1281268	-1281268	54
rs2412710	15	42683787	2,00E-08	ENSG00000137804	NUSAP1	0	1302737	-1302737	55
rs2412710	15	42683787	2,00E-08	ENSG00000104147	OIP5	0	1351166	-1351166	56
rs2412710	15	42683787	2,00E-08	ENSG00000187446	CHP1	0	1401897	-1401897	57
rs2412710	15	42683787	2,00E-08	ENSG00000178997	EXD1	0	1453044	-1453044	58
rs2412710	15	42683787	2,00E-08	ENSG00000128908	INO80	0	1567433	-1567433	59
rs2412710	15	42683787	2,00E-08	ENSG00000166734	CASC4	0	1604942	1604942	60
rs2412710	15	42683787	2,00E-08	ENSG00000128965	CHAC1	0	1727268	-1727268	61
rs2412710	15	42683787	2,00E-08	ENSG00000137770	CTDSPL2	0	1743447	1743447	62
rs2412710	15	42683787	2,00E-08	ENSG00000128917	DLL4	0	1744715	-1744715	63
rs2412710	15	42683787	2,00E-08	ENSG00000104142	VPS18	0	1779812	-1779812	64
rs2412710	15	42683787	2,00E-08	ENSG00000104140	RHOV	0	1809498	-1809498	65
rs2412710	15	42683787	2,00E-08	ENSG00000166145	SPINT1	0	1825580	-1825580	66
rs2412710	15	42683787	2,00E-08	ENSG00000104131	EIF3J	0	1853270	1853270	67
rs2412710	15	42683787	2,00E-08	ENSG00000166143	PPP1R14D	0	1855078	-1855078	68
rs2412710	15	42683787	2,00E-08	ENSG00000166140	ZFYVE19	0	1868703	-1868703	69
rs2412710	15	42683787	2,00E-08	ENSG00000104129	DNAJC17	0	1876309	-1876309	70
rs2412710	15	42683787	2,00E-08	ENSG00000104133	SPG11	0	1878909	1878909	71
rs2412710	15	42683787	2,00E-08	ENSG00000188277	C15orf62	0	1911338	-1911338	72
rs2412710	15	42683787	2,00E-08	ENSG00000137880	GCHFR	0	1916077	-1916077	73
rs2412710	15	42683787	2,00E-08	ENSG00000137824	RMDN3	0	1927936	-1927936	74
rs2412710	15	42683787	2,00E-08	ENSG00000051180	RAD51	0	1951448	-1951448	75
rs2412710	15	42683787	2,00E-08	ENSG00000229474	PATL2	0	1981945	1981945	76
rs2479409	1	55504650	2,00E-28	ENSG00000162402	USP24	0	289537	-289537	1
rs2479409	1	55504650	2,00E-28	ENSG00000169174	PCSK9	1	439798	-439798	2
rs2479409	1	55504650	2,00E-28	ENSG00000162399	BSND	0	492866	-492866	3
rs2479409	1	55504650	2,00E-28	ENSG00000143001	TMEM61	0	512357	-512357	4
rs2479409	1	55504650	2,00E-28	ENSG00000116133	DHCR24	0	617432	-617432	5
rs2479409	1	55504650	2,00E-28	ENSG00000162398	LEXM	0	662398	-662398	6
rs2479409	1	55504650	2,00E-28	ENSG00000006555	TTC22	0	703383	-703383	7
rs2479409	1	55504650	2,00E-28	ENSG00000162396	PARS2	0	740136	-740136	8
rs2479409	1	55504650	2,00E-28	ENSG00000243725	TTC4	0	761993	-761993	9
rs2479409	1	55504650	2,00E-28	ENSG00000271723	MROH7-TTC4	0	762342	-762342	10
rs2479409	1	55504650	2,00E-28	ENSG00000184313	MROH7	0	794384	-794384	11
rs2479409	1	55504650	2,00E-28	ENSG00000162390	ACOT11	0	865458	-865458	12
rs2479409	1	55504650	2,00E-28	ENSG00000162391	FAM151A	0	881094	-881094	13
rs2479409	1	55504650	2,00E-28	ENSG00000162407	PLPP3	0	990097	990097	14
rs2479409	1	55504650	2,00E-28	ENSG00000157216	SSBP3	0	1091171	-1091171	15
rs2479409	1	55504650	2,00E-28	ENSG00000162409	PRKAA2	0	1140672	1140672	16
rs2479409	1	55504650	2,00E-28	ENSG00000187889	FYB2	0	1214154	1214154	17
rs2479409	1	55504650	2,00E-28	ENSG00000116221	MRPL37	0	1279186	-1279186	18
rs2479409	1	55504650	2,00E-28	ENSG00000256407	AL357673.1	0	1304577	-1304577	19
rs2479409	1	55504650	2,00E-28	ENSG00000215883	CYB5RL	0	1304614	-1304614	20
rs2479409	1	55504650	2,00E-28	ENSG00000157131	C8A	0	1350156	1350156	21
rs2479409	1	55504650	2,00E-28	ENSG00000157211	CDCP2	0	1350880	-1350880	22
rs2479409	1	55504650	2,00E-28	ENSG00000116205	TCEANC2	0	1392131	-1392131	23
rs2479409	1	55504650	2,00E-28	ENSG00000021852	C8B	0	1424560	1424560	24
rs2479409	1	55504650	2,00E-28	ENSG00000116209	TMEM59	0	1451146	-1451146	25
rs2479409	1	55504650	2,00E-28	ENSG00000203985	LDLRAD1	0	1486464	-1486464	26
rs2479409	1	55504650	2,00E-28	ENSG00000173406	DAB1	0	1490128	1490128	27
rs2479409	1	55504650	2,00E-28	ENSG00000116212	LRRC42	0	1536482	-1536482	28
rs2479409	1	55504650	2,00E-28	ENSG00000081870	HSPB11	0	1558721	-1558721	29
rs2479409	1	55504650	2,00E-28	ENSG00000211452	DIO1	0	1593564	-1593564	30
rs2479409	1	55504650	2,00E-28	ENSG00000058799	YIPF1	0	1614816	-1614816	31
rs2479409	1	55504650	2,00E-28	ENSG00000058804	NDC1	0	1665790	-1665790	32
rs2479409	1	55504650	2,00E-28	ENSG00000174332	GLIS1	0	1766544	-1766544	33
rs2642442	1	220973563	6,00E-13	ENSG00000136630	HLX	0	88504	-88504	1
rs2642442	1	220973563	6,00E-13	ENSG00000186205	Mar/01	1	153906	-153906	2
rs2642442	1	220973563	6,00E-13	ENSG00000117791	Mar/02	0	188748	-188748	3
rs2642442	1	220973563	6,00E-13	ENSG00000162817	C1orf115	0	274406	-274406	4
rs2642442	1	220973563	6,00E-13	ENSG00000116141	MARK1	0	309102	-309102	5
rs2642442	1	220973563	6,00E-13	ENSG00000118873	RAB3GAP2	0	701109	-701109	6
rs2642442	1	220973563	6,00E-13	ENSG00000143507	DUSP10	0	727861	727861	7
rs2642442	1	220973563	6,00E-13	ENSG00000067704	IARS2	0	825522	-825522	8
rs2642442	1	220973563	6,00E-13	ENSG00000162813	BPNT1	0	883101	-883101	9
rs2642442	1	220973563	6,00E-13	ENSG00000136628	EPRS	0	926905	-926905	10
rs2642442	1	220973563	6,00E-13	ENSG00000196660	SLC30A10	0	1014916	-1014916	11
rs2642442	1	220973563	6,00E-13	ENSG00000215817	ZC3H11B	0	1360418	-1360418	12
rs2642442	1	220973563	6,00E-13	ENSG00000143512	HHIPL2	0	1548695	1548695	13
rs2642442	1	220973563	6,00E-13	ENSG00000143498	TAF1A	0	1584339	1584339	14
rs2642442	1	220973563	6,00E-13	ENSG00000154305	MIA3	0	1644523	1644523	15
rs2642442	1	220973563	6,00E-13	ENSG00000186063	AIDA	0	1694450	1694450	16
rs2642442	1	220973563	6,00E-13	ENSG00000162819	BROX	0	1738990	1738990	17
rs2642442	1	220973563	6,00E-13	ENSG00000143353	LYPLAL1	0	1760698	-1760698	18
rs2642442	1	220973563	6,00E-13	ENSG00000197520	FAM177B	0	1763644	1763644	19
rs2642442	1	220973563	6,00E-13	ENSG00000154309	DISP1	0	1898708	1898708	20
rs2652834	15	63396867	9,00E-09	ENSG00000074410	CA12	0	14706	-14706	1
rs2652834	15	63396867	9,00E-09	ENSG00000138613	APH1B	0	87741	-87741	2
rs2652834	15	63396867	9,00E-09	ENSG00000140455	USP3	0	107644	107644	3
rs2652834	15	63396867	9,00E-09	ENSG00000166128	RAB8B	0	129085	-129085	4
rs2652834	15	63396867	9,00E-09	ENSG00000197361	FBXL22	0	200486	200486	5
rs2652834	15	63396867	9,00E-09	ENSG00000103657	HERC1	0	211751	211751	6
rs2652834	15	63396867	9,00E-09	ENSG00000185088	RPS27L	0	238846	-238846	7
rs2652834	15	63396867	9,00E-09	ENSG00000103642	LACTB	1	254806	-254806	8
rs2652834	15	63396867	9,00E-09	ENSG00000140416	TPM1	0	324952	-324952	9
rs2652834	15	63396867	9,00E-09	ENSG00000035664	DAPK2	0	510169	510169	10
rs2652834	15	63396867	9,00E-09	ENSG00000171914	TLN2	0	552236	-552236	11
rs2652834	15	63396867	9,00E-09	ENSG00000166797	FAM96A	0	675692	675692	12
rs2652834	15	63396867	9,00E-09	ENSG00000028528	SNX1	0	697256	697256	13
rs2652834	15	63396867	9,00E-09	ENSG00000157734	SNX22	0	754848	754848	14
rs2652834	15	63396867	9,00E-09	ENSG00000166794	PPIB	0	758945	758945	15
rs2652834	15	63396867	9,00E-09	ENSG00000169118	CSNK1G1	0	768650	768650	16
rs2652834	15	63396867	9,00E-09	ENSG00000259316	AC087632.1	0	784313	784313	17
rs2652834	15	63396867	9,00E-09	ENSG00000166803	PCLAF	0	967444	967444	18
rs2652834	15	63396867	9,00E-09	ENSG00000103671	TRIP4	0	990881	990881	19
rs2652834	15	63396867	9,00E-09	ENSG00000180357	ZNF609	0	1063875	1063875	20
rs2652834	15	63396867	9,00E-09	ENSG00000205502	C2CD4B	0	1231584	-1231584	21
rs2652834	15	63396867	9,00E-09	ENSG00000180304	OAZ2	0	1290706	1290706	22
rs2652834	15	63396867	9,00E-09	ENSG00000198535	C2CD4A	0	1325950	-1325950	23
rs2652834	15	63396867	9,00E-09	ENSG00000129003	VPS13C	0	1336394	-1336394	24
rs2652834	15	63396867	9,00E-09	ENSG00000166831	RBPMS2	0	1343025	1343025	25
rs2652834	15	63396867	9,00E-09	ENSG00000140451	PIF1	0	1418765	1418765	26
rs2652834	15	63396867	9,00E-09	ENSG00000241839	PLEKHO2	0	1445016	1445016	27
rs2652834	15	63396867	9,00E-09	ENSG00000249240	AC069368.1	0	1445016	1445016	28
rs2652834	15	63396867	9,00E-09	ENSG00000166839	ANKDD1A	0	1515035	1515035	29
rs2652834	15	63396867	9,00E-09	ENSG00000090487	SPG21	0	1566154	1566154	30
rs2652834	15	63396867	9,00E-09	ENSG00000103707	MTFMT	0	1604645	1604645	31
rs2652834	15	63396867	9,00E-09	ENSG00000186198	SLC51B	0	1648503	1648503	32
rs2652834	15	63396867	9,00E-09	ENSG00000103710	RASL12	0	1656470	1656470	33
rs2652834	15	63396867	9,00E-09	ENSG00000234438	KBTBD13	0	1679949	1679949	34
rs2652834	15	63396867	9,00E-09	ENSG00000246922	UBAP1L	0	1695903	1695903	35
rs2652834	15	63396867	9,00E-09	ENSG00000090470	PDCD7	0	1720512	1720512	36
rs2652834	15	63396867	9,00E-09	ENSG00000166855	CLPX	0	1751352	1751352	37
rs2652834	15	63396867	9,00E-09	ENSG00000138615	CILP	0	1797891	1797891	38
rs2652834	15	63396867	9,00E-09	ENSG00000138617	PARP16	0	1837593	1837593	39
rs2652834	15	63396867	9,00E-09	ENSG00000174498	IGDCC3	0	1930260	1930260	40
rs2652834	15	63396867	9,00E-09	ENSG00000103742	IGDCC4	0	1984597	1984597	41
rs2737229	8	116648565	2,00E-08	ENSG00000147677	EIF3H	0	6435	-6435	1
rs2737229	8	116648565	2,00E-08	ENSG00000147679	UTP23	0	117938	117938	2
rs2737229	8	116648565	2,00E-08	ENSG00000164754	RAD21	0	197370	197370	3
rs2737229	8	116648565	2,00E-08	ENSG00000205002	AARD	0	289634	289634	4
rs2737229	8	116648565	2,00E-08	ENSG00000164756	SLC30A8	0	301708	301708	5
rs2737229	8	116648565	2,00E-08	ENSG00000104447	TRPS1	1	838892	-838892	6
rs2737229	8	116648565	2,00E-08	ENSG00000164758	MED30	0	872148	872148	7
rs2737229	8	116648565	2,00E-08	ENSG00000182197	EXT1	0	1145925	1145925	8
rs2737229	8	116648565	2,00E-08	ENSG00000177570	SAMD12	0	1540894	1540894	9
rs2814944	6	34552797	4,00E-09	ENSG00000124664	SPDEF	0	3536	3536	1
rs2814944	6	34552797	4,00E-09	ENSG00000124507	PACSIN1	0	17566	-17566	2
rs2814944	6	34552797	4,00E-09	ENSG00000196821	C6orf106	1	34491	34491	3
rs2814944	6	34552797	4,00E-09	ENSG00000124614	RPS10	0	126672	-126672	4
rs2814944	6	34552797	4,00E-09	ENSG00000270800	RPS10-NUDT3	0	126726	-126726	5
rs2814944	6	34552797	4,00E-09	ENSG00000272325	NUDT3	0	160123	-160123	6
rs2814944	6	34552797	4,00E-09	ENSG00000124562	SNRPC	0	204609	204609	7
rs2814944	6	34552797	4,00E-09	ENSG00000065060	UHRF1BP1	0	239218	239218	8
rs2814944	6	34552797	4,00E-09	ENSG00000186577	SMIM29	0	303327	-303327	9
rs2814944	6	34552797	4,00E-09	ENSG00000137309	HMGA1	0	306566	-306566	10
rs2814944	6	34552797	4,00E-09	ENSG00000064995	TAF11	0	324981	324981	11
rs2814944	6	34552797	4,00E-09	ENSG00000064999	ANKS1A	0	336468	336468	12
rs2814944	6	34552797	4,00E-09	ENSG00000124493	GRM4	0	397175	-397175	13
rs2814944	6	34552797	4,00E-09	ENSG00000124678	TCP11	0	565274	565274	14
rs2814944	6	34552797	4,00E-09	ENSG00000146197	SCUBE3	0	661622	661622	15
rs2814944	6	34552797	4,00E-09	ENSG00000065029	ZNF76	0	706112	706112	16
rs2814944	6	34552797	4,00E-09	ENSG00000023892	DEF6	0	745055	745055	17
rs2814944	6	34552797	4,00E-09	ENSG00000096395	MLN	0	748786	-748786	18
[truncated: 2,386 more rows]
