# Supplementary material for: Identifying genes targeted by disease-associated non-coding SNPs with a protein knowledge graph
Source: PLoS One. 2022 Jul 13;17(7):e0271395. doi: 10.1371/journal.pone.0271395 (PMC9278741; doi:10.1371/journal.pone.0271395)
Supplement: S5 Table — (XLSX) [file pone.0271395.s005.xlsx]

## Sheet: Sheet1
Predicate	Frequency
Positive expression	73.736
Positive regulation	69.026
Regulation	66.844
Expression	61.737
Negative expression	41.897
Negative regulation	41.079
Protein modification	28.78
Binds promoter	16.664
Positive molecular transport	12.53
Positive promoter binding	6663
Molecular transport	5320
Negative molecular transport	3392
Negative promoter binding	2155
