# Supplementary material for: Identifying genes targeted by disease-associated non-coding SNPs with a protein knowledge graph
Source: PLoS One. 2022 Jul 13;17(7):e0271395. doi: 10.1371/journal.pone.0271395 (PMC9278741; doi:10.1371/journal.pone.0271395)
Supplement: S6 Table — Columns indicate the reference set to which the method, variation, and classifier were applied, and the performance that was achieved by them. AUC indicates the average AUC across all SNPs in the reference sets. Hits@1/3/5/10 indicate the absolute number of results that were returned in the top 1/3/5/10. The recall can be calculated by dividing these by the total number of positive cases that could be found within the selected genetic range around the SNP. Mean rank and Median rank indicate the mean rank and median rank of positive cases respectively. (CSV) [file pone.0271395.s006.csv]

Reference set	Basepair distance	Method	Variation	Classifier	AUC	Hits@1	Hits@3	Hits@5	Hits@10	Mean rank	Median rank
Farashi	25	Genetic distance	None	None	78.0	23	33	33	33	1.36	1
Farashi	50	Genetic distance	None	None	72.8	29	46	48	48	1.56	1
Farashi	100	Genetic distance	None	None	74.8	31	56	59	59	1.69	1
Farashi	500	Genetic distance	None	None	65.9	38	80	101	116	7.4	3
Farashi	1000	Genetic distance	None	None	69.6	42	87	111	136	9.88	4
Farashi	2000	Genetic distance	None	None	75.7	42	87	111	137	13.4	6
Farashi	depict	Genetic distance	None	None	79.3	64	86	93	96	1.91	1
Farashi with p-value cutoff	25	Genetic distance	None	None	87.3	12	17	17	17	1.35	1
Farashi with p-value cutoff	50	Genetic distance	None	None	81.5	14	21	22	22	1.5	1
Farashi with p-value cutoff	100	Genetic distance	None	None	84.4	15	23	25	25	1.6	1
Farashi with p-value cutoff	500	Genetic distance	None	None	65.8	18	35	42	48	8.79	3
Farashi with p-value cutoff	1000	Genetic distance	None	None	69.2	20	38	45	57	11.97	5.5
Farashi with p-value cutoff	2000	Genetic distance	None	None	76.0	20	38	45	57	14.62	7
Farashi with p-value cutoff	depict	Genetic distance	None	None	72.0	27	40	43	46	2.0	1
DeRycke	25	Genetic distance	None	None	91.1	14	19	20	20	1.5	1
DeRycke	50	Genetic distance	None	None	84.1	19	27	28	29	1.69	1
DeRycke	100	Genetic distance	None	None	83.1	23	34	36	37	1.76	1
DeRycke	500	Genetic distance	None	None	62.0	28	59	74	93	8.57	4
DeRycke	1000	Genetic distance	None	None	64.5	28	60	76	104	12.94	7
DeRycke	2000	Genetic distance	None	None	75.5	28	60	76	104	15.95	8
DeRycke	depict	Genetic distance	None	None	73.5	29	42	46	48	2.2	1
Teslovich	25	Genetic distance	None	None	71.2	5	7	8	8	1.75	1
Teslovich	50	Genetic distance	None	None	66.7	8	12	15	15	2.07	1
Teslovich	100	Genetic distance	None	None	65.7	11	17	23	23	2.3	2
Teslovich	500	Genetic distance	None	None	60.6	16	31	40	55	6.72	5
Teslovich	1000	Genetic distance	None	None	68.9	16	32	42	65	8.32	5.5
Teslovich	2000	Genetic distance	None	None	74.6	16	34	44	67	11.84	6
Teslovich	depict	Genetic distance	None	None	77.9	47	63	68	71	1.85	1
DeRycke	25	DIAMOnD	None	None	100.0	1	1	1	1	1.0	1
DeRycke	50	DIAMOnD	None	None	100.0	2	2	2	2	1.0	1
DeRycke	100	DIAMOnD	None	None	100.0	3	3	3	3	1.0	1
DeRycke	500	DIAMOnD	None	None	100.0	4	4	4	4	1.0	1
DeRycke	1000	DIAMOnD	None	None	83.3	5	6	6	6	1.17	1
DeRycke	2000	DIAMOnD	None	None	77.1	3	5	6	6	1.83	1.5
DeRycke	depict	DIAMOnD	None	None	50.0	1	2	2	2	1.5	1.5
Farashi	25	DIAMOnD	None	None	100.0	7	7	7	7	1.0	1
Farashi	50	DIAMOnD	None	None	100.0	7	7	7	7	1.0	1
Farashi	100	DIAMOnD	None	None	100.0	3	3	3	3	1.0	1
Farashi	500	DIAMOnD	None	None	77.8	4	6	6	6	1.33	1
Farashi	1000	DIAMOnD	None	None	43.9	4	11	11	11	2.0	2
Farashi	2000	DIAMOnD	None	None	39.9	4	12	12	16	3.12	3
Farashi	depict	DIAMOnD	None	None	80.0	4	5	5	5	1.2	1
Farashi with p-value cutoff	25	DIAMOnD	None	None	100.0	2	2	2	2	1.0	1
Farashi with p-value cutoff	50	DIAMOnD	None	None	100.0	2	2	2	2	1.0	1
Farashi with p-value cutoff	100	DIAMOnD	None	None	100.0	2	2	2	2	1.0	1
Farashi with p-value cutoff	500	DIAMOnD	None	None	41.7	1	4	4	4	2.0	2
Farashi with p-value cutoff	1000	DIAMOnD	None	None	66.7	2	2	3	3	2.33	1
Farashi with p-value cutoff	2000	DIAMOnD	None	None	40.0	2	3	3	5	3.8	2
Farashi with p-value cutoff	depict	DIAMOnD	None	None	50.0	1	2	2	2	1.5	1.5
Teslovich	25	DIAMOnD	None	None	None	None	None	None	None	None	None
Teslovich	50	DIAMOnD	None	None	None	None	None	None	None	None	None
Teslovich	100	DIAMOnD	None	None	100.0	1	1	1	1	1.0	1
Teslovich	500	DIAMOnD	None	None	80.0	4	5	5	5	1.2	1
Teslovich	1000	DIAMOnD	None	None	82.1	4	7	7	7	1.43	1
Teslovich	2000	DIAMOnD	None	None	69.7	5	5	7	8	2.62	1
Teslovich	depict	DIAMOnD	None	None	100.0	9	9	9	9	1.0	1
Teslovich	25	Network distance	None	LR	32.1	2	6	7	7	2.14	2
Teslovich	25	Network distance	None	SVM	82.1	5	7	7	7	1.29	1
Teslovich	25	Network distance	None	DT	76.8	7	7	7	7	1.0	1
Teslovich	25	Network distance	None	RF	85.7	6	7	7	7	1.14	1
Teslovich	50	Network distance	None	LR	46.1	6	10	14	14	2.43	2.5
Teslovich	50	Network distance	None	SVM	53.9	5	13	14	14	2.07	2
Teslovich	50	Network distance	None	DT	56.7	9	14	14	14	1.36	1
Teslovich	50	Network distance	None	RF	46.4	6	10	12	14	2.57	2
Teslovich	100	Network distance	None	LR	65.5	12	16	21	22	2.45	1
Teslovich	100	Network distance	None	SVM	53.6	7	17	20	22	2.59	2
Teslovich	100	Network distance	None	DT	63.9	17	22	22	22	1.23	1
Teslovich	100	Network distance	None	RF	60.6	12	16	21	21	2.5	1
Teslovich	500	Network distance	None	LR	49.2	9	23	34	52	6.83	5
Teslovich	500	Network distance	None	SVM	47.7	9	20	31	52	6.94	6
Teslovich	500	Network distance	None	DT	51.6	34	63	63	63	1.46	1
Teslovich	500	Network distance	None	RF	57.8	8	32	43	54	5.84	3
Teslovich	1000	Network distance	None	LR	55.8	4	22	37	56	9.81	6
Teslovich	1000	Network distance	None	SVM	45.9	6	16	27	49	11.24	8
Teslovich	1000	Network distance	None	DT	49.9	33	79	79	79	1.58	2
Teslovich	1000	Network distance	None	RF	58.8	11	26	34	59	9.15	6
Teslovich	2000	Network distance	None	LR	58.5	2	17	28	49	15.67	9
Teslovich	2000	Network distance	None	SVM	49.3	5	10	19	40	19.53	12
Teslovich	2000	Network distance	None	DT	50.4	39	92	92	92	1.58	2
Teslovich	2000	Network distance	None	RF	58.7	6	21	26	50	16.37	9
Teslovich	depict	Network distance	None	LR	81.1	50	61	63	66	1.87	1
Teslovich	depict	Network distance	None	SVM	73.5	45	60	62	67	2.04	1
Teslovich	depict	Network distance	None	DT	74.0	53	68	68	68	1.22	1
Teslovich	depict	Network distance	None	RF	75.0	47	61	64	67	1.97	1
DeRycke	25	Network distance	None	LR	80.7	13	17	18	19	1.68	1
DeRycke	25	Network distance	None	SVM	81.1	12	18	18	19	1.68	1
DeRycke	25	Network distance	None	DT	79.7	15	19	19	19	1.21	1
DeRycke	25	Network distance	None	RF	85.6	13	18	18	19	1.68	1
DeRycke	50	Network distance	None	LR	65.1	14	25	27	28	1.93	1.5
DeRycke	50	Network distance	None	SVM	76.3	15	25	27	28	1.96	1
DeRycke	50	Network distance	None	DT	74.0	22	28	28	28	1.21	1
DeRycke	50	Network distance	None	RF	76.7	15	24	28	28	1.86	1
DeRycke	100	Network distance	None	LR	56.9	14	31	34	36	2.22	2
DeRycke	100	Network distance	None	SVM	55.8	13	31	34	36	2.25	2
DeRycke	100	Network distance	None	DT	62.6	25	36	36	36	1.31	1
DeRycke	100	Network distance	None	RF	69.7	18	33	35	36	2.03	1.5
DeRycke	500	Network distance	None	LR	31.2	4	24	44	79	9.37	7
DeRycke	500	Network distance	None	SVM	51.1	15	39	57	85	8.01	6
DeRycke	500	Network distance	None	DT	51.6	53	116	116	116	1.55	2
DeRycke	500	Network distance	None	RF	41.2	11	33	49	81	9.28	7
DeRycke	1000	Network distance	None	LR	42.6	8	27	50	85	15.84	9
DeRycke	1000	Network distance	None	SVM	49.7	14	37	54	86	13.75	10
DeRycke	1000	Network distance	None	DT	48.3	43	157	157	157	1.73	2
DeRycke	1000	Network distance	None	RF	45.6	7	30	54	81	16.04	10
DeRycke	2000	Network distance	None	LR	54.1	6	17	38	66	23.51	16
DeRycke	2000	Network distance	None	SVM	45.4	6	19	28	57	26.57	18
DeRycke	2000	Network distance	None	DT	48.3	51	175	175	175	1.71	2
DeRycke	2000	Network distance	None	RF	49.0	5	13	33	59	25.65	17
DeRycke	depict	Network distance	None	LR	75.3	29	43	44	45	2.3	1
DeRycke	depict	Network distance	None	SVM	64.7	25	42	44	45	2.15	1
DeRycke	depict	Network distance	None	DT	71.7	36	46	46	46	1.22	1
DeRycke	depict	Network distance	None	RF	79.8	29	45	45	45	1.85	1
Farashi	25	Network distance	None	LR	91.1	27	31	31	31	1.16	1
Farashi	25	Network distance	None	SVM	80.6	23	31	31	31	1.29	1
Farashi	25	Network distance	None	DT	78.1	27	31	31	31	1.13	1
Farashi	25	Network distance	None	RF	87.2	24	31	31	31	1.26	1
Farashi	50	Network distance	None	LR	52.6	21	43	46	46	1.83	2
Farashi	50	Network distance	None	SVM	66.8	27	43	45	46	1.63	1
Farashi	50	Network distance	None	DT	66.4	38	46	46	46	1.17	1
Farashi	50	Network distance	None	RF	65.9	25	44	46	46	1.61	1
Farashi	100	Network distance	None	LR	48.0	16	45	53	55	2.55	2
Farashi	100	Network distance	None	SVM	67.3	27	50	54	55	1.93	2
Farashi	100	Network distance	None	DT	59.5	41	55	55	55	1.25	1
Farashi	100	Network distance	None	RF	55.3	18	47	52	55	2.29	2
Farashi	500	Network distance	None	LR	49.6	8	56	83	110	7.28	5
Farashi	500	Network distance	None	SVM	47.0	14	55	78	114	7.58	5
Farashi	500	Network distance	None	DT	51.5	68	144	144	144	1.53	2
Farashi	500	Network distance	None	RF	48.3	26	54	76	111	7.76	5
Farashi	1000	Network distance	None	LR	52.1	14	52	83	117	12.25	7
Farashi	1000	Network distance	None	SVM	46.3	12	42	72	106	13.98	9
Farashi	1000	Network distance	None	DT	51.4	71	185	185	185	1.64	2
Farashi	1000	Network distance	None	RF	49.5	22	54	70	112	13.38	8
Farashi	2000	Network distance	None	LR	48.9	5	22	37	75	21.7	15.5
Farashi	2000	Network distance	None	SVM	46.2	8	21	42	77	23.79	16
Farashi	2000	Network distance	None	DT	49.5	78	208	208	208	1.69	2
Farashi	2000	Network distance	None	RF	45.2	5	34	49	76	23.12	17
Farashi	depict	Network distance	None	LR	72.9	54	81	84	86	1.91	1
Farashi	depict	Network distance	None	SVM	71.9	55	78	85	86	1.97	1
Farashi	depict	Network distance	None	DT	76.7	73	87	87	87	1.16	1
Farashi	depict	Network distance	None	RF	83.0	64	83	87	87	1.41	1
Farashi with p-value cutoff	25	Network distance	None	LR	77.1	11	16	17	17	1.47	1
Farashi with p-value cutoff	25	Network distance	None	SVM	86.5	12	16	16	17	1.53	1
Farashi with p-value cutoff	25	Network distance	None	DT	73.4	14	17	17	17	1.18	1
Farashi with p-value cutoff	25	Network distance	None	RF	92.7	14	17	17	17	1.24	1
Farashi with p-value cutoff	50	Network distance	None	LR	71.4	13	21	22	22	1.5	1
Farashi with p-value cutoff	50	Network distance	None	SVM	78.6	15	21	21	22	1.68	1
Farashi with p-value cutoff	50	Network distance	None	DT	68.2	16	22	22	22	1.27	1
Farashi with p-value cutoff	50	Network distance	None	RF	72.0	15	19	21	22	1.86	1
Farashi with p-value cutoff	100	Network distance	None	LR	47.2	7	21	24	25	2.36	2
Farashi with p-value cutoff	100	Network distance	None	SVM	54.0	9	20	23	24	2.64	2
Farashi with p-value cutoff	100	Network distance	None	DT	54.3	14	25	25	25	1.44	1
Farashi with p-value cutoff	100	Network distance	None	RF	59.4	10	19	23	25	2.48	2
Farashi with p-value cutoff	500	Network distance	None	LR	35.4	3	19	31	43	9.47	5.5
Farashi with p-value cutoff	500	Network distance	None	SVM	55.7	12	26	35	48	7.92	5
Farashi with p-value cutoff	500	Network distance	None	DT	52.5	37	62	62	62	1.4	1
Farashi with p-value cutoff	500	Network distance	None	RF	60.8	15	32	37	47	6.92	3
Farashi with p-value cutoff	1000	Network distance	None	LR	47.5	6	15	27	49	15.01	8
Farashi with p-value cutoff	1000	Network distance	None	SVM	55.6	12	23	29	49	14.25	8
Farashi with p-value cutoff	1000	Network distance	None	DT	49.3	34	83	83	83	1.59	2
Farashi with p-value cutoff	1000	Network distance	None	RF	44.5	1	17	28	44	16.11	9
Farashi with p-value cutoff	2000	Network distance	None	LR	47.9	2	8	19	37	26.43	13
Farashi with p-value cutoff	2000	Network distance	None	SVM	46.1	1	7	14	39	25.34	13
Farashi with p-value cutoff	2000	Network distance	None	DT	49.4	29	92	92	92	1.68	2
Farashi with p-value cutoff	2000	Network distance	None	RF	44.3	1	8	14	33	25.87	17
Farashi with p-value cutoff	depict	Network distance	None	LR	79.9	30	39	40	41	1.51	1
Farashi with p-value cutoff	depict	Network distance	None	SVM	61.3	21	38	41	41	1.78	1
Farashi with p-value cutoff	depict	Network distance	None	DT	72.6	36	41	41	41	1.12	1
Farashi with p-value cutoff	depict	Network distance	None	RF	68.6	25	38	40	41	1.63	1
Teslovich	25	Graphlets	No modification	LR	60.7	5	7	7	7	1.29	1
Teslovich	50	Graphlets	No modification	LR	56.3	6	14	14	14	1.71	2
Teslovich	100	Graphlets	No modification	LR	54.1	7	18	19	22	2.68	2
Teslovich	500	Graphlets	No modification	LR	51.6	9	24	33	52	6.76	5
Teslovich	1000	Graphlets	No modification	LR	46.7	4	18	29	53	11.03	8
Teslovich	2000	Graphlets	No modification	LR	46.2	3	11	16	34	19.71	13
Teslovich	depict	Graphlets	No modification	LR	75.3	46	60	65	68	1.75	1
Teslovich	25	Graphlets	Log	LR	50.0	3	7	7	7	1.86	2
Teslovich	50	Graphlets	Log	LR	72.6	8	12	14	14	1.86	1
Teslovich	100	Graphlets	Log	LR	64.5	10	18	20	22	2.36	2
Teslovich	500	Graphlets	Log	LR	57.2	18	30	39	53	5.43	4
Teslovich	1000	Graphlets	Log	LR	47.8	8	20	31	53	10.44	7
Teslovich	2000	Graphlets	Log	LR	46.5	3	10	17	37	18.61	12
Teslovich	depict	Graphlets	Log	LR	79.3	48	60	65	68	1.76	1
Teslovich	25	Graphlets	No modification	SVM	64.3	7	7	7	7	1.0	1
Teslovich	50	Graphlets	No modification	SVM	64.3	14	14	14	14	1.0	1
Teslovich	100	Graphlets	No modification	SVM	59.1	22	22	22	22	1.0	1
Teslovich	500	Graphlets	No modification	SVM	50.8	63	63	63	63	1.0	1
Teslovich	1000	Graphlets	No modification	SVM	50.7	79	79	79	79	1.0	1
Teslovich	2000	Graphlets	No modification	SVM	51.5	92	92	92	92	1.0	1
Teslovich	depict	Graphlets	No modification	SVM	76.1	68	68	68	68	1.0	1
Teslovich	25	Graphlets	Log	SVM	53.6	3	7	7	7	1.71	2
Teslovich	50	Graphlets	Log	SVM	71.3	8	13	14	14	1.79	1
Teslovich	100	Graphlets	Log	SVM	59.7	9	16	21	22	2.36	2
Teslovich	500	Graphlets	Log	SVM	51.5	9	23	38	54	6.0	5
Teslovich	1000	Graphlets	Log	SVM	47.2	2	17	38	53	10.82	6
Teslovich	2000	Graphlets	Log	SVM	41.2	2	9	13	36	20.38	14
Teslovich	depict	Graphlets	Log	SVM	75.7	43	62	66	68	1.81	1
Teslovich	25	Graphlets	No modification	DT	53.6	4	7	7	7	1.43	1
Teslovich	50	Graphlets	No modification	DT	75.2	13	14	14	14	1.07	1
Teslovich	100	Graphlets	No modification	DT	52.4	14	22	22	22	1.36	1
Teslovich	500	Graphlets	No modification	DT	54.2	30	63	63	63	1.52	2
Teslovich	1000	Graphlets	No modification	DT	50.8	38	79	79	79	1.52	2
Teslovich	2000	Graphlets	No modification	DT	50.6	47	92	92	92	1.49	1
Teslovich	depict	Graphlets	No modification	DT	78.7	56	68	68	68	1.18	1
Teslovich	25	Graphlets	Log	DT	55.4	4	7	7	7	1.43	1
Teslovich	50	Graphlets	Log	DT	72.9	12	14	14	14	1.14	1
Teslovich	100	Graphlets	Log	DT	54.4	14	22	22	22	1.36	1
Teslovich	500	Graphlets	Log	DT	54.0	30	63	63	63	1.52	2
Teslovich	1000	Graphlets	Log	DT	51.8	33	79	79	79	1.58	2
Teslovich	2000	Graphlets	Log	DT	50.1	44	92	92	92	1.52	2
Teslovich	depict	Graphlets	Log	DT	79.7	58	68	68	68	1.15	1
Teslovich	25	Graphlets	No modification	RF	53.6	3	7	7	7	1.57	2
Teslovich	50	Graphlets	No modification	RF	70.1	9	14	14	14	1.57	1
Teslovich	100	Graphlets	No modification	RF	69.3	10	18	21	22	2.05	2
Teslovich	500	Graphlets	No modification	RF	60.8	11	25	40	57	5.3	4
Teslovich	1000	Graphlets	No modification	RF	42.9	2	11	25	44	10.73	9
Teslovich	2000	Graphlets	No modification	RF	46.9	1	8	13	40	17.61	12
Teslovich	depict	Graphlets	No modification	RF	74.8	43	61	66	68	1.78	1
Teslovich	25	Graphlets	Log	RF	53.6	3	7	7	7	1.57	2
Teslovich	50	Graphlets	Log	RF	66.8	7	14	14	14	1.71	1.5
Teslovich	100	Graphlets	Log	RF	69.0	10	18	21	22	2.09	2
Teslovich	500	Graphlets	Log	RF	59.5	10	24	40	57	5.43	4
Teslovich	1000	Graphlets	Log	RF	42.5	1	11	24	46	10.89	8
Teslovich	2000	Graphlets	Log	RF	45.7	1	6	14	38	17.98	12.5
Teslovich	depict	Graphlets	Log	RF	76.4	45	61	66	68	1.78	1
DeRycke	25	Graphlets	No modification	LR	82.2	15	17	19	19	1.47	1
DeRycke	50	Graphlets	No modification	LR	58.0	12	26	27	28	2.07	2
DeRycke	100	Graphlets	No modification	LR	54.8	12	30	35	36	2.31	2
DeRycke	500	Graphlets	No modification	LR	46.9	12	37	57	82	9.05	6
DeRycke	1000	Graphlets	No modification	LR	51.5	12	31	58	90	16.69	9
DeRycke	2000	Graphlets	No modification	LR	51.2	6	20	36	73	26.18	17
DeRycke	depict	Graphlets	No modification	LR	68.1	26	44	44	45	2.33	1
DeRycke	25	Graphlets	Log	LR	66.0	10	16	19	19	1.89	1
DeRycke	50	Graphlets	Log	LR	78.3	17	24	26	28	2.0	1
DeRycke	100	Graphlets	Log	LR	71.8	18	29	33	35	2.53	1.5
DeRycke	500	Graphlets	Log	LR	45.6	12	36	59	82	8.78	5
DeRycke	1000	Graphlets	Log	LR	50.1	16	42	63	87	14.04	9
DeRycke	2000	Graphlets	Log	LR	54.8	11	29	48	74	23.05	13
DeRycke	depict	Graphlets	Log	LR	76.1	27	43	45	46	1.74	1
DeRycke	25	Graphlets	No modification	SVM	76.7	19	19	19	19	1.0	1
DeRycke	50	Graphlets	No modification	SVM	70.5	28	28	28	28	1.0	1
DeRycke	100	Graphlets	No modification	SVM	56.9	36	36	36	36	1.0	1
DeRycke	500	Graphlets	No modification	SVM	50.1	116	116	116	116	1.0	1
DeRycke	1000	Graphlets	No modification	SVM	50.3	157	157	157	157	1.0	1
DeRycke	2000	Graphlets	No modification	SVM	50.9	143	175	175	175	1.18	1
DeRycke	depict	Graphlets	No modification	SVM	72.6	46	46	46	46	1.0	1
DeRycke	25	Graphlets	Log	SVM	68.0	10	16	18	19	2.0	1
DeRycke	50	Graphlets	Log	SVM	66.6	15	26	27	28	1.86	1
DeRycke	100	Graphlets	Log	SVM	63.5	13	30	34	36	2.39	2
DeRycke	500	Graphlets	Log	SVM	42.4	13	41	53	74	9.08	6.5
DeRycke	1000	Graphlets	Log	SVM	52.3	16	42	61	92	13.97	8
DeRycke	2000	Graphlets	Log	SVM	53.5	10	32	46	66	25.05	14
DeRycke	depict	Graphlets	Log	SVM	72.5	28	44	46	46	1.65	1
DeRycke	25	Graphlets	No modification	DT	79.2	17	19	19	19	1.11	1
DeRycke	50	Graphlets	No modification	DT	79.9	23	28	28	28	1.18	1
DeRycke	100	Graphlets	No modification	DT	56.1	21	36	36	36	1.42	1
DeRycke	500	Graphlets	No modification	DT	49.7	40	116	116	116	1.66	2
DeRycke	1000	Graphlets	No modification	DT	49.2	53	157	157	157	1.66	2
DeRycke	2000	Graphlets	No modification	DT	53.0	45	175	175	175	1.74	2
DeRycke	depict	Graphlets	No modification	DT	74.9	36	46	46	46	1.22	1
DeRycke	25	Graphlets	Log	DT	89.2	17	19	19	19	1.11	1
DeRycke	50	Graphlets	Log	DT	80.9	24	28	28	28	1.14	1
DeRycke	100	Graphlets	Log	DT	60.7	22	36	36	36	1.39	1
DeRycke	500	Graphlets	Log	DT	51.0	43	116	116	116	1.63	2
DeRycke	1000	Graphlets	Log	DT	49.7	47	157	157	157	1.7	2
DeRycke	2000	Graphlets	Log	DT	51.2	35	175	175	175	1.8	2
DeRycke	depict	Graphlets	Log	DT	76.7	37	46	46	46	1.2	1
DeRycke	25	Graphlets	No modification	RF	82.7	12	16	19	19	1.79	1
DeRycke	50	Graphlets	No modification	RF	67.4	14	25	27	28	2.0	1.5
DeRycke	100	Graphlets	No modification	RF	65.4	16	29	34	36	2.42	2
DeRycke	500	Graphlets	No modification	RF	43.9	11	34	47	82	8.53	7
DeRycke	1000	Graphlets	No modification	RF	49.3	5	27	44	82	15.25	10
DeRycke	2000	Graphlets	No modification	RF	55.8	7	11	35	67	22.49	13
DeRycke	depict	Graphlets	No modification	RF	74.4	28	43	45	46	1.74	1
DeRycke	25	Graphlets	Log	RF	82.7	12	16	19	19	1.79	1
DeRycke	50	Graphlets	Log	RF	69.6	14	25	27	28	1.96	1.5
DeRycke	100	Graphlets	Log	RF	65.3	16	29	34	36	2.39	2
DeRycke	500	Graphlets	Log	RF	43.7	10	33	47	82	8.55	7
DeRycke	1000	Graphlets	Log	RF	50.3	6	29	48	80	15.2	10
DeRycke	2000	Graphlets	Log	RF	57.6	8	18	38	66	22.23	12
DeRycke	depict	Graphlets	Log	RF	74.4	28	43	45	46	1.72	1
Farashi	25	Graphlets	No modification	LR	73.9	22	30	30	31	1.45	1
Farashi	50	Graphlets	No modification	LR	75.6	31	45	46	46	1.48	1
Farashi	100	Graphlets	No modification	LR	50.3	20	47	53	55	2.38	2
Farashi	500	Graphlets	No modification	LR	45.8	19	54	72	110	8.4	5.5
Farashi	1000	Graphlets	No modification	LR	46.2	14	37	62	111	14.26	9
Farashi	2000	Graphlets	No modification	LR	48.3	9	26	46	81	21.97	15
Farashi	depict	Graphlets	No modification	LR	72.4	56	78	83	86	2.13	1
Farashi	25	Graphlets	Log	LR	72.8	21	30	30	31	1.45	1
Farashi	50	Graphlets	Log	LR	48.6	19	41	45	46	1.93	2
Farashi	100	Graphlets	Log	LR	61.9	27	44	52	54	2.36	2
Farashi	500	Graphlets	Log	LR	40.9	13	39	70	104	7.96	6
Farashi	1000	Graphlets	Log	LR	42.8	15	33	55	102	13.68	9
Farashi	2000	Graphlets	Log	LR	45.4	10	21	42	72	22.04	16
Farashi	depict	Graphlets	Log	LR	74.0	59	76	85	86	2.13	1
Farashi	25	Graphlets	No modification	SVM	78.3	31	31	31	31	1.0	1
Farashi	50	Graphlets	No modification	SVM	65.6	46	46	46	46	1.0	1
Farashi	100	Graphlets	No modification	SVM	57.4	55	55	55	55	1.0	1
Farashi	500	Graphlets	No modification	SVM	50.1	142	144	144	144	1.01	1
Farashi	1000	Graphlets	No modification	SVM	50.7	182	185	185	185	1.02	1
Farashi	2000	Graphlets	No modification	SVM	50.4	203	208	208	208	1.02	1
Farashi	depict	Graphlets	No modification	SVM	74.7	86	87	87	87	1.01	1
Farashi	25	Graphlets	Log	SVM	73.3	22	29	30	31	1.52	1
Farashi	50	Graphlets	Log	SVM	60.5	24	43	45	46	1.78	1
Farashi	100	Graphlets	Log	SVM	62.7	26	46	50	55	2.25	2
Farashi	500	Graphlets	Log	SVM	49.8	22	56	81	110	7.47	5
Farashi	1000	Graphlets	Log	SVM	49.3	12	46	70	113	12.02	8
Farashi	2000	Graphlets	Log	SVM	49.4	5	26	42	81	20.45	15
Farashi	depict	Graphlets	Log	SVM	72.0	54	80	84	86	1.87	1
Farashi	25	Graphlets	No modification	DT	75.0	26	31	31	31	1.16	1
Farashi	50	Graphlets	No modification	DT	69.3	36	46	46	46	1.22	1
Farashi	100	Graphlets	No modification	DT	57.6	35	55	55	55	1.36	1
Farashi	500	Graphlets	No modification	DT	48.9	60	144	144	144	1.68	2
Farashi	1000	Graphlets	No modification	DT	51.2	67	181	185	185	1.84	2
Farashi	2000	Graphlets	No modification	DT	52.3	64	195	208	208	1.93	2
Farashi	depict	Graphlets	No modification	DT	72.8	66	87	87	87	1.24	1
Farashi	25	Graphlets	Log	DT	73.6	24	31	31	31	1.23	1
Farashi	50	Graphlets	Log	DT	75.5	40	46	46	46	1.13	1
Farashi	100	Graphlets	Log	DT	59.7	37	55	55	55	1.33	1
Farashi	500	Graphlets	Log	DT	51.4	54	144	144	144	1.72	2
Farashi	1000	Graphlets	Log	DT	52.3	64	181	185	185	1.84	2
Farashi	2000	Graphlets	Log	DT	50.0	53	194	208	208	1.99	2
Farashi	depict	Graphlets	Log	DT	71.1	67	87	87	87	1.23	1
Farashi	25	Graphlets	No modification	RF	75.0	22	29	30	31	1.55	1
Farashi	50	Graphlets	No modification	RF	63.5	25	44	45	46	1.74	1
Farashi	100	Graphlets	No modification	RF	62.6	25	45	53	55	2.29	2
Farashi	500	Graphlets	No modification	RF	41.6	13	45	70	107	8.12	6
Farashi	1000	Graphlets	No modification	RF	43.0	13	36	58	103	14.1	9
Farashi	2000	Graphlets	No modification	RF	46.6	6	27	41	76	22.59	14
Farashi	depict	Graphlets	No modification	RF	76.1	58	78	83	87	1.75	1
Farashi	25	Graphlets	Log	RF	75.0	22	29	30	31	1.55	1
Farashi	50	Graphlets	Log	RF	61.3	24	44	45	46	1.78	1
Farashi	100	Graphlets	Log	RF	62.6	24	47	53	55	2.24	2
Farashi	500	Graphlets	Log	RF	42.5	14	48	64	106	8.19	6
Farashi	1000	Graphlets	Log	RF	42.6	14	31	56	97	14.64	10
Farashi	2000	Graphlets	Log	RF	47.5	6	25	44	79	22.23	15
Farashi	depict	Graphlets	Log	RF	76.1	58	78	83	87	1.76	1
Farashi with p-value cutoff	25	Graphlets	No modification	LR	70.8	12	17	17	17	1.35	1
Farashi with p-value cutoff	50	Graphlets	No modification	LR	62.5	12	22	22	22	1.59	1
Farashi with p-value cutoff	100	Graphlets	No modification	LR	65.1	12	21	24	25	2.12	2
Farashi with p-value cutoff	500	Graphlets	No modification	LR	51.8	13	27	39	48	8.06	4
Farashi with p-value cutoff	1000	Graphlets	No modification	LR	52.4	11	22	36	46	15.19	8
Farashi with p-value cutoff	2000	Graphlets	No modification	LR	52.6	8	14	26	41	24.02	15
Farashi with p-value cutoff	depict	Graphlets	No modification	LR	65.8	25	36	40	41	1.78	1
Farashi with p-value cutoff	25	Graphlets	Log	LR	72.9	11	15	16	17	1.71	1
Farashi with p-value cutoff	50	Graphlets	Log	LR	66.1	11	21	21	22	1.82	1.5
Farashi with p-value cutoff	100	Graphlets	Log	LR	69.0	13	21	23	24	2.36	1
Farashi with p-value cutoff	500	Graphlets	Log	LR	53.3	9	28	41	46	7.47	4
Farashi with p-value cutoff	1000	Graphlets	Log	LR	52.5	13	23	34	50	13.2	9
Farashi with p-value cutoff	2000	Graphlets	Log	LR	49.7	5	17	21	31	23.72	16.5
Farashi with p-value cutoff	depict	Graphlets	Log	LR	73.0	28	36	41	41	1.68	1
Farashi with p-value cutoff	25	Graphlets	No modification	SVM	75.0	17	17	17	17	1.0	1
Farashi with p-value cutoff	50	Graphlets	No modification	SVM	69.0	22	22	22	22	1.0	1
Farashi with p-value cutoff	100	Graphlets	No modification	SVM	56.2	25	25	25	25	1.0	1
Farashi with p-value cutoff	500	Graphlets	No modification	SVM	48.9	50	62	62	62	1.19	1
Farashi with p-value cutoff	1000	Graphlets	No modification	SVM	49.3	70	83	83	83	1.16	1
Farashi with p-value cutoff	2000	Graphlets	No modification	SVM	49.9	90	92	92	92	1.02	1
Farashi with p-value cutoff	depict	Graphlets	No modification	SVM	69.5	41	41	41	41	1.0	1
Farashi with p-value cutoff	25	Graphlets	Log	SVM	52.1	8	16	16	17	2.0	2
Farashi with p-value cutoff	50	Graphlets	Log	SVM	56.0	10	21	21	22	2.0	2
Farashi with p-value cutoff	100	Graphlets	Log	SVM	46.9	8	19	22	25	2.72	2
Farashi with p-value cutoff	500	Graphlets	Log	SVM	54.7	11	27	34	42	8.1	5
Farashi with p-value cutoff	1000	Graphlets	Log	SVM	55.9	8	25	32	51	13.53	8
Farashi with p-value cutoff	2000	Graphlets	Log	SVM	56.8	11	22	30	44	21.41	12.5
Farashi with p-value cutoff	depict	Graphlets	Log	SVM	71.2	26	40	40	41	1.61	1
Farashi with p-value cutoff	25	Graphlets	No modification	DT	60.4	11	17	17	17	1.35	1
Farashi with p-value cutoff	50	Graphlets	No modification	DT	64.6	17	22	22	22	1.23	1
Farashi with p-value cutoff	100	Graphlets	No modification	DT	64.1	19	25	25	25	1.24	1
Farashi with p-value cutoff	500	Graphlets	No modification	DT	57.6	35	62	62	62	1.44	1
Farashi with p-value cutoff	1000	Graphlets	No modification	DT	51.2	30	83	83	83	1.71	2
Farashi with p-value cutoff	2000	Graphlets	No modification	DT	51.6	32	82	92	92	1.92	2
Farashi with p-value cutoff	depict	Graphlets	No modification	DT	63.0	29	41	41	41	1.29	1
Farashi with p-value cutoff	25	Graphlets	Log	DT	74.5	14	17	17	17	1.18	1
Farashi with p-value cutoff	50	Graphlets	Log	DT	63.4	16	22	22	22	1.27	1
Farashi with p-value cutoff	100	Graphlets	Log	DT	65.1	19	25	25	25	1.24	1
Farashi with p-value cutoff	500	Graphlets	Log	DT	57.5	34	62	62	62	1.45	1
Farashi with p-value cutoff	1000	Graphlets	Log	DT	50.8	28	83	83	83	1.72	2
Farashi with p-value cutoff	2000	Graphlets	Log	DT	49.4	32	83	92	92	1.92	2
Farashi with p-value cutoff	depict	Graphlets	Log	DT	66.3	32	41	41	41	1.22	1
Farashi with p-value cutoff	25	Graphlets	No modification	RF	62.5	10	15	16	17	1.88	1
Farashi with p-value cutoff	50	Graphlets	No modification	RF	77.4	14	20	21	22	1.68	1
Farashi with p-value cutoff	100	Graphlets	No modification	RF	69.9	11	22	24	25	2.16	2
Farashi with p-value cutoff	500	Graphlets	No modification	RF	55.4	15	20	32	45	8.39	5
Farashi with p-value cutoff	1000	Graphlets	No modification	RF	52.0	11	22	32	49	14.99	9
Farashi with p-value cutoff	2000	Graphlets	No modification	RF	52.8	5	19	21	39	23.65	14
Farashi with p-value cutoff	depict	Graphlets	No modification	RF	62.0	23	38	40	41	1.83	1
Farashi with p-value cutoff	25	Graphlets	Log	RF	60.4	9	15	16	17	1.82	1
Farashi with p-value cutoff	50	Graphlets	Log	RF	73.2	13	21	21	22	1.73	1
Farashi with p-value cutoff	100	Graphlets	Log	RF	69.9	11	22	24	25	2.16	2
Farashi with p-value cutoff	500	Graphlets	Log	RF	55.3	17	18	33	48	8.31	5
Farashi with p-value cutoff	1000	Graphlets	Log	RF	52.2	10	23	31	49	15.01	8
Farashi with p-value cutoff	2000	Graphlets	Log	RF	53.1	6	18	22	39	23.3	14
Farashi with p-value cutoff	depict	Graphlets	Log	RF	64.6	23	39	40	41	1.78	1
Teslovich	25	node2vec	No modification	LR	71.4	4	7	7	7	1.57	1
Teslovich	50	node2vec	No modification	LR	61.5	6	12	14	14	1.93	2
Teslovich	100	node2vec	No modification	LR	53.7	8	17	20	22	2.68	2
Teslovich	500	node2vec	No modification	LR	48.6	9	24	34	53	6.48	5
Teslovich	1000	node2vec	No modification	LR	51.1	4	22	31	53	10.14	7
Teslovich	2000	node2vec	No modification	LR	50.4	3	14	23	43	18.11	11.5
Teslovich	depict	node2vec	No modification	LR	72.4	43	62	64	68	1.87	1
Teslovich	25	node2vec	Graphlets	LR	50.0	3	7	7	7	1.86	2
Teslovich	50	node2vec	Graphlets	LR	69.3	8	12	14	14	1.79	1
Teslovich	100	node2vec	Graphlets	LR	60.5	10	17	21	22	2.32	2
Teslovich	500	node2vec	Graphlets	LR	57.3	17	29	39	54	5.79	4
Teslovich	1000	node2vec	Graphlets	LR	49.9	4	22	33	48	10.3	7
Teslovich	2000	node2vec	Graphlets	LR	51.2	4	12	27	43	17.67	12
Teslovich	depict	node2vec	Graphlets	LR	74.1	45	60	64	68	1.91	1
Teslovich	25	node2vec	Autoencoded	LR	53.6	3	7	7	7	1.71	2
Teslovich	50	node2vec	Autoencoded	LR	54.0	6	12	14	14	2.07	2
Teslovich	100	node2vec	Autoencoded	LR	62.3	9	20	21	22	2.14	2
Teslovich	500	node2vec	Autoencoded	LR	48.1	9	23	36	53	6.62	4
Teslovich	1000	node2vec	Autoencoded	LR	41.4	4	14	25	47	11.78	9
Teslovich	2000	node2vec	Autoencoded	LR	44.8	4	15	21	35	19.48	13.5
Teslovich	depict	node2vec	Autoencoded	LR	70.7	41	59	65	68	1.9	1
Teslovich	25	node2vec	Autoencoded + Graphlets	LR	64.3	4	6	7	7	1.86	1
Teslovich	50	node2vec	Autoencoded + Graphlets	LR	63.7	6	12	14	14	1.93	2
Teslovich	100	node2vec	Autoencoded + Graphlets	LR	65.0	11	19	20	22	2.45	1.5
Teslovich	500	node2vec	Autoencoded + Graphlets	LR	52.1	11	28	35	52	6.52	4
Teslovich	1000	node2vec	Autoencoded + Graphlets	LR	43.5	5	14	26	47	11.35	9
Teslovich	2000	node2vec	Autoencoded + Graphlets	LR	47.3	5	16	24	36	18.47	12
Teslovich	depict	node2vec	Autoencoded + Graphlets	LR	73.0	43	60	65	68	1.84	1
Teslovich	25	node2vec	No modification	SVM	67.9	4	7	7	7	1.57	1
Teslovich	50	node2vec	No modification	SVM	59.2	7	12	14	14	2.07	1.5
Teslovich	100	node2vec	No modification	SVM	46.5	8	17	20	22	2.64	2.5
Teslovich	500	node2vec	No modification	SVM	41.8	5	17	30	53	7.03	6
Teslovich	1000	node2vec	No modification	SVM	44.7	2	12	25	47	11.37	8
Teslovich	2000	node2vec	No modification	SVM	50.5	6	14	26	40	18.22	12
Teslovich	depict	node2vec	No modification	SVM	74.0	43	63	65	68	1.85	1
Teslovich	25	node2vec	Graphlets	SVM	57.1	4	7	7	7	1.57	1
Teslovich	50	node2vec	Graphlets	SVM	73.1	8	13	14	14	1.79	1
Teslovich	100	node2vec	Graphlets	SVM	65.9	8	19	21	22	2.09	2
Teslovich	500	node2vec	Graphlets	SVM	47.5	10	22	37	53	6.65	5
Teslovich	1000	node2vec	Graphlets	SVM	41.5	2	11	34	47	11.9	8
Teslovich	2000	node2vec	Graphlets	SVM	44.5	4	12	19	41	19.42	11.5
Teslovich	depict	node2vec	Graphlets	SVM	77.0	44	60	63	68	1.9	1
Teslovich	25	node2vec	Autoencoded	SVM	42.9	3	6	7	7	2.14	2
Teslovich	50	node2vec	Autoencoded	SVM	42.6	4	11	13	14	2.5	2
Teslovich	100	node2vec	Autoencoded	SVM	41.2	7	17	21	22	2.82	2.5
Teslovich	500	node2vec	Autoencoded	SVM	47.3	8	22	34	52	6.68	5
Teslovich	1000	node2vec	Autoencoded	SVM	45.4	4	19	35	46	12.0	6
Teslovich	2000	node2vec	Autoencoded	SVM	48.4	4	18	27	40	19.54	12
Teslovich	depict	node2vec	Autoencoded	SVM	78.1	45	64	67	67	1.75	1
Teslovich	25	node2vec	Autoencoded + Graphlets	SVM	57.1	4	7	7	7	1.57	1
Teslovich	50	node2vec	Autoencoded + Graphlets	SVM	60.2	7	12	13	14	2.14	1.5
Teslovich	100	node2vec	Autoencoded + Graphlets	SVM	78.8	15	19	21	22	1.95	1
Teslovich	500	node2vec	Autoencoded + Graphlets	SVM	56.0	13	29	37	51	6.4	4
Teslovich	1000	node2vec	Autoencoded + Graphlets	SVM	42.0	1	14	33	44	12.29	7
Teslovich	2000	node2vec	Autoencoded + Graphlets	SVM	46.8	2	17	23	37	19.6	13
Teslovich	depict	node2vec	Autoencoded + Graphlets	SVM	79.2	45	61	66	67	1.82	1
Teslovich	25	node2vec	No modification	DT	78.6	7	7	7	7	1.0	1
Teslovich	50	node2vec	No modification	DT	54.9	8	14	14	14	1.43	1
Teslovich	100	node2vec	No modification	DT	60.5	15	22	22	22	1.32	1
Teslovich	500	node2vec	No modification	DT	49.4	30	63	63	63	1.52	2
Teslovich	1000	node2vec	No modification	DT	49.1	29	79	79	79	1.63	2
Teslovich	2000	node2vec	No modification	DT	48.8	25	92	92	92	1.73	2
Teslovich	depict	node2vec	No modification	DT	72.5	52	68	68	68	1.24	1
Teslovich	25	node2vec	Graphlets	DT	67.9	7	7	7	7	1.0	1
Teslovich	50	node2vec	Graphlets	DT	61.1	10	14	14	14	1.29	1
Teslovich	100	node2vec	Graphlets	DT	56.2	15	22	22	22	1.32	1
Teslovich	500	node2vec	Graphlets	DT	51.1	31	63	63	63	1.51	2
Teslovich	1000	node2vec	Graphlets	DT	50.3	35	79	79	79	1.56	2
Teslovich	2000	node2vec	Graphlets	DT	47.7	25	92	92	92	1.73	2
Teslovich	depict	node2vec	Graphlets	DT	73.4	50	68	68	68	1.26	1
Teslovich	25	node2vec	Autoencoded	DT	78.6	6	7	7	7	1.14	1
Teslovich	50	node2vec	Autoencoded	DT	61.3	9	14	14	14	1.36	1
Teslovich	100	node2vec	Autoencoded	DT	61.2	13	22	22	22	1.41	1
Teslovich	500	node2vec	Autoencoded	DT	50.4	28	63	63	63	1.56	2
Teslovich	1000	node2vec	Autoencoded	DT	50.2	31	79	79	79	1.61	2
Teslovich	2000	node2vec	Autoencoded	DT	50.9	30	92	92	92	1.67	2
Teslovich	depict	node2vec	Autoencoded	DT	74.2	55	68	68	68	1.19	1
Teslovich	25	node2vec	Autoencoded + Graphlets	DT	67.9	6	7	7	7	1.14	1
Teslovich	50	node2vec	Autoencoded + Graphlets	DT	61.8	10	14	14	14	1.29	1
Teslovich	100	node2vec	Autoencoded + Graphlets	DT	63.6	15	22	22	22	1.32	1
Teslovich	500	node2vec	Autoencoded + Graphlets	DT	45.7	20	63	63	63	1.68	2
Teslovich	1000	node2vec	Autoencoded + Graphlets	DT	49.4	28	79	79	79	1.65	2
Teslovich	2000	node2vec	Autoencoded + Graphlets	DT	50.7	29	92	92	92	1.68	2
Teslovich	depict	node2vec	Autoencoded + Graphlets	DT	74.6	54	68	68	68	1.21	1
Teslovich	25	node2vec	No modification	RF	75.0	5	6	7	7	1.71	1
Teslovich	50	node2vec	No modification	RF	44.0	5	11	14	14	2.36	2
Teslovich	100	node2vec	No modification	RF	44.5	7	16	20	21	3.09	3
Teslovich	500	node2vec	No modification	RF	53.1	9	29	36	49	6.46	4
Teslovich	1000	node2vec	No modification	RF	51.4	9	19	34	53	10.77	6
Teslovich	2000	node2vec	No modification	RF	50.2	2	9	23	46	18.12	10.5
Teslovich	depict	node2vec	No modification	RF	73.7	41	60	64	68	1.85	1
Teslovich	25	node2vec	Graphlets	RF	85.7	5	7	7	7	1.43	1
Teslovich	50	node2vec	Graphlets	RF	45.4	5	11	13	14	2.43	2
Teslovich	100	node2vec	Graphlets	RF	58.7	10	17	20	21	2.68	2
Teslovich	500	node2vec	Graphlets	RF	50.2	10	23	36	51	6.78	4
Teslovich	1000	node2vec	Graphlets	RF	49.6	9	22	34	47	11.52	7
Teslovich	2000	node2vec	Graphlets	RF	46.0	2	8	24	44	19.28	11.5
Teslovich	depict	node2vec	Graphlets	RF	72.1	41	61	65	67	1.91	1
Teslovich	25	node2vec	Autoencoded	RF	67.9	4	6	7	7	1.71	1
Teslovich	50	node2vec	Autoencoded	RF	36.4	4	10	13	14	2.71	2.5
Teslovich	100	node2vec	Autoencoded	RF	42.3	7	16	18	22	3.27	2.5
Teslovich	500	node2vec	Autoencoded	RF	48.9	9	25	35	47	7.06	4
Teslovich	1000	node2vec	Autoencoded	RF	45.6	8	23	32	50	12.19	7
Teslovich	2000	node2vec	Autoencoded	RF	45.2	9	14	22	43	20.66	12
Teslovich	depict	node2vec	Autoencoded	RF	75.5	42	62	63	67	1.93	1
Teslovich	25	node2vec	Autoencoded + Graphlets	RF	75.0	4	7	7	7	1.43	1
Teslovich	50	node2vec	Autoencoded + Graphlets	RF	40.2	4	11	14	14	2.5	2
Teslovich	100	node2vec	Autoencoded + Graphlets	RF	42.6	6	16	18	21	3.18	2
Teslovich	500	node2vec	Autoencoded + Graphlets	RF	50.6	10	26	34	51	6.97	5
Teslovich	1000	node2vec	Autoencoded + Graphlets	RF	42.8	8	17	29	46	12.32	8
Teslovich	2000	node2vec	Autoencoded + Graphlets	RF	45.7	5	14	25	39	20.66	13.5
Teslovich	depict	node2vec	Autoencoded + Graphlets	RF	74.8	45	60	65	67	1.91	1
DeRycke	25	node2vec	No modification	LR	72.0	11	17	18	19	1.89	1
DeRycke	50	node2vec	No modification	LR	67.7	14	26	27	28	1.96	1.5
DeRycke	100	node2vec	No modification	LR	40.2	10	30	35	35	2.53	2
DeRycke	500	node2vec	No modification	LR	46.3	10	34	51	81	9.37	7
DeRycke	1000	node2vec	No modification	LR	53.6	14	33	52	87	14.95	8
DeRycke	2000	node2vec	No modification	LR	55.9	9	16	36	67	24.56	14
DeRycke	depict	node2vec	No modification	LR	74.3	30	42	44	45	2.35	1
DeRycke	25	node2vec	Graphlets	LR	66.0	10	16	19	19	1.89	1
DeRycke	50	node2vec	Graphlets	LR	76.0	17	24	26	28	2.04	1
DeRycke	100	node2vec	Graphlets	LR	73.1	19	29	33	35	2.47	1
DeRycke	500	node2vec	Graphlets	LR	46.3	12	36	54	84	8.67	6.5
DeRycke	1000	node2vec	Graphlets	LR	54.4	13	39	60	88	13.94	8
DeRycke	2000	node2vec	Graphlets	LR	56.4	10	25	45	74	23.13	13
DeRycke	depict	node2vec	Graphlets	LR	75.7	28	44	45	46	1.63	1
DeRycke	25	node2vec	Autoencoded	LR	84.7	13	16	18	19	1.84	1
DeRycke	50	node2vec	Autoencoded	LR	64.8	14	24	27	28	2.11	1.5
DeRycke	100	node2vec	Autoencoded	LR	54.9	13	29	35	35	2.53	2
DeRycke	500	node2vec	Autoencoded	LR	55.8	12	40	60	95	7.43	5
DeRycke	1000	node2vec	Autoencoded	LR	54.4	6	38	62	97	13.46	7
DeRycke	2000	node2vec	Autoencoded	LR	57.0	8	14	36	76	24.16	13
DeRycke	depict	node2vec	Autoencoded	LR	72.6	27	41	44	45	2.43	1
DeRycke	25	node2vec	Autoencoded + Graphlets	LR	95.3	14	17	18	19	1.58	1
DeRycke	50	node2vec	Autoencoded + Graphlets	LR	79.7	16	25	27	28	1.89	1
DeRycke	100	node2vec	Autoencoded + Graphlets	LR	65.1	16	29	35	36	2.31	2
DeRycke	500	node2vec	Autoencoded + Graphlets	LR	52.5	11	42	66	92	7.64	5
DeRycke	1000	node2vec	Autoencoded + Graphlets	LR	52.2	12	30	64	100	13.11	8
DeRycke	2000	node2vec	Autoencoded + Graphlets	LR	58.4	7	32	43	77	22.71	13
DeRycke	depict	node2vec	Autoencoded + Graphlets	LR	75.5	29	42	44	45	1.96	1
DeRycke	25	node2vec	No modification	SVM	74.9	11	17	19	19	1.79	1
DeRycke	50	node2vec	No modification	SVM	65.8	13	26	27	28	1.93	2
DeRycke	100	node2vec	No modification	SVM	57.5	15	31	35	35	2.36	2
DeRycke	500	node2vec	No modification	SVM	49.4	11	33	57	87	8.33	6
DeRycke	1000	node2vec	No modification	SVM	53.4	14	36	59	95	13.38	8
DeRycke	2000	node2vec	No modification	SVM	57.6	8	27	38	71	22.23	13
DeRycke	depict	node2vec	No modification	SVM	74.9	29	42	45	45	2.3	1
DeRycke	25	node2vec	Graphlets	SVM	69.3	10	16	19	19	1.89	1
DeRycke	50	node2vec	Graphlets	SVM	67.1	14	26	27	28	1.93	1.5
DeRycke	100	node2vec	Graphlets	SVM	55.9	12	32	35	36	2.22	2
DeRycke	500	node2vec	Graphlets	SVM	52.1	20	39	54	79	8.02	6
DeRycke	1000	node2vec	Graphlets	SVM	55.6	18	45	60	89	14.69	8
DeRycke	2000	node2vec	Graphlets	SVM	54.6	1	30	41	73	24.6	15
DeRycke	depict	node2vec	Graphlets	SVM	73.6	29	44	45	46	1.65	1
DeRycke	25	node2vec	Autoencoded	SVM	68.0	10	16	18	19	1.95	1
DeRycke	50	node2vec	Autoencoded	SVM	66.6	13	25	27	28	1.89	2
DeRycke	100	node2vec	Autoencoded	SVM	57.5	12	30	34	35	2.58	2
DeRycke	500	node2vec	Autoencoded	SVM	45.3	12	31	56	79	8.57	6
DeRycke	1000	node2vec	Autoencoded	SVM	46.3	6	27	45	80	15.17	10
DeRycke	2000	node2vec	Autoencoded	SVM	47.7	2	9	25	70	24.74	15
DeRycke	depict	node2vec	Autoencoded	SVM	72.4	28	42	45	45	2.46	1
DeRycke	25	node2vec	Autoencoded + Graphlets	SVM	90.7	13	18	19	19	1.47	1
DeRycke	50	node2vec	Autoencoded + Graphlets	SVM	85.0	17	26	28	28	1.57	1
DeRycke	100	node2vec	Autoencoded + Graphlets	SVM	65.6	14	30	35	36	2.28	2
DeRycke	500	node2vec	Autoencoded + Graphlets	SVM	50.6	13	37	60	78	8.36	5
DeRycke	1000	node2vec	Autoencoded + Graphlets	SVM	53.0	18	36	60	83	14.61	9
DeRycke	2000	node2vec	Autoencoded + Graphlets	SVM	50.0	5	13	26	71	22.87	15
DeRycke	depict	node2vec	Autoencoded + Graphlets	SVM	72.0	27	43	45	46	1.85	1
DeRycke	25	node2vec	No modification	DT	81.4	15	19	19	19	1.21	1
DeRycke	50	node2vec	No modification	DT	69.4	23	28	28	28	1.18	1
DeRycke	100	node2vec	No modification	DT	63.4	24	36	36	36	1.33	1
DeRycke	500	node2vec	No modification	DT	47.9	46	116	116	116	1.6	2
DeRycke	1000	node2vec	No modification	DT	50.1	39	157	157	157	1.75	2
DeRycke	2000	node2vec	No modification	DT	49.2	51	175	175	175	1.71	2
DeRycke	depict	node2vec	No modification	DT	65.8	30	46	46	46	1.35	1
DeRycke	25	node2vec	Graphlets	DT	73.4	15	19	19	19	1.21	1
DeRycke	50	node2vec	Graphlets	DT	71.9	21	28	28	28	1.25	1
DeRycke	100	node2vec	Graphlets	DT	62.0	23	36	36	36	1.36	1
DeRycke	500	node2vec	Graphlets	DT	50.2	52	116	116	116	1.55	2
DeRycke	1000	node2vec	Graphlets	DT	50.9	48	157	157	157	1.69	2
DeRycke	2000	node2vec	Graphlets	DT	50.7	39	175	175	175	1.78	2
DeRycke	depict	node2vec	Graphlets	DT	71.4	36	46	46	46	1.22	1
DeRycke	25	node2vec	Autoencoded	DT	65.8	14	19	19	19	1.26	1
DeRycke	50	node2vec	Autoencoded	DT	75.7	23	28	28	28	1.18	1
DeRycke	100	node2vec	Autoencoded	DT	46.5	18	36	36	36	1.5	1.5
DeRycke	500	node2vec	Autoencoded	DT	44.8	32	116	116	116	1.72	2
DeRycke	1000	node2vec	Autoencoded	DT	50.6	57	157	157	157	1.64	2
DeRycke	2000	node2vec	Autoencoded	DT	52.1	41	175	175	175	1.77	2
DeRycke	depict	node2vec	Autoencoded	DT	73.1	35	46	46	46	1.24	1
DeRycke	25	node2vec	Autoencoded + Graphlets	DT	59.1	10	19	19	19	1.47	1
DeRycke	50	node2vec	Autoencoded + Graphlets	DT	80.6	25	28	28	28	1.11	1
DeRycke	100	node2vec	Autoencoded + Graphlets	DT	50.1	20	36	36	36	1.44	1
DeRycke	500	node2vec	Autoencoded + Graphlets	DT	51.1	39	116	116	116	1.66	2
DeRycke	1000	node2vec	Autoencoded + Graphlets	DT	51.2	51	157	157	157	1.68	2
DeRycke	2000	node2vec	Autoencoded + Graphlets	DT	50.3	29	175	175	175	1.83	2
DeRycke	depict	node2vec	Autoencoded + Graphlets	DT	66.8	34	46	46	46	1.26	1
DeRycke	25	node2vec	No modification	RF	73.3	12	17	18	19	1.79	1
DeRycke	50	node2vec	No modification	RF	65.2	15	24	27	28	2.04	1
DeRycke	100	node2vec	No modification	RF	59.1	15	32	34	35	2.28	2
DeRycke	500	node2vec	No modification	RF	46.0	13	40	60	80	8.19	5
DeRycke	1000	node2vec	No modification	RF	52.3	11	37	56	94	14.4	8
DeRycke	2000	node2vec	No modification	RF	53.3	4	16	35	69	23.89	15
DeRycke	depict	node2vec	No modification	RF	71.9	27	42	45	45	2.28	1
DeRycke	25	node2vec	Graphlets	RF	82.7	12	16	19	19	1.79	1
DeRycke	50	node2vec	Graphlets	RF	79.8	16	25	27	28	1.79	1
DeRycke	100	node2vec	Graphlets	RF	63.6	15	32	34	36	2.19	2
DeRycke	500	node2vec	Graphlets	RF	44.6	14	35	56	77	8.26	6
DeRycke	1000	node2vec	Graphlets	RF	50.3	5	38	52	81	14.76	10
DeRycke	2000	node2vec	Graphlets	RF	53.5	3	12	40	72	24.17	13
DeRycke	depict	node2vec	Graphlets	RF	69.7	27	41	45	45	2.24	1
DeRycke	25	node2vec	Autoencoded	RF	62.0	9	16	18	19	2.0	2
DeRycke	50	node2vec	Autoencoded	RF	55.8	13	25	28	28	2.0	2
DeRycke	100	node2vec	Autoencoded	RF	49.4	10	31	35	36	2.28	2
DeRycke	500	node2vec	Autoencoded	RF	44.1	19	37	49	77	8.59	6.5
DeRycke	1000	node2vec	Autoencoded	RF	50.4	12	41	57	89	15.15	9
DeRycke	2000	node2vec	Autoencoded	RF	50.8	8	21	39	75	24.31	15
DeRycke	depict	node2vec	Autoencoded	RF	68.1	27	43	45	45	2.52	1
DeRycke	25	node2vec	Autoencoded + Graphlets	RF	76.0	11	16	19	19	1.84	1
DeRycke	50	node2vec	Autoencoded + Graphlets	RF	82.0	16	25	28	28	1.71	1
DeRycke	100	node2vec	Autoencoded + Graphlets	RF	49.0	9	31	34	36	2.42	2
DeRycke	500	node2vec	Autoencoded + Graphlets	RF	42.8	18	38	51	82	8.66	6
DeRycke	1000	node2vec	Autoencoded + Graphlets	RF	50.4	8	42	61	88	15.29	9
DeRycke	2000	node2vec	Autoencoded + Graphlets	RF	51.9	5	18	34	77	24.68	15
DeRycke	depict	node2vec	Autoencoded + Graphlets	RF	67.7	27	41	45	45	2.41	1
Farashi	25	node2vec	No modification	LR	78.9	22	31	31	31	1.35	1
Farashi	50	node2vec	No modification	LR	77.4	31	45	46	46	1.5	1
Farashi	100	node2vec	No modification	LR	70.8	31	48	54	55	1.89	1
Farashi	500	node2vec	No modification	LR	49.7	16	51	72	112	7.34	5.5
Farashi	1000	node2vec	No modification	LR	52.9	18	46	74	115	12.22	8
Farashi	2000	node2vec	No modification	LR	49.0	8	18	39	93	21.33	13
Farashi	depict	node2vec	No modification	LR	77.1	57	82	85	86	1.94	1
Farashi	25	node2vec	Graphlets	LR	77.2	23	29	30	31	1.48	1
Farashi	50	node2vec	Graphlets	LR	57.7	23	43	45	46	1.85	1.5
Farashi	100	node2vec	Graphlets	LR	64.3	26	47	53	55	2.18	2
Farashi	500	node2vec	Graphlets	LR	47.7	17	43	72	113	7.55	5.5
Farashi	1000	node2vec	Graphlets	LR	50.2	14	36	66	115	12.64	8
Farashi	2000	node2vec	Graphlets	LR	48.4	6	22	39	77	21.43	16
Farashi	depict	node2vec	Graphlets	LR	75.8	57	80	86	86	2.03	1
Farashi	25	node2vec	Autoencoded	LR	75.0	21	31	31	31	1.35	1
Farashi	50	node2vec	Autoencoded	LR	63.7	26	42	46	46	1.67	1
Farashi	100	node2vec	Autoencoded	LR	60.0	26	48	54	55	2.13	2
Farashi	500	node2vec	Autoencoded	LR	51.9	21	52	76	116	7.04	5
Farashi	1000	node2vec	Autoencoded	LR	54.7	20	46	68	118	11.63	8
Farashi	2000	node2vec	Autoencoded	LR	48.8	6	26	42	81	21.39	14
Farashi	depict	node2vec	Autoencoded	LR	77.3	60	82	86	86	1.91	1
Farashi	25	node2vec	Autoencoded + Graphlets	LR	85.0	24	31	31	31	1.29	1
Farashi	50	node2vec	Autoencoded + Graphlets	LR	62.3	26	43	45	46	1.65	1
Farashi	100	node2vec	Autoencoded + Graphlets	LR	62.4	25	47	53	55	2.16	2
Farashi	500	node2vec	Autoencoded + Graphlets	LR	51.5	18	53	81	120	7.06	5
Farashi	1000	node2vec	Autoencoded + Graphlets	LR	52.6	18	45	63	111	12.19	9
Farashi	2000	node2vec	Autoencoded + Graphlets	LR	48.1	6	24	38	80	21.63	15
Farashi	depict	node2vec	Autoencoded + Graphlets	LR	76.9	58	81	85	86	2.0	1
Farashi	25	node2vec	No modification	SVM	81.7	23	31	31	31	1.32	1
Farashi	50	node2vec	No modification	SVM	73.3	31	42	46	46	1.59	1
Farashi	100	node2vec	No modification	SVM	71.7	32	49	54	55	1.87	1
Farashi	500	node2vec	No modification	SVM	50.3	22	55	76	114	7.4	5
Farashi	1000	node2vec	No modification	SVM	52.9	18	48	69	106	12.23	9
Farashi	2000	node2vec	No modification	SVM	53.8	14	29	41	86	19.26	12
Farashi	depict	node2vec	No modification	SVM	79.5	62	83	85	86	1.75	1
Farashi	25	node2vec	Graphlets	SVM	76.7	23	29	30	31	1.48	1
Farashi	50	node2vec	Graphlets	SVM	66.3	27	43	45	46	1.74	1
Farashi	100	node2vec	Graphlets	SVM	67.6	29	45	53	55	2.09	1
Farashi	500	node2vec	Graphlets	SVM	43.8	12	44	72	102	8.16	5.5
Farashi	1000	node2vec	Graphlets	SVM	46.7	10	40	65	106	13.98	10
Farashi	2000	node2vec	Graphlets	SVM	46.9	5	22	37	78	22.29	14
Farashi	depict	node2vec	Graphlets	SVM	75.6	55	83	85	86	1.76	1
Farashi	25	node2vec	Autoencoded	SVM	70.6	21	29	30	31	1.55	1
Farashi	50	node2vec	Autoencoded	SVM	69.0	28	43	45	46	1.74	1
Farashi	100	node2vec	Autoencoded	SVM	68.6	27	49	54	55	1.98	2
Farashi	500	node2vec	Autoencoded	SVM	54.3	24	54	76	117	6.79	5
Farashi	1000	node2vec	Autoencoded	SVM	47.5	19	47	64	98	13.51	9
Farashi	2000	node2vec	Autoencoded	SVM	47.2	2	26	40	81	21.56	15
Farashi	depict	node2vec	Autoencoded	SVM	76.7	61	78	86	86	2.07	1
Farashi	25	node2vec	Autoencoded + Graphlets	SVM	69.4	20	30	30	31	1.55	1
Farashi	50	node2vec	Autoencoded + Graphlets	SVM	62.4	25	42	45	46	1.78	1
Farashi	100	node2vec	Autoencoded + Graphlets	SVM	65.9	25	48	54	55	2.05	2
Farashi	500	node2vec	Autoencoded + Graphlets	SVM	50.5	15	53	75	113	7.35	5
Farashi	1000	node2vec	Autoencoded + Graphlets	SVM	47.9	12	37	68	105	13.22	9
Farashi	2000	node2vec	Autoencoded + Graphlets	SVM	47.4	8	24	36	87	21.75	13.5
Farashi	depict	node2vec	Autoencoded + Graphlets	SVM	79.1	60	81	86	86	1.69	1
Farashi	25	node2vec	No modification	DT	73.9	25	31	31	31	1.19	1
Farashi	50	node2vec	No modification	DT	64.6	38	46	46	46	1.17	1
Farashi	100	node2vec	No modification	DT	69.9	46	55	55	55	1.16	1
Farashi	500	node2vec	No modification	DT	50.2	66	144	144	144	1.54	2
Farashi	1000	node2vec	No modification	DT	51.4	64	185	185	185	1.65	2
Farashi	2000	node2vec	No modification	DT	49.2	49	208	208	208	1.76	2
Farashi	depict	node2vec	No modification	DT	73.0	67	87	87	87	1.23	1
Farashi	25	node2vec	Graphlets	DT	70.0	23	31	31	31	1.26	1
Farashi	50	node2vec	Graphlets	DT	63.8	37	46	46	46	1.2	1
Farashi	100	node2vec	Graphlets	DT	72.8	44	55	55	55	1.2	1
Farashi	500	node2vec	Graphlets	DT	49.8	59	144	144	144	1.59	2
Farashi	1000	node2vec	Graphlets	DT	50.2	64	185	185	185	1.65	2
Farashi	2000	node2vec	Graphlets	DT	49.9	51	208	208	208	1.75	2
Farashi	depict	node2vec	Graphlets	DT	71.9	63	87	87	87	1.28	1
Farashi	25	node2vec	Autoencoded	DT	80.3	27	31	31	31	1.13	1
Farashi	50	node2vec	Autoencoded	DT	63.1	36	46	46	46	1.22	1
Farashi	100	node2vec	Autoencoded	DT	65.6	38	55	55	55	1.31	1
Farashi	500	node2vec	Autoencoded	DT	47.8	53	144	144	144	1.63	2
Farashi	1000	node2vec	Autoencoded	DT	50.7	53	185	185	185	1.71	2
Farashi	2000	node2vec	Autoencoded	DT	52.0	61	208	208	208	1.71	2
Farashi	depict	node2vec	Autoencoded	DT	72.7	66	87	87	87	1.24	1
Farashi	25	node2vec	Autoencoded + Graphlets	DT	78.6	25	31	31	31	1.19	1
Farashi	50	node2vec	Autoencoded + Graphlets	DT	63.9	36	46	46	46	1.22	1
Farashi	100	node2vec	Autoencoded + Graphlets	DT	66.4	38	55	55	55	1.31	1
Farashi	500	node2vec	Autoencoded + Graphlets	DT	45.4	54	144	144	144	1.62	2
Farashi	1000	node2vec	Autoencoded + Graphlets	DT	50.9	51	185	185	185	1.72	2
Farashi	2000	node2vec	Autoencoded + Graphlets	DT	51.5	56	208	208	208	1.73	2
Farashi	depict	node2vec	Autoencoded + Graphlets	DT	73.5	67	87	87	87	1.23	1
Farashi	25	node2vec	No modification	RF	72.8	21	30	31	31	1.45	1
Farashi	50	node2vec	No modification	RF	71.8	28	44	46	46	1.59	1
Farashi	100	node2vec	No modification	RF	74.0	33	49	53	55	1.84	1
Farashi	500	node2vec	No modification	RF	53.2	20	64	78	112	6.62	4.5
Farashi	1000	node2vec	No modification	RF	48.6	15	41	66	111	13.29	8
Farashi	2000	node2vec	No modification	RF	47.5	10	22	45	83	22.44	14
Farashi	depict	node2vec	No modification	RF	70.9	54	78	85	86	2.07	1
Farashi	25	node2vec	Graphlets	RF	77.2	22	30	31	31	1.42	1
Farashi	50	node2vec	Graphlets	RF	67.9	27	43	46	46	1.67	1
Farashi	100	node2vec	Graphlets	RF	71.2	31	48	53	55	1.93	1
Farashi	500	node2vec	Graphlets	RF	52.6	21	59	83	107	6.99	4
Farashi	1000	node2vec	Graphlets	RF	47.0	10	37	66	116	13.94	8
Farashi	2000	node2vec	Graphlets	RF	45.0	5	20	32	83	23.39	15
Farashi	depict	node2vec	Graphlets	RF	69.3	52	78	84	86	2.05	1
Farashi	25	node2vec	Autoencoded	RF	68.9	20	30	31	31	1.48	1
Farashi	50	node2vec	Autoencoded	RF	63.2	26	43	45	46	1.8	1
Farashi	100	node2vec	Autoencoded	RF	65.4	27	46	52	55	2.13	2
Farashi	500	node2vec	Autoencoded	RF	51.4	21	55	80	106	7.01	4.5
Farashi	1000	node2vec	Autoencoded	RF	47.1	18	39	61	103	13.08	9
Farashi	2000	node2vec	Autoencoded	RF	44.6	10	29	40	75	22.82	15
Farashi	depict	node2vec	Autoencoded	RF	71.5	55	76	86	86	2.17	1
Farashi	25	node2vec	Autoencoded + Graphlets	RF	70.6	21	29	30	31	1.55	1
Farashi	50	node2vec	Autoencoded + Graphlets	RF	64.4	27	43	45	46	1.78	1
Farashi	100	node2vec	Autoencoded + Graphlets	RF	66.5	28	47	52	55	2.13	1
Farashi	500	node2vec	Autoencoded + Graphlets	RF	49.4	19	54	81	106	7.23	5
Farashi	1000	node2vec	Autoencoded + Graphlets	RF	45.0	16	36	65	104	13.98	9
Farashi	2000	node2vec	Autoencoded + Graphlets	RF	44.3	6	26	40	83	23.13	15
Farashi	depict	node2vec	Autoencoded + Graphlets	RF	68.8	53	76	86	86	2.23	1
Farashi with p-value cutoff	25	node2vec	No modification	LR	85.4	13	17	17	17	1.35	1
Farashi with p-value cutoff	50	node2vec	No modification	LR	84.5	17	21	22	22	1.41	1
Farashi with p-value cutoff	100	node2vec	No modification	LR	62.2	10	22	25	25	2.08	2
Farashi with p-value cutoff	500	node2vec	No modification	LR	51.7	11	26	31	45	8.92	5.5
Farashi with p-value cutoff	1000	node2vec	No modification	LR	48.7	7	23	32	46	16.36	9
Farashi with p-value cutoff	2000	node2vec	No modification	LR	48.5	10	17	25	34	26.07	16
Farashi with p-value cutoff	depict	node2vec	No modification	LR	70.7	24	40	41	41	1.59	1
Farashi with p-value cutoff	25	node2vec	Graphlets	LR	76.0	11	15	16	17	1.71	1
Farashi with p-value cutoff	50	node2vec	Graphlets	LR	76.8	14	21	21	22	1.68	1
Farashi with p-value cutoff	100	node2vec	Graphlets	LR	61.5	9	21	24	25	2.36	2
Farashi with p-value cutoff	500	node2vec	Graphlets	LR	55.8	12	24	37	47	7.89	5
Farashi with p-value cutoff	1000	node2vec	Graphlets	LR	58.5	12	28	37	49	13.48	7
Farashi with p-value cutoff	2000	node2vec	Graphlets	LR	55.7	2	20	28	42	22.38	13
Farashi with p-value cutoff	depict	node2vec	Graphlets	LR	71.7	26	38	41	41	1.63	1
Farashi with p-value cutoff	25	node2vec	Autoencoded	LR	68.8	10	17	17	17	1.65	1
Farashi with p-value cutoff	50	node2vec	Autoencoded	LR	82.7	15	21	22	22	1.5	1
Farashi with p-value cutoff	100	node2vec	Autoencoded	LR	70.1	13	23	24	25	1.84	1
Farashi with p-value cutoff	500	node2vec	Autoencoded	LR	58.2	11	27	40	48	7.24	4
Farashi with p-value cutoff	1000	node2vec	Autoencoded	LR	53.5	6	25	34	50	14.67	8
Farashi with p-value cutoff	2000	node2vec	Autoencoded	LR	50.0	3	16	26	39	24.54	14
Farashi with p-value cutoff	depict	node2vec	Autoencoded	LR	77.1	28	40	40	41	1.49	1
Farashi with p-value cutoff	25	node2vec	Autoencoded + Graphlets	LR	86.5	13	16	17	17	1.41	1
Farashi with p-value cutoff	50	node2vec	Autoencoded + Graphlets	LR	76.2	14	21	22	22	1.55	1
Farashi with p-value cutoff	100	node2vec	Autoencoded + Graphlets	LR	67.4	11	22	25	25	2.0	2
Farashi with p-value cutoff	500	node2vec	Autoencoded + Graphlets	LR	62.8	13	31	42	47	7.52	3.5
Farashi with p-value cutoff	1000	node2vec	Autoencoded + Graphlets	LR	58.5	9	29	36	52	14.24	7
Farashi with p-value cutoff	2000	node2vec	Autoencoded + Graphlets	LR	54.8	3	19	29	45	22.65	11
Farashi with p-value cutoff	depict	node2vec	Autoencoded + Graphlets	LR	71.5	24	41	41	41	1.56	1
Farashi with p-value cutoff	25	node2vec	No modification	SVM	78.1	11	17	17	17	1.47	1
Farashi with p-value cutoff	50	node2vec	No modification	SVM	75.0	14	20	22	22	1.59	1
Farashi with p-value cutoff	100	node2vec	No modification	SVM	56.6	9	21	25	25	2.2	2
Farashi with p-value cutoff	500	node2vec	No modification	SVM	55.3	11	27	32	44	8.32	5
Farashi with p-value cutoff	1000	node2vec	No modification	SVM	51.9	12	24	34	51	14.34	8
Farashi with p-value cutoff	2000	node2vec	No modification	SVM	51.9	12	21	23	42	23.55	13
Farashi with p-value cutoff	depict	node2vec	No modification	SVM	71.8	25	40	40	41	1.56	1
Farashi with p-value cutoff	25	node2vec	Graphlets	SVM	59.4	8	16	16	17	1.82	2
Farashi with p-value cutoff	50	node2vec	Graphlets	SVM	59.5	10	20	21	22	1.91	2
Farashi with p-value cutoff	100	node2vec	Graphlets	SVM	57.6	8	22	23	25	2.28	2
Farashi with p-value cutoff	500	node2vec	Graphlets	SVM	58.0	14	27	32	45	7.85	5
Farashi with p-value cutoff	1000	node2vec	Graphlets	SVM	58.0	15	26	34	51	14.66	7
Farashi with p-value cutoff	2000	node2vec	Graphlets	SVM	58.7	8	23	34	44	22.72	11
Farashi with p-value cutoff	depict	node2vec	Graphlets	SVM	67.9	24	40	40	41	1.68	1
Farashi with p-value cutoff	25	node2vec	Autoencoded	SVM	65.6	10	15	16	17	1.88	1
Farashi with p-value cutoff	50	node2vec	Autoencoded	SVM	70.8	13	21	22	22	1.68	1
Farashi with p-value cutoff	100	node2vec	Autoencoded	SVM	62.8	9	23	24	25	2.08	2
Farashi with p-value cutoff	500	node2vec	Autoencoded	SVM	51.1	8	25	36	45	7.87	4
Farashi with p-value cutoff	1000	node2vec	Autoencoded	SVM	43.8	5	17	25	47	15.33	9
Farashi with p-value cutoff	2000	node2vec	Autoencoded	SVM	44.8	5	14	16	34	25.66	15.5
Farashi with p-value cutoff	depict	node2vec	Autoencoded	SVM	73.8	27	39	40	41	1.56	1
Farashi with p-value cutoff	25	node2vec	Autoencoded + Graphlets	SVM	83.3	12	16	16	17	1.53	1
Farashi with p-value cutoff	50	node2vec	Autoencoded + Graphlets	SVM	78.6	14	22	22	22	1.45	1
Farashi with p-value cutoff	100	node2vec	Autoencoded + Graphlets	SVM	63.2	11	21	24	25	2.24	2
Farashi with p-value cutoff	500	node2vec	Autoencoded + Graphlets	SVM	57.0	13	25	34	45	7.47	5
Farashi with p-value cutoff	1000	node2vec	Autoencoded + Graphlets	SVM	54.4	13	21	28	47	13.6	8
Farashi with p-value cutoff	2000	node2vec	Autoencoded + Graphlets	SVM	49.1	10	11	20	40	24.34	13
Farashi with p-value cutoff	depict	node2vec	Autoencoded + Graphlets	SVM	77.5	28	40	40	41	1.46	1
Farashi with p-value cutoff	25	node2vec	No modification	DT	83.9	15	17	17	17	1.12	1
Farashi with p-value cutoff	50	node2vec	No modification	DT	70.5	17	22	22	22	1.23	1
Farashi with p-value cutoff	100	node2vec	No modification	DT	63.8	20	25	25	25	1.2	1
Farashi with p-value cutoff	500	node2vec	No modification	DT	50.5	22	62	62	62	1.65	2
Farashi with p-value cutoff	1000	node2vec	No modification	DT	50.3	28	83	83	83	1.66	2
Farashi with p-value cutoff	2000	node2vec	No modification	DT	49.3	27	92	92	92	1.71	2
Farashi with p-value cutoff	depict	node2vec	No modification	DT	77.0	32	41	41	41	1.22	1
Farashi with p-value cutoff	25	node2vec	Graphlets	DT	88.5	16	17	17	17	1.06	1
Farashi with p-value cutoff	50	node2vec	Graphlets	DT	68.5	16	22	22	22	1.27	1
Farashi with p-value cutoff	100	node2vec	Graphlets	DT	80.2	21	25	25	25	1.16	1
Farashi with p-value cutoff	500	node2vec	Graphlets	DT	55.9	29	62	62	62	1.53	2
Farashi with p-value cutoff	1000	node2vec	Graphlets	DT	52.1	37	83	83	83	1.55	2
Farashi with p-value cutoff	2000	node2vec	Graphlets	DT	51.1	32	92	92	92	1.65	2
Farashi with p-value cutoff	depict	node2vec	Graphlets	DT	76.1	33	41	41	41	1.2	1
Farashi with p-value cutoff	25	node2vec	Autoencoded	DT	71.4	13	17	17	17	1.24	1
Farashi with p-value cutoff	50	node2vec	Autoencoded	DT	75.0	20	22	22	22	1.09	1
Farashi with p-value cutoff	100	node2vec	Autoencoded	DT	60.2	16	25	25	25	1.36	1
Farashi with p-value cutoff	500	node2vec	Autoencoded	DT	51.0	28	62	62	62	1.55	2
Farashi with p-value cutoff	1000	node2vec	Autoencoded	DT	54.3	32	83	83	83	1.61	2
Farashi with p-value cutoff	2000	node2vec	Autoencoded	DT	51.7	29	92	92	92	1.68	2
Farashi with p-value cutoff	depict	node2vec	Autoencoded	DT	58.2	26	41	41	41	1.37	1
Farashi with p-value cutoff	25	node2vec	Autoencoded + Graphlets	DT	71.4	13	17	17	17	1.24	1
Farashi with p-value cutoff	50	node2vec	Autoencoded + Graphlets	DT	72.3	19	22	22	22	1.14	1
Farashi with p-value cutoff	100	node2vec	Autoencoded + Graphlets	DT	52.3	15	25	25	25	1.4	1
Farashi with p-value cutoff	500	node2vec	Autoencoded + Graphlets	DT	49.0	25	62	62	62	1.6	2
Farashi with p-value cutoff	1000	node2vec	Autoencoded + Graphlets	DT	56.6	36	83	83	83	1.57	2
Farashi with p-value cutoff	2000	node2vec	Autoencoded + Graphlets	DT	52.9	31	92	92	92	1.66	2
Farashi with p-value cutoff	depict	node2vec	Autoencoded + Graphlets	DT	63.7	29	41	41	41	1.29	1
Farashi with p-value cutoff	25	node2vec	No modification	RF	86.5	12	17	17	17	1.41	1
Farashi with p-value cutoff	50	node2vec	No modification	RF	83.3	16	20	22	22	1.45	1
Farashi with p-value cutoff	100	node2vec	No modification	RF	84.4	17	24	24	25	1.6	1
Farashi with p-value cutoff	500	node2vec	No modification	RF	52.1	12	28	33	45	7.18	5
Farashi with p-value cutoff	1000	node2vec	No modification	RF	44.5	8	20	29	46	15.17	9
Farashi with p-value cutoff	2000	node2vec	No modification	RF	44.9	2	12	20	38	25.25	15
Farashi with p-value cutoff	depict	node2vec	No modification	RF	73.3	27	40	40	41	1.54	1
Farashi with p-value cutoff	25	node2vec	Graphlets	RF	87.5	12	17	17	17	1.41	1
Farashi with p-value cutoff	50	node2vec	Graphlets	RF	84.5	16	21	22	22	1.41	1
Farashi with p-value cutoff	100	node2vec	Graphlets	RF	81.9	16	24	24	25	1.68	1
Farashi with p-value cutoff	500	node2vec	Graphlets	RF	52.1	10	25	35	45	7.52	4
Farashi with p-value cutoff	1000	node2vec	Graphlets	RF	49.6	6	25	34	49	15.04	8
Farashi with p-value cutoff	2000	node2vec	Graphlets	RF	49.3	2	10	23	42	23.85	13.5
Farashi with p-value cutoff	depict	node2vec	Graphlets	RF	68.9	25	40	40	41	1.63	1
Farashi with p-value cutoff	25	node2vec	Autoencoded	RF	75.0	11	15	17	17	1.65	1
Farashi with p-value cutoff	50	node2vec	Autoencoded	RF	71.4	15	20	22	22	1.73	1
Farashi with p-value cutoff	100	node2vec	Autoencoded	RF	72.6	14	23	24	25	1.88	1
Farashi with p-value cutoff	500	node2vec	Autoencoded	RF	52.8	13	26	33	48	7.35	5
Farashi with p-value cutoff	1000	node2vec	Autoencoded	RF	47.8	9	23	30	49	14.43	7
Farashi with p-value cutoff	2000	node2vec	Autoencoded	RF	49.1	11	16	23	41	24.02	13
Farashi with p-value cutoff	depict	node2vec	Autoencoded	RF	67.5	23	39	40	41	1.66	1
Farashi with p-value cutoff	25	node2vec	Autoencoded + Graphlets	RF	76.0	11	15	16	17	1.71	1
Farashi with p-value cutoff	50	node2vec	Autoencoded + Graphlets	RF	74.4	14	21	22	22	1.59	1
Farashi with p-value cutoff	100	node2vec	Autoencoded + Graphlets	RF	72.9	15	21	24	25	1.96	1
Farashi with p-value cutoff	500	node2vec	Autoencoded + Graphlets	RF	55.2	12	27	33	48	7.1	5
Farashi with p-value cutoff	1000	node2vec	Autoencoded + Graphlets	RF	50.9	9	26	35	50	14.45	7
Farashi with p-value cutoff	2000	node2vec	Autoencoded + Graphlets	RF	49.6	7	11	27	42	23.75	12.5
Farashi with p-value cutoff	depict	node2vec	Autoencoded + Graphlets	RF	63.5	22	39	40	41	1.68	1
DeRycke	25	RDF2vec	Graphlets	LR	91.1	13	19	19	19	1.37	1
DeRycke	50	RDF2vec	Graphlets	LR	90.5	18	25	28	28	1.68	1
DeRycke	100	RDF2vec	Graphlets	LR	81.7	21	29	35	36	2.11	1
DeRycke	500	RDF2vec	Graphlets	LR	48.7	7	44	64	82	8.82	5
DeRycke	1000	RDF2vec	Graphlets	LR	48.5	11	36	54	91	16.78	8
DeRycke	2000	RDF2vec	Graphlets	LR	50.9	6	20	40	70	25.41	14
DeRycke	depict	RDF2vec	Graphlets	LR	79.9	31	44	45	45	2.3	1
DeRycke	25	RDF2vec	No modification	LR	87.6	13	18	19	19	1.47	1
DeRycke	50	RDF2vec	No modification	LR	80.6	17	25	27	28	1.79	1
DeRycke	100	RDF2vec	No modification	LR	71.3	20	31	34	36	2.25	1
DeRycke	500	RDF2vec	No modification	LR	47.4	6	50	68	83	8.66	4.5
DeRycke	1000	RDF2vec	No modification	LR	51.8	11	43	58	93	16.54	8
DeRycke	2000	RDF2vec	No modification	LR	53.0	6	24	38	68	25.21	13
DeRycke	depict	RDF2vec	No modification	LR	75.9	29	44	45	45	2.35	1
DeRycke	25	RDF2vec	Autoencoded	LR	87.1	12	17	19	19	1.63	1
DeRycke	50	RDF2vec	Autoencoded	LR	71.5	15	26	27	28	1.82	1
DeRycke	100	RDF2vec	Autoencoded	LR	66.8	17	30	34	35	2.17	2
DeRycke	500	RDF2vec	Autoencoded	LR	48.0	12	42	61	82	8.85	5
DeRycke	1000	RDF2vec	Autoencoded	LR	52.8	15	39	62	97	15.11	7
DeRycke	2000	RDF2vec	Autoencoded	LR	51.7	4	15	45	65	23.5	14
DeRycke	depict	RDF2vec	Autoencoded	LR	75.7	29	44	45	45	2.17	1
DeRycke	25	RDF2vec	Autoencoded + Graphlets	LR	97.1	14	19	19	19	1.32	1
DeRycke	50	RDF2vec	Autoencoded + Graphlets	LR	88.3	18	25	27	28	1.71	1
DeRycke	100	RDF2vec	Autoencoded + Graphlets	LR	79.4	19	31	35	36	2.0	1
DeRycke	500	RDF2vec	Autoencoded + Graphlets	LR	49.9	12	42	65	83	8.7	5
DeRycke	1000	RDF2vec	Autoencoded + Graphlets	LR	51.6	16	38	64	92	15.48	8
DeRycke	2000	RDF2vec	Autoencoded + Graphlets	LR	51.4	5	16	36	67	23.99	14
DeRycke	depict	RDF2vec	Autoencoded + Graphlets	LR	75.7	30	44	45	45	2.28	1
DeRycke	25	RDF2vec	Graphlets	SVM	96.0	14	17	19	19	1.53	1
DeRycke	50	RDF2vec	Graphlets	SVM	80.3	17	26	27	28	1.75	1
DeRycke	100	RDF2vec	Graphlets	SVM	64.8	16	32	35	36	2.08	2
DeRycke	500	RDF2vec	Graphlets	SVM	55.6	12	50	68	83	7.97	4.5
DeRycke	1000	RDF2vec	Graphlets	SVM	54.6	5	35	58	100	14.76	7
DeRycke	2000	RDF2vec	Graphlets	SVM	55.4	7	21	40	76	24.15	12
DeRycke	depict	RDF2vec	Graphlets	SVM	69.7	27	44	44	45	1.96	1
DeRycke	25	RDF2vec	No modification	SVM	87.8	12	18	19	19	1.58	1
DeRycke	50	RDF2vec	No modification	SVM	75.8	16	25	27	28	1.86	1
DeRycke	100	RDF2vec	No modification	SVM	65.3	16	32	35	35	2.22	2
DeRycke	500	RDF2vec	No modification	SVM	46.3	5	47	71	83	8.73	4
DeRycke	1000	RDF2vec	No modification	SVM	47.7	6	28	49	89	17.43	8
DeRycke	2000	RDF2vec	No modification	SVM	50.9	3	24	37	68	25.58	15
DeRycke	depict	RDF2vec	No modification	SVM	72.4	28	44	45	45	2.39	1
DeRycke	25	RDF2vec	Autoencoded	SVM	94.4	13	18	19	19	1.53	1
DeRycke	50	RDF2vec	Autoencoded	SVM	72.9	15	25	28	28	1.82	1
DeRycke	100	RDF2vec	Autoencoded	SVM	61.8	16	31	35	36	2.14	2
DeRycke	500	RDF2vec	Autoencoded	SVM	53.6	12	45	69	87	8.03	4
DeRycke	1000	RDF2vec	Autoencoded	SVM	56.9	12	42	61	99	14.61	8
DeRycke	2000	RDF2vec	Autoencoded	SVM	57.1	7	25	42	76	23.6	13
DeRycke	depict	RDF2vec	Autoencoded	SVM	82.7	33	43	45	45	1.67	1
DeRycke	25	RDF2vec	Autoencoded + Graphlets	SVM	87.1	13	19	19	19	1.42	1
DeRycke	50	RDF2vec	Autoencoded + Graphlets	SVM	86.9	17	27	28	28	1.57	1
DeRycke	100	RDF2vec	Autoencoded + Graphlets	SVM	60.0	12	31	34	36	2.22	2
DeRycke	500	RDF2vec	Autoencoded + Graphlets	SVM	60.1	17	52	70	93	7.43	4
DeRycke	1000	RDF2vec	Autoencoded + Graphlets	SVM	61.6	18	46	57	99	13.52	7
DeRycke	2000	RDF2vec	Autoencoded + Graphlets	SVM	61.1	9	27	40	88	22.65	10
DeRycke	depict	RDF2vec	Autoencoded + Graphlets	SVM	81.9	32	43	45	45	1.87	1
DeRycke	25	RDF2vec	Graphlets	DT	84.7	15	19	19	19	1.21	1
DeRycke	50	RDF2vec	Graphlets	DT	65.9	19	28	28	28	1.32	1
DeRycke	100	RDF2vec	Graphlets	DT	58.4	23	36	36	36	1.36	1
DeRycke	500	RDF2vec	Graphlets	DT	50.8	44	116	116	116	1.62	2
DeRycke	1000	RDF2vec	Graphlets	DT	48.5	51	157	157	157	1.68	2
DeRycke	2000	RDF2vec	Graphlets	DT	51.2	38	175	175	175	1.78	2
DeRycke	depict	RDF2vec	Graphlets	DT	76.7	41	46	46	46	1.11	1
DeRycke	25	RDF2vec	No modification	DT	79.1	16	19	19	19	1.16	1
DeRycke	50	RDF2vec	No modification	DT	66.3	20	28	28	28	1.29	1
DeRycke	100	RDF2vec	No modification	DT	61.9	26	36	36	36	1.28	1
DeRycke	500	RDF2vec	No modification	DT	49.7	40	116	116	116	1.66	2
DeRycke	1000	RDF2vec	No modification	DT	48.1	46	157	157	157	1.71	2
DeRycke	2000	RDF2vec	No modification	DT	49.4	26	175	175	175	1.85	2
DeRycke	depict	RDF2vec	No modification	DT	77.8	37	46	46	46	1.2	1
DeRycke	25	RDF2vec	Autoencoded	DT	79.1	17	19	19	19	1.11	1
DeRycke	50	RDF2vec	Autoencoded	DT	63.9	20	28	28	28	1.29	1
DeRycke	100	RDF2vec	Autoencoded	DT	59.2	19	36	36	36	1.47	1
DeRycke	500	RDF2vec	Autoencoded	DT	46.3	35	116	116	116	1.7	2
DeRycke	1000	RDF2vec	Autoencoded	DT	50.7	51	157	157	157	1.68	2
DeRycke	2000	RDF2vec	Autoencoded	DT	49.9	30	175	175	175	1.83	2
DeRycke	depict	RDF2vec	Autoencoded	DT	74.5	36	46	46	46	1.22	1
DeRycke	25	RDF2vec	Autoencoded + Graphlets	DT	78.4	16	19	19	19	1.16	1
DeRycke	50	RDF2vec	Autoencoded + Graphlets	DT	71.8	23	28	28	28	1.18	1
DeRycke	100	RDF2vec	Autoencoded + Graphlets	DT	55.7	23	36	36	36	1.36	1
DeRycke	500	RDF2vec	Autoencoded + Graphlets	DT	46.7	39	116	116	116	1.66	2
DeRycke	1000	RDF2vec	Autoencoded + Graphlets	DT	51.6	58	157	157	157	1.63	2
DeRycke	2000	RDF2vec	Autoencoded + Graphlets	DT	49.7	38	175	175	175	1.78	2
DeRycke	depict	RDF2vec	Autoencoded + Graphlets	DT	75.0	40	46	46	46	1.13	1
DeRycke	25	RDF2vec	Graphlets	RF	81.8	11	18	19	19	1.58	1
DeRycke	50	RDF2vec	Graphlets	RF	68.1	14	25	27	28	1.93	1.5
DeRycke	100	RDF2vec	Graphlets	RF	59.2	15	28	34	36	2.53	2
DeRycke	500	RDF2vec	Graphlets	RF	47.8	11	49	60	80	8.55	5
DeRycke	1000	RDF2vec	Graphlets	RF	51.5	11	43	57	90	15.82	9
DeRycke	2000	RDF2vec	Graphlets	RF	53.8	8	19	33	65	25.13	15
DeRycke	depict	RDF2vec	Graphlets	RF	76.2	29	42	45	45	1.76	1
DeRycke	25	RDF2vec	No modification	RF	75.1	10	18	19	19	1.63	1
DeRycke	50	RDF2vec	No modification	RF	72.1	14	26	28	28	1.82	1.5
DeRycke	100	RDF2vec	No modification	RF	48.8	12	27	34	36	2.47	2
DeRycke	500	RDF2vec	No modification	RF	47.2	10	46	64	84	8.37	5
DeRycke	1000	RDF2vec	No modification	RF	49.6	12	32	60	91	15.56	8
DeRycke	2000	RDF2vec	No modification	RF	54.6	8	20	35	68	24.75	14
DeRycke	depict	RDF2vec	No modification	RF	77.2	30	42	45	45	2.04	1
DeRycke	25	RDF2vec	Autoencoded	RF	73.1	10	19	19	19	1.58	1
DeRycke	50	RDF2vec	Autoencoded	RF	74.0	16	25	28	28	1.75	1
DeRycke	100	RDF2vec	Autoencoded	RF	57.7	14	32	34	36	2.14	2
DeRycke	500	RDF2vec	Autoencoded	RF	52.7	15	49	60	85	8.19	5
DeRycke	1000	RDF2vec	Autoencoded	RF	55.1	14	37	55	96	14.59	9
DeRycke	2000	RDF2vec	Autoencoded	RF	53.7	15	27	39	71	22.6	14
DeRycke	depict	RDF2vec	Autoencoded	RF	77.0	31	43	45	45	2.09	1
DeRycke	25	RDF2vec	Autoencoded + Graphlets	RF	81.1	11	18	18	19	1.63	1
DeRycke	50	RDF2vec	Autoencoded + Graphlets	RF	77.5	16	26	28	28	1.71	1
DeRycke	100	RDF2vec	Autoencoded + Graphlets	RF	64.8	17	30	35	36	2.11	2
DeRycke	500	RDF2vec	Autoencoded + Graphlets	RF	54.2	15	49	62	85	8.09	5
DeRycke	1000	RDF2vec	Autoencoded + Graphlets	RF	50.6	9	30	56	91	14.96	9
DeRycke	2000	RDF2vec	Autoencoded + Graphlets	RF	51.2	10	21	35	72	24.78	15
DeRycke	depict	RDF2vec	Autoencoded + Graphlets	RF	79.4	31	44	45	45	1.96	1
Farashi	25	RDF2vec	Graphlets	LR	80.6	23	31	31	31	1.32	1
Farashi	50	RDF2vec	Graphlets	LR	63.1	25	43	45	46	1.72	1
Farashi	100	RDF2vec	Graphlets	LR	51.7	20	48	53	54	2.45	2
Farashi	500	RDF2vec	Graphlets	LR	44.2	11	45	72	113	7.59	5.5
Farashi	1000	RDF2vec	Graphlets	LR	45.4	17	38	49	99	13.71	10
Farashi	2000	RDF2vec	Graphlets	LR	48.3	12	36	43	78	21.44	15
Farashi	depict	RDF2vec	Graphlets	LR	73.7	58	77	85	86	1.89	1
Farashi	25	RDF2vec	No modification	LR	81.7	23	31	31	31	1.32	1
Farashi	50	RDF2vec	No modification	LR	67.3	26	45	46	46	1.57	1
Farashi	100	RDF2vec	No modification	LR	47.4	17	49	53	54	2.47	2
Farashi	500	RDF2vec	No modification	LR	46.3	13	43	75	121	7.38	5
Farashi	1000	RDF2vec	No modification	LR	46.7	18	38	54	103	13.43	9
Farashi	2000	RDF2vec	No modification	LR	48.6	15	35	45	75	21.19	15
Farashi	depict	RDF2vec	No modification	LR	76.9	60	80	85	86	1.7	1
Farashi	25	RDF2vec	Autoencoded	LR	85.0	25	31	31	31	1.23	1
Farashi	50	RDF2vec	Autoencoded	LR	66.4	26	43	46	46	1.63	1
Farashi	100	RDF2vec	Autoencoded	LR	49.1	19	47	53	55	2.35	2
Farashi	500	RDF2vec	Autoencoded	LR	50.1	20	51	82	120	7.08	5
Farashi	1000	RDF2vec	Autoencoded	LR	51.3	19	46	73	114	12.43	7
Farashi	2000	RDF2vec	Autoencoded	LR	49.6	9	35	55	84	20.9	15
Farashi	depict	RDF2vec	Autoencoded	LR	73.6	56	77	86	87	1.7	1
Farashi	25	RDF2vec	Autoencoded + Graphlets	LR	78.3	23	31	31	31	1.29	1
Farashi	50	RDF2vec	Autoencoded + Graphlets	LR	66.0	27	44	46	46	1.63	1
Farashi	100	RDF2vec	Autoencoded + Graphlets	LR	51.9	21	49	53	55	2.36	2
Farashi	500	RDF2vec	Autoencoded + Graphlets	LR	48.8	19	52	88	117	7.36	5
Farashi	1000	RDF2vec	Autoencoded + Graphlets	LR	49.2	17	44	65	106	12.89	9
Farashi	2000	RDF2vec	Autoencoded + Graphlets	LR	49.5	12	33	56	87	20.91	15
Farashi	depict	RDF2vec	Autoencoded + Graphlets	LR	73.0	56	79	85	87	1.71	1
Farashi	25	RDF2vec	Graphlets	SVM	80.0	23	30	30	31	1.42	1
Farashi	50	RDF2vec	Graphlets	SVM	68.0	28	42	45	46	1.74	1
Farashi	100	RDF2vec	Graphlets	SVM	58.4	21	45	53	55	2.31	2
Farashi	500	RDF2vec	Graphlets	SVM	48.7	15	50	78	114	7.17	5
Farashi	1000	RDF2vec	Graphlets	SVM	48.6	14	36	58	104	13.35	9
Farashi	2000	RDF2vec	Graphlets	SVM	49.6	9	25	43	84	21.22	14.5
Farashi	depict	RDF2vec	Graphlets	SVM	80.4	62	82	84	86	1.74	1
Farashi	25	RDF2vec	No modification	SVM	83.3	24	30	31	31	1.35	1
Farashi	50	RDF2vec	No modification	SVM	73.2	30	43	46	46	1.59	1
Farashi	100	RDF2vec	No modification	SVM	47.1	15	50	54	55	2.4	2
Farashi	500	RDF2vec	No modification	SVM	49.9	17	42	80	117	7.09	5
Farashi	1000	RDF2vec	No modification	SVM	48.2	16	40	53	104	13.24	8
Farashi	2000	RDF2vec	No modification	SVM	49.7	16	36	43	84	21.45	16
Farashi	depict	RDF2vec	No modification	SVM	81.2	61	80	85	87	1.62	1
Farashi	25	RDF2vec	Autoencoded	SVM	81.7	24	30	31	31	1.35	1
Farashi	50	RDF2vec	Autoencoded	SVM	65.8	26	43	46	46	1.65	1
Farashi	100	RDF2vec	Autoencoded	SVM	54.5	21	48	54	55	2.29	2
Farashi	500	RDF2vec	Autoencoded	SVM	57.6	24	54	89	121	6.31	4
Farashi	1000	RDF2vec	Autoencoded	SVM	57.1	29	47	73	121	11.09	7
Farashi	2000	RDF2vec	Autoencoded	SVM	56.3	16	42	53	96	18.34	11.5
Farashi	depict	RDF2vec	Autoencoded	SVM	77.0	60	78	83	86	1.8	1
Farashi	25	RDF2vec	Autoencoded + Graphlets	SVM	71.1	20	30	30	31	1.52	1
Farashi	50	RDF2vec	Autoencoded + Graphlets	SVM	67.1	26	42	46	46	1.67	1
Farashi	100	RDF2vec	Autoencoded + Graphlets	SVM	48.0	16	47	51	55	2.58	2
Farashi	500	RDF2vec	Autoencoded + Graphlets	SVM	52.4	19	46	91	118	6.82	5
Farashi	1000	RDF2vec	Autoencoded + Graphlets	SVM	54.1	14	43	69	116	11.95	7
Farashi	2000	RDF2vec	Autoencoded + Graphlets	SVM	55.2	13	29	50	91	18.69	13
Farashi	depict	RDF2vec	Autoencoded + Graphlets	SVM	78.7	62	80	83	86	1.79	1
Farashi	25	RDF2vec	Graphlets	DT	69.2	23	31	31	31	1.26	1
Farashi	50	RDF2vec	Graphlets	DT	56.5	33	46	46	46	1.28	1
Farashi	100	RDF2vec	Graphlets	DT	57.8	38	55	55	55	1.31	1
Farashi	500	RDF2vec	Graphlets	DT	54.8	82	144	144	144	1.43	1
Farashi	1000	RDF2vec	Graphlets	DT	49.9	58	185	185	185	1.69	2
Farashi	2000	RDF2vec	Graphlets	DT	51.8	51	208	208	208	1.75	2
Farashi	depict	RDF2vec	Graphlets	DT	71.6	65	87	87	87	1.25	1
Farashi	25	RDF2vec	No modification	DT	73.9	25	31	31	31	1.19	1
Farashi	50	RDF2vec	No modification	DT	56.0	31	46	46	46	1.33	1
Farashi	100	RDF2vec	No modification	DT	55.3	35	55	55	55	1.36	1
Farashi	500	RDF2vec	No modification	DT	51.9	60	144	144	144	1.58	2
Farashi	1000	RDF2vec	No modification	DT	52.3	67	185	185	185	1.64	2
Farashi	2000	RDF2vec	No modification	DT	52.4	64	208	208	208	1.69	2
Farashi	depict	RDF2vec	No modification	DT	70.7	65	87	87	87	1.25	1
Farashi	25	RDF2vec	Autoencoded	DT	76.9	26	31	31	31	1.16	1
Farashi	50	RDF2vec	Autoencoded	DT	71.3	40	46	46	46	1.13	1
Farashi	100	RDF2vec	Autoencoded	DT	54.3	36	55	55	55	1.35	1
Farashi	500	RDF2vec	Autoencoded	DT	48.3	45	144	144	144	1.69	2
Farashi	1000	RDF2vec	Autoencoded	DT	50.1	54	185	185	185	1.71	2
Farashi	2000	RDF2vec	Autoencoded	DT	50.4	58	208	208	208	1.72	2
Farashi	depict	RDF2vec	Autoencoded	DT	72.7	66	87	87	87	1.24	1
Farashi	25	RDF2vec	Autoencoded + Graphlets	DT	77.8	26	31	31	31	1.16	1
Farashi	50	RDF2vec	Autoencoded + Graphlets	DT	71.5	41	46	46	46	1.11	1
Farashi	100	RDF2vec	Autoencoded + Graphlets	DT	56.0	35	55	55	55	1.36	1
Farashi	500	RDF2vec	Autoencoded + Graphlets	DT	50.2	50	144	144	144	1.65	2
Farashi	1000	RDF2vec	Autoencoded + Graphlets	DT	50.3	56	185	185	185	1.7	2
Farashi	2000	RDF2vec	Autoencoded + Graphlets	DT	49.8	57	208	208	208	1.73	2
Farashi	depict	RDF2vec	Autoencoded + Graphlets	DT	71.8	65	87	87	87	1.25	1
Farashi	25	RDF2vec	Graphlets	RF	68.9	19	30	31	31	1.48	1
Farashi	50	RDF2vec	Graphlets	RF	62.9	25	42	46	46	1.74	1
Farashi	100	RDF2vec	Graphlets	RF	57.1	20	47	51	55	2.4	2
Farashi	500	RDF2vec	Graphlets	RF	55.6	26	62	90	119	6.2	4
Farashi	1000	RDF2vec	Graphlets	RF	55.0	14	53	74	129	10.48	7
Farashi	2000	RDF2vec	Graphlets	RF	56.6	10	32	53	104	17.85	10.5
Farashi	depict	RDF2vec	Graphlets	RF	77.8	62	80	83	86	1.83	1
Farashi	25	RDF2vec	No modification	RF	70.6	20	30	31	31	1.48	1
Farashi	50	RDF2vec	No modification	RF	71.6	28	42	46	46	1.61	1
Farashi	100	RDF2vec	No modification	RF	43.3	14	46	52	55	2.55	2
Farashi	500	RDF2vec	No modification	RF	55.3	23	65	91	120	6.17	4
Farashi	1000	RDF2vec	No modification	RF	55.2	21	52	80	125	10.71	6
Farashi	2000	RDF2vec	No modification	RF	56.9	12	39	55	102	17.14	11
Farashi	depict	RDF2vec	No modification	RF	77.1	60	80	83	87	1.74	1
Farashi	25	RDF2vec	Autoencoded	RF	85.0	24	31	31	31	1.29	1
Farashi	50	RDF2vec	Autoencoded	RF	71.0	29	43	46	46	1.59	1
Farashi	100	RDF2vec	Autoencoded	RF	58.5	20	48	54	55	2.22	2
Farashi	500	RDF2vec	Autoencoded	RF	56.5	29	57	86	115	6.49	4
Farashi	1000	RDF2vec	Autoencoded	RF	54.6	28	54	72	117	12.38	7
Farashi	2000	RDF2vec	Autoencoded	RF	55.5	16	33	51	89	19.66	12.5
Farashi	depict	RDF2vec	Autoencoded	RF	77.2	60	80	84	87	1.7	1
Farashi	25	RDF2vec	Autoencoded + Graphlets	RF	85.0	24	31	31	31	1.29	1
Farashi	50	RDF2vec	Autoencoded + Graphlets	RF	68.4	27	43	46	46	1.61	1
Farashi	100	RDF2vec	Autoencoded + Graphlets	RF	57.8	20	47	51	55	2.36	2
Farashi	500	RDF2vec	Autoencoded + Graphlets	RF	55.7	27	57	85	113	6.53	4
Farashi	1000	RDF2vec	Autoencoded + Graphlets	RF	55.0	25	55	74	117	12.46	7
Farashi	2000	RDF2vec	Autoencoded + Graphlets	RF	56.5	17	39	52	87	19.5	12
Farashi	depict	RDF2vec	Autoencoded + Graphlets	RF	77.6	60	80	85	87	1.66	1
Farashi with p-value cutoff	25	RDF2vec	Graphlets	LR	66.7	9	16	17	17	1.65	1
Farashi with p-value cutoff	50	RDF2vec	Graphlets	LR	75.0	13	21	22	22	1.55	1
Farashi with p-value cutoff	100	RDF2vec	Graphlets	LR	52.6	7	21	24	25	2.44	2
Farashi with p-value cutoff	500	RDF2vec	Graphlets	LR	53.9	8	25	37	45	7.73	4
Farashi with p-value cutoff	1000	RDF2vec	Graphlets	LR	48.5	5	18	28	52	14.41	8
Farashi with p-value cutoff	2000	RDF2vec	Graphlets	LR	48.7	3	10	15	32	23.22	14
Farashi with p-value cutoff	depict	RDF2vec	Graphlets	LR	70.7	27	37	40	41	1.71	1
Farashi with p-value cutoff	25	RDF2vec	No modification	LR	66.7	10	17	17	17	1.59	1
Farashi with p-value cutoff	50	RDF2vec	No modification	LR	61.9	12	20	22	22	1.73	1
Farashi with p-value cutoff	100	RDF2vec	No modification	LR	56.4	7	22	25	25	2.32	2
Farashi with p-value cutoff	500	RDF2vec	No modification	LR	47.2	7	25	34	45	8.52	5
Farashi with p-value cutoff	1000	RDF2vec	No modification	LR	48.0	5	18	32	52	15.13	8
Farashi with p-value cutoff	2000	RDF2vec	No modification	LR	47.3	3	8	15	33	24.28	15
Farashi with p-value cutoff	depict	RDF2vec	No modification	LR	80.5	30	40	41	41	1.39	1
Farashi with p-value cutoff	25	RDF2vec	Autoencoded	LR	83.3	12	17	17	17	1.35	1
Farashi with p-value cutoff	50	RDF2vec	Autoencoded	LR	71.4	14	21	22	22	1.5	1
Farashi with p-value cutoff	100	RDF2vec	Autoencoded	LR	48.2	9	22	25	25	2.28	2
Farashi with p-value cutoff	500	RDF2vec	Autoencoded	LR	49.6	8	27	33	44	8.29	5
Farashi with p-value cutoff	1000	RDF2vec	Autoencoded	LR	48.0	6	16	31	52	15.16	7
Farashi with p-value cutoff	2000	RDF2vec	Autoencoded	LR	47.9	5	13	14	39	24.3	13.5
Farashi with p-value cutoff	depict	RDF2vec	Autoencoded	LR	73.8	26	39	40	41	1.56	1
Farashi with p-value cutoff	25	RDF2vec	Autoencoded + Graphlets	LR	84.4	11	17	17	17	1.35	1
Farashi with p-value cutoff	50	RDF2vec	Autoencoded + Graphlets	LR	75.0	13	22	22	22	1.45	1
Farashi with p-value cutoff	100	RDF2vec	Autoencoded + Graphlets	LR	47.8	9	21	25	25	2.4	3
Farashi with p-value cutoff	500	RDF2vec	Autoencoded + Graphlets	LR	55.8	11	26	34	46	8.02	4.5
Farashi with p-value cutoff	1000	RDF2vec	Autoencoded + Graphlets	LR	49.3	7	16	32	51	15.0	6
Farashi with p-value cutoff	2000	RDF2vec	Autoencoded + Graphlets	LR	46.2	4	10	15	36	24.74	14.5
Farashi with p-value cutoff	depict	RDF2vec	Autoencoded + Graphlets	LR	67.5	24	38	40	41	1.73	1
Farashi with p-value cutoff	25	RDF2vec	Graphlets	SVM	68.8	10	16	16	17	1.71	1
Farashi with p-value cutoff	50	RDF2vec	Graphlets	SVM	53.0	9	21	21	22	2.0	2
Farashi with p-value cutoff	100	RDF2vec	Graphlets	SVM	61.5	11	21	23	25	2.32	2
Farashi with p-value cutoff	500	RDF2vec	Graphlets	SVM	58.0	9	27	37	47	7.85	4
Farashi with p-value cutoff	1000	RDF2vec	Graphlets	SVM	53.9	6	19	29	52	14.93	7
Farashi with p-value cutoff	2000	RDF2vec	Graphlets	SVM	48.3	4	10	19	35	25.07	15.5
Farashi with p-value cutoff	depict	RDF2vec	Graphlets	SVM	64.8	24	39	40	41	1.73	1
Farashi with p-value cutoff	25	RDF2vec	No modification	SVM	59.4	9	16	16	17	1.82	1
Farashi with p-value cutoff	50	RDF2vec	No modification	SVM	56.5	10	20	22	22	1.86	2
Farashi with p-value cutoff	100	RDF2vec	No modification	SVM	43.3	6	21	25	25	2.52	3
Farashi with p-value cutoff	500	RDF2vec	No modification	SVM	44.2	5	22	32	44	9.02	5
Farashi with p-value cutoff	1000	RDF2vec	No modification	SVM	48.8	6	19	31	53	15.42	7
Farashi with p-value cutoff	2000	RDF2vec	No modification	SVM	45.3	3	11	17	33	25.24	14
Farashi with p-value cutoff	depict	RDF2vec	No modification	SVM	73.9	26	39	41	41	1.54	1
Farashi with p-value cutoff	25	RDF2vec	Autoencoded	SVM	70.8	11	16	17	17	1.59	1
Farashi with p-value cutoff	50	RDF2vec	Autoencoded	SVM	69.6	13	20	22	22	1.64	1
Farashi with p-value cutoff	100	RDF2vec	Autoencoded	SVM	52.5	9	24	25	25	2.12	2
Farashi with p-value cutoff	500	RDF2vec	Autoencoded	SVM	58.1	14	28	36	46	7.6	4
Farashi with p-value cutoff	1000	RDF2vec	Autoencoded	SVM	55.5	9	23	35	54	14.57	7
Farashi with p-value cutoff	2000	RDF2vec	Autoencoded	SVM	55.0	5	15	21	40	21.66	11
Farashi with p-value cutoff	depict	RDF2vec	Autoencoded	SVM	67.7	24	39	40	41	1.76	1
Farashi with p-value cutoff	25	RDF2vec	Autoencoded + Graphlets	SVM	65.6	9	16	17	17	1.71	1
Farashi with p-value cutoff	50	RDF2vec	Autoencoded + Graphlets	SVM	68.5	12	20	22	22	1.68	1
Farashi with p-value cutoff	100	RDF2vec	Autoencoded + Graphlets	SVM	42.8	5	21	23	25	2.6	2
Farashi with p-value cutoff	500	RDF2vec	Autoencoded + Graphlets	SVM	52.6	13	22	35	45	8.42	4
Farashi with p-value cutoff	1000	RDF2vec	Autoencoded + Graphlets	SVM	52.4	10	17	31	52	15.76	8
Farashi with p-value cutoff	2000	RDF2vec	Autoencoded + Graphlets	SVM	54.7	3	11	19	46	22.02	10.5
Farashi with p-value cutoff	depict	RDF2vec	Autoencoded + Graphlets	SVM	63.0	23	39	40	41	1.76	1
Farashi with p-value cutoff	25	RDF2vec	Graphlets	DT	83.9	15	17	17	17	1.12	1
Farashi with p-value cutoff	50	RDF2vec	Graphlets	DT	62.8	17	22	22	22	1.23	1
Farashi with p-value cutoff	100	RDF2vec	Graphlets	DT	52.5	11	25	25	25	1.56	2
Farashi with p-value cutoff	500	RDF2vec	Graphlets	DT	51.6	27	62	62	62	1.56	2
Farashi with p-value cutoff	1000	RDF2vec	Graphlets	DT	50.3	25	83	83	83	1.7	2
Farashi with p-value cutoff	2000	RDF2vec	Graphlets	DT	50.0	23	92	92	92	1.75	2
Farashi with p-value cutoff	depict	RDF2vec	Graphlets	DT	67.6	32	41	41	41	1.22	1
Farashi with p-value cutoff	25	RDF2vec	No modification	DT	84.4	14	17	17	17	1.18	1
Farashi with p-value cutoff	50	RDF2vec	No modification	DT	70.2	17	22	22	22	1.23	1
Farashi with p-value cutoff	100	RDF2vec	No modification	DT	50.1	10	25	25	25	1.6	2
Farashi with p-value cutoff	500	RDF2vec	No modification	DT	53.2	27	62	62	62	1.56	2
Farashi with p-value cutoff	1000	RDF2vec	No modification	DT	51.6	30	83	83	83	1.64	2
Farashi with p-value cutoff	2000	RDF2vec	No modification	DT	49.4	26	92	92	92	1.72	2
Farashi with p-value cutoff	depict	RDF2vec	No modification	DT	68.5	34	41	41	41	1.17	1
Farashi with p-value cutoff	25	RDF2vec	Autoencoded	DT	64.1	13	17	17	17	1.24	1
Farashi with p-value cutoff	50	RDF2vec	Autoencoded	DT	66.1	15	22	22	22	1.32	1
Farashi with p-value cutoff	100	RDF2vec	Autoencoded	DT	64.1	16	25	25	25	1.36	1
Farashi with p-value cutoff	500	RDF2vec	Autoencoded	DT	49.7	31	62	62	62	1.5	1.5
Farashi with p-value cutoff	1000	RDF2vec	Autoencoded	DT	51.7	27	83	83	83	1.67	2
Farashi with p-value cutoff	2000	RDF2vec	Autoencoded	DT	47.7	24	92	92	92	1.74	2
Farashi with p-value cutoff	depict	RDF2vec	Autoencoded	DT	78.0	38	41	41	41	1.07	1
Farashi with p-value cutoff	25	RDF2vec	Autoencoded + Graphlets	DT	64.1	12	17	17	17	1.29	1
Farashi with p-value cutoff	50	RDF2vec	Autoencoded + Graphlets	DT	73.2	18	22	22	22	1.18	1
Farashi with p-value cutoff	100	RDF2vec	Autoencoded + Graphlets	DT	59.9	17	25	25	25	1.32	1
Farashi with p-value cutoff	500	RDF2vec	Autoencoded + Graphlets	DT	45.1	22	62	62	62	1.65	2
Farashi with p-value cutoff	1000	RDF2vec	Autoencoded + Graphlets	DT	50.7	28	83	83	83	1.66	2
Farashi with p-value cutoff	2000	RDF2vec	Autoencoded + Graphlets	DT	48.7	15	92	92	92	1.84	2
Farashi with p-value cutoff	depict	RDF2vec	Autoencoded + Graphlets	DT	78.5	38	41	41	41	1.07	1
Farashi with p-value cutoff	25	RDF2vec	Graphlets	RF	57.8	8	16	16	17	1.82	2
Farashi with p-value cutoff	50	RDF2vec	Graphlets	RF	63.1	11	20	22	22	1.82	1.5
Farashi with p-value cutoff	100	RDF2vec	Graphlets	RF	57.8	10	21	24	25	2.4	2
Farashi with p-value cutoff	500	RDF2vec	Graphlets	RF	48.5	5	23	31	44	7.82	5.5
Farashi with p-value cutoff	1000	RDF2vec	Graphlets	RF	52.3	5	16	34	55	13.18	8
Farashi with p-value cutoff	2000	RDF2vec	Graphlets	RF	57.1	5	17	27	46	19.8	10.5
Farashi with p-value cutoff	depict	RDF2vec	Graphlets	RF	74.0	29	39	40	41	1.61	1
Farashi with p-value cutoff	25	RDF2vec	No modification	RF	77.1	12	16	17	17	1.59	1
Farashi with p-value cutoff	50	RDF2vec	No modification	RF	66.4	11	21	22	22	1.68	1.5
Farashi with p-value cutoff	100	RDF2vec	No modification	RF	42.3	6	21	25	25	2.52	3
Farashi with p-value cutoff	500	RDF2vec	No modification	RF	50.3	3	24	36	48	7.31	4
Farashi with p-value cutoff	1000	RDF2vec	No modification	RF	51.8	7	14	29	54	13.71	8
Farashi with p-value cutoff	2000	RDF2vec	No modification	RF	58.1	5	12	19	52	18.9	10
Farashi with p-value cutoff	depict	RDF2vec	No modification	RF	80.8	30	40	40	41	1.49	1
Farashi with p-value cutoff	25	RDF2vec	Autoencoded	RF	70.8	11	17	17	17	1.53	1
Farashi with p-value cutoff	50	RDF2vec	Autoencoded	RF	75.0	15	20	22	22	1.55	1
Farashi with p-value cutoff	100	RDF2vec	Autoencoded	RF	54.7	9	21	24	25	2.4	2
Farashi with p-value cutoff	500	RDF2vec	Autoencoded	RF	48.6	12	22	29	43	8.45	6
Farashi with p-value cutoff	1000	RDF2vec	Autoencoded	RF	50.5	7	16	31	47	16.11	9
Farashi with p-value cutoff	2000	RDF2vec	Autoencoded	RF	52.1	7	10	13	35	24.41	14
Farashi with p-value cutoff	depict	RDF2vec	Autoencoded	RF	79.0	29	41	41	41	1.39	1
Farashi with p-value cutoff	25	RDF2vec	Autoencoded + Graphlets	RF	56.2	8	17	17	17	1.76	2
Farashi with p-value cutoff	50	RDF2vec	Autoencoded + Graphlets	RF	75.0	15	20	22	22	1.55	1
Farashi with p-value cutoff	100	RDF2vec	Autoencoded + Graphlets	RF	57.2	10	20	23	25	2.4	2
Farashi with p-value cutoff	500	RDF2vec	Autoencoded + Graphlets	RF	50.1	12	23	34	43	8.6	5
Farashi with p-value cutoff	1000	RDF2vec	Autoencoded + Graphlets	RF	50.0	8	18	30	45	15.96	9
Farashi with p-value cutoff	2000	RDF2vec	Autoencoded + Graphlets	RF	52.7	6	10	20	37	24.51	15.5
Farashi with p-value cutoff	depict	RDF2vec	Autoencoded + Graphlets	RF	76.7	28	40	41	41	1.44	1
Teslovich	25	RDF2vec	Graphlets	LR	50.0	3	7	7	7	1.86	2
Teslovich	50	RDF2vec	Graphlets	LR	70.1	7	12	14	14	1.79	1.5
Teslovich	100	RDF2vec	Graphlets	LR	69.4	9	18	22	22	2.0	2
Teslovich	500	RDF2vec	Graphlets	LR	64.3	21	35	45	54	5.0	3
Teslovich	1000	RDF2vec	Graphlets	LR	57.8	11	29	39	57	7.77	6
Teslovich	2000	RDF2vec	Graphlets	LR	59.4	13	27	39	53	13.91	9
Teslovich	depict	RDF2vec	Graphlets	LR	79.5	48	62	64	68	1.82	1
Teslovich	25	RDF2vec	No modification	LR	35.7	2	7	7	7	2.0	2
Teslovich	50	RDF2vec	No modification	LR	70.7	8	13	14	14	1.71	1
Teslovich	100	RDF2vec	No modification	LR	58.8	8	17	20	22	2.5	2
Teslovich	500	RDF2vec	No modification	LR	60.1	17	33	43	57	4.94	3
Teslovich	1000	RDF2vec	No modification	LR	57.7	13	28	40	63	7.71	5
Teslovich	2000	RDF2vec	No modification	LR	58.2	11	26	39	55	14.18	8
Teslovich	depict	RDF2vec	No modification	LR	75.6	47	59	64	67	2.03	1
Teslovich	25	RDF2vec	Autoencoded	LR	53.6	3	7	7	7	1.71	2
Teslovich	50	RDF2vec	Autoencoded	LR	71.7	7	13	14	14	1.86	1.5
Teslovich	100	RDF2vec	Autoencoded	LR	60.0	8	18	21	22	2.27	2
Teslovich	500	RDF2vec	Autoencoded	LR	55.7	14	27	44	55	5.17	4
Teslovich	1000	RDF2vec	Autoencoded	LR	52.0	12	22	35	57	9.05	6
Teslovich	2000	RDF2vec	Autoencoded	LR	53.0	8	17	30	48	15.72	10
Teslovich	depict	RDF2vec	Autoencoded	LR	79.2	48	60	64	66	1.91	1
Teslovich	25	RDF2vec	Autoencoded + Graphlets	LR	39.3	2	7	7	7	1.86	2
Teslovich	50	RDF2vec	Autoencoded + Graphlets	LR	68.7	7	13	14	14	1.79	1.5
Teslovich	100	RDF2vec	Autoencoded + Graphlets	LR	72.8	11	19	21	22	2.05	1.5
Teslovich	500	RDF2vec	Autoencoded + Graphlets	LR	54.9	14	28	40	55	5.41	4
Teslovich	1000	RDF2vec	Autoencoded + Graphlets	LR	52.5	13	22	36	57	9.38	6
Teslovich	2000	RDF2vec	Autoencoded + Graphlets	LR	53.5	9	21	31	47	15.67	10
Teslovich	depict	RDF2vec	Autoencoded + Graphlets	LR	76.3	46	60	64	67	1.93	1
Teslovich	25	RDF2vec	Graphlets	SVM	50.0	3	7	7	7	1.86	2
Teslovich	50	RDF2vec	Graphlets	SVM	68.9	8	12	14	14	1.86	1
Teslovich	100	RDF2vec	Graphlets	SVM	72.8	10	20	22	22	1.91	2
Teslovich	500	RDF2vec	Graphlets	SVM	72.4	23	41	50	57	4.17	3
Teslovich	1000	RDF2vec	Graphlets	SVM	69.0	23	38	49	63	6.29	4
Teslovich	2000	RDF2vec	Graphlets	SVM	63.1	17	34	42	51	12.0	8
Teslovich	depict	RDF2vec	Graphlets	SVM	79.5	50	62	65	68	1.68	1
Teslovich	25	RDF2vec	No modification	SVM	46.4	3	6	7	7	2.0	2
Teslovich	50	RDF2vec	No modification	SVM	79.4	8	13	14	14	1.64	1
Teslovich	100	RDF2vec	No modification	SVM	56.5	9	18	21	21	2.5	2
Teslovich	500	RDF2vec	No modification	SVM	67.0	22	40	46	59	4.44	2
Teslovich	1000	RDF2vec	No modification	SVM	60.7	18	32	41	59	7.43	5
Teslovich	2000	RDF2vec	No modification	SVM	60.3	21	37	41	55	13.35	8.5
Teslovich	depict	RDF2vec	No modification	SVM	81.8	49	63	64	67	1.72	1
Teslovich	25	RDF2vec	Autoencoded	SVM	67.9	4	7	7	7	1.57	1
Teslovich	50	RDF2vec	Autoencoded	SVM	73.0	8	13	14	14	1.86	1
Teslovich	100	RDF2vec	Autoencoded	SVM	65.9	10	20	21	21	2.18	2
Teslovich	500	RDF2vec	Autoencoded	SVM	69.6	22	39	48	57	4.46	2
Teslovich	1000	RDF2vec	Autoencoded	SVM	65.6	17	35	47	62	7.3	4
Teslovich	2000	RDF2vec	Autoencoded	SVM	66.8	14	36	43	60	12.03	6
Teslovich	depict	RDF2vec	Autoencoded	SVM	81.8	51	63	67	68	1.54	1
Teslovich	25	RDF2vec	Autoencoded + Graphlets	SVM	67.9	4	7	7	7	1.57	1
Teslovich	50	RDF2vec	Autoencoded + Graphlets	SVM	77.3	8	14	14	14	1.64	1
Teslovich	100	RDF2vec	Autoencoded + Graphlets	SVM	67.8	10	20	22	22	1.91	2
Teslovich	500	RDF2vec	Autoencoded + Graphlets	SVM	72.2	22	41	49	58	4.33	3
Teslovich	1000	RDF2vec	Autoencoded + Graphlets	SVM	65.7	15	38	44	62	7.37	4
Teslovich	2000	RDF2vec	Autoencoded + Graphlets	SVM	68.2	14	36	45	60	11.79	6
Teslovich	depict	RDF2vec	Autoencoded + Graphlets	SVM	81.5	49	62	65	68	1.66	1
Teslovich	25	RDF2vec	Graphlets	DT	50.0	5	7	7	7	1.29	1
Teslovich	50	RDF2vec	Graphlets	DT	55.8	7	14	14	14	1.5	1.5
Teslovich	100	RDF2vec	Graphlets	DT	53.5	13	22	22	22	1.41	1
Teslovich	500	RDF2vec	Graphlets	DT	51.3	29	63	63	63	1.54	2
Teslovich	1000	RDF2vec	Graphlets	DT	52.1	31	79	79	79	1.61	2
Teslovich	2000	RDF2vec	Graphlets	DT	50.8	35	92	92	92	1.62	2
Teslovich	depict	RDF2vec	Graphlets	DT	81.2	59	68	68	68	1.13	1
Teslovich	25	RDF2vec	No modification	DT	58.9	5	7	7	7	1.29	1
Teslovich	50	RDF2vec	No modification	DT	60.1	8	14	14	14	1.43	1
Teslovich	100	RDF2vec	No modification	DT	55.0	12	22	22	22	1.45	1
Teslovich	500	RDF2vec	No modification	DT	49.8	23	63	63	63	1.63	2
Teslovich	1000	RDF2vec	No modification	DT	50.8	34	79	79	79	1.57	2
Teslovich	2000	RDF2vec	No modification	DT	51.5	33	92	92	92	1.64	2
Teslovich	depict	RDF2vec	No modification	DT	79.0	61	68	68	68	1.1	1
Teslovich	25	RDF2vec	Autoencoded	DT	75.0	7	7	7	7	1.0	1
Teslovich	50	RDF2vec	Autoencoded	DT	59.4	8	14	14	14	1.43	1
Teslovich	100	RDF2vec	Autoencoded	DT	56.2	16	22	22	22	1.27	1
Teslovich	500	RDF2vec	Autoencoded	DT	51.3	29	63	63	63	1.54	2
Teslovich	1000	RDF2vec	Autoencoded	DT	48.6	25	79	79	79	1.68	2
Teslovich	2000	RDF2vec	Autoencoded	DT	51.5	27	92	92	92	1.71	2
Teslovich	depict	RDF2vec	Autoencoded	DT	73.8	50	68	68	68	1.26	1
Teslovich	25	RDF2vec	Autoencoded + Graphlets	DT	73.2	7	7	7	7	1.0	1
Teslovich	50	RDF2vec	Autoencoded + Graphlets	DT	55.8	8	14	14	14	1.43	1
Teslovich	100	RDF2vec	Autoencoded + Graphlets	DT	55.2	14	22	22	22	1.36	1
Teslovich	500	RDF2vec	Autoencoded + Graphlets	DT	49.3	24	63	63	63	1.62	2
Teslovich	1000	RDF2vec	Autoencoded + Graphlets	DT	50.9	33	79	79	79	1.58	2
Teslovich	2000	RDF2vec	Autoencoded + Graphlets	DT	48.5	29	92	92	92	1.68	2
Teslovich	depict	RDF2vec	Autoencoded + Graphlets	DT	73.9	52	68	68	68	1.24	1
Teslovich	25	RDF2vec	Graphlets	RF	67.9	4	6	7	7	1.71	1
Teslovich	50	RDF2vec	Graphlets	RF	64.8	7	14	14	14	1.79	1.5
Teslovich	100	RDF2vec	Graphlets	RF	64.8	10	18	20	22	2.36	2
Teslovich	500	RDF2vec	Graphlets	RF	62.7	13	30	46	58	4.98	4
Teslovich	1000	RDF2vec	Graphlets	RF	63.1	11	31	40	62	7.76	5
Teslovich	2000	RDF2vec	Graphlets	RF	64.8	8	19	34	56	13.22	7.5
Teslovich	depict	RDF2vec	Graphlets	RF	82.2	49	64	66	68	1.57	1
Teslovich	25	RDF2vec	No modification	RF	60.7	4	6	7	7	1.71	1
Teslovich	50	RDF2vec	No modification	RF	71.1	8	13	14	14	1.79	1
Teslovich	100	RDF2vec	No modification	RF	62.0	9	18	20	22	2.41	2
Teslovich	500	RDF2vec	No modification	RF	62.8	13	31	44	59	5.0	4
Teslovich	1000	RDF2vec	No modification	RF	64.2	12	28	44	61	7.66	4
Teslovich	2000	RDF2vec	No modification	RF	66.2	7	24	34	58	12.82	7.5
Teslovich	depict	RDF2vec	No modification	RF	83.3	51	64	66	68	1.56	1
Teslovich	25	RDF2vec	Autoencoded	RF	71.4	4	7	7	7	1.57	1
Teslovich	50	RDF2vec	Autoencoded	RF	64.0	7	12	14	14	2.14	1.5
Teslovich	100	RDF2vec	Autoencoded	RF	64.3	11	19	21	21	2.36	1.5
Teslovich	500	RDF2vec	Autoencoded	RF	63.2	16	33	44	55	5.27	3
Teslovich	1000	RDF2vec	Autoencoded	RF	64.0	13	29	42	59	8.06	5
Teslovich	2000	RDF2vec	Autoencoded	RF	64.2	8	26	36	51	13.84	8
Teslovich	depict	RDF2vec	Autoencoded	RF	84.4	52	64	66	68	1.59	1
Teslovich	25	RDF2vec	Autoencoded + Graphlets	RF	64.3	4	7	7	7	1.71	1
Teslovich	50	RDF2vec	Autoencoded + Graphlets	RF	69.0	7	13	14	14	1.93	1.5
Teslovich	100	RDF2vec	Autoencoded + Graphlets	RF	60.9	9	18	21	21	2.59	2
Teslovich	500	RDF2vec	Autoencoded + Graphlets	RF	65.0	15	35	45	57	5.0	3
Teslovich	1000	RDF2vec	Autoencoded + Graphlets	RF	63.7	11	29	43	60	7.96	5
Teslovich	2000	RDF2vec	Autoencoded + Graphlets	RF	62.7	9	25	33	49	14.42	9
Teslovich	depict	RDF2vec	Autoencoded + Graphlets	RF	81.8	51	63	65	68	1.62	1
Farashi	25	Metapaths	No modification	LR	89.4	26	31	31	31	1.19	1
Farashi	50	Metapaths	No modification	LR	69.0	28	45	46	46	1.5	1
Farashi	100	Metapaths	No modification	LR	58.9	24	47	53	55	2.27	2
Farashi	500	Metapaths	No modification	LR	61.2	28	68	94	120	6.26	4
Farashi	1000	Metapaths	No modification	LR	58.8	26	62	90	126	11.12	6
Farashi	2000	Metapaths	No modification	LR	57.1	11	47	58	108	18.87	9.5
Farashi	depict	Metapaths	No modification	LR	80.9	65	79	87	87	1.55	1
Farashi	25	Metapaths	Binary	LR	77.2	22	31	31	31	1.35	1
Farashi	50	Metapaths	Binary	LR	72.4	29	46	46	46	1.48	1
Farashi	100	Metapaths	Binary	LR	51.2	17	50	54	55	2.25	2
Farashi	500	Metapaths	Binary	LR	56.6	26	68	100	114	6.23	4
Farashi	1000	Metapaths	Binary	LR	52.3	19	44	71	124	12.03	7
Farashi	2000	Metapaths	Binary	LR	49.2	11	22	45	88	20.71	14.5
Farashi	depict	Metapaths	Binary	LR	71.8	57	77	86	87	1.72	1
Farashi	25	Metapaths	No modification	SVM	87.8	25	30	30	31	1.32	1
Farashi	50	Metapaths	No modification	SVM	66.8	26	45	46	46	1.54	1
Farashi	100	Metapaths	No modification	SVM	59.3	24	47	54	55	2.16	2
Farashi	500	Metapaths	No modification	SVM	58.0	32	70	92	119	6.58	4
Farashi	1000	Metapaths	No modification	SVM	54.7	24	51	76	118	11.42	7
Farashi	2000	Metapaths	No modification	SVM	56.4	16	34	62	102	19.05	11
Farashi	depict	Metapaths	No modification	SVM	76.1	60	78	84	87	1.69	1
Farashi	25	Metapaths	Binary	SVM	76.7	21	31	31	31	1.35	1
Farashi	50	Metapaths	Binary	SVM	70.3	29	44	46	46	1.52	1
Farashi	100	Metapaths	Binary	SVM	50.5	18	51	52	55	2.27	2
Farashi	500	Metapaths	Binary	SVM	55.8	22	67	93	117	6.55	4
Farashi	1000	Metapaths	Binary	SVM	49.4	15	40	66	119	13.02	8
Farashi	2000	Metapaths	Binary	SVM	47.2	9	19	49	84	21.38	15
Farashi	depict	Metapaths	Binary	SVM	78.6	60	81	86	87	1.61	1
Farashi	25	Metapaths	No modification	DT	77.2	24	31	31	31	1.23	1
Farashi	50	Metapaths	No modification	DT	62.4	32	46	46	46	1.3	1
Farashi	100	Metapaths	No modification	DT	56.2	36	55	55	55	1.35	1
Farashi	500	Metapaths	No modification	DT	49.2	46	144	144	144	1.68	2
Farashi	1000	Metapaths	No modification	DT	48.8	64	185	185	185	1.68	2
Farashi	2000	Metapaths	No modification	DT	50.1	52	208	208	208	1.79	2
Farashi	depict	Metapaths	No modification	DT	72.2	64	87	87	87	1.26	1
Farashi	25	Metapaths	Binary	DT	80.8	28	31	31	31	1.1	1
Farashi	50	Metapaths	Binary	DT	69.7	39	46	46	46	1.15	1
Farashi	100	Metapaths	Binary	DT	54.9	32	55	55	55	1.42	1
Farashi	500	Metapaths	Binary	DT	50.4	78	144	144	144	1.51	1
Farashi	1000	Metapaths	Binary	DT	51.7	62	182	185	185	1.86	2
Farashi	2000	Metapaths	Binary	DT	50.7	40	188	208	208	2.28	2
Farashi	depict	Metapaths	Binary	DT	75.8	71	87	87	87	1.2	1
Farashi	25	Metapaths	No modification	RF	79.4	22	31	31	31	1.32	1
Farashi	50	Metapaths	No modification	RF	61.7	26	44	46	46	1.59	1
Farashi	100	Metapaths	No modification	RF	57.1	27	47	52	55	2.25	2
Farashi	500	Metapaths	No modification	RF	58.5	26	66	91	119	6.44	4
Farashi	1000	Metapaths	No modification	RF	53.5	21	46	66	123	11.97	7
Farashi	2000	Metapaths	No modification	RF	54.6	9	33	60	99	19.2	11
Farashi	depict	Metapaths	No modification	RF	78.8	63	77	85	87	1.67	1
Farashi	25	Metapaths	Binary	RF	80.0	22	31	31	31	1.29	1
Farashi	50	Metapaths	Binary	RF	64.6	27	45	46	46	1.52	1
Farashi	100	Metapaths	Binary	RF	48.1	19	51	52	55	2.24	2
Farashi	500	Metapaths	Binary	RF	54.2	25	65	82	118	6.67	4
Farashi	1000	Metapaths	Binary	RF	52.5	12	47	65	114	12.12	7
Farashi	2000	Metapaths	Binary	RF	52.7	8	27	42	83	19.71	13
Farashi	depict	Metapaths	Binary	RF	78.9	59	80	86	87	1.63	1
Farashi with p-value cutoff	25	Metapaths	No modification	LR	88.5	14	16	16	17	1.47	1
Farashi with p-value cutoff	50	Metapaths	No modification	LR	64.9	13	21	21	22	1.82	1
Farashi with p-value cutoff	100	Metapaths	No modification	LR	66.7	10	23	23	24	2.28	2
Farashi with p-value cutoff	500	Metapaths	No modification	LR	53.6	7	26	37	45	8.1	4
Farashi with p-value cutoff	1000	Metapaths	No modification	LR	50.9	5	18	27	52	14.0	7
Farashi with p-value cutoff	2000	Metapaths	No modification	LR	46.6	1	4	13	35	24.35	13
Farashi with p-value cutoff	depict	Metapaths	No modification	LR	69.9	26	40	41	41	1.54	1
Farashi with p-value cutoff	25	Metapaths	Binary	LR	66.7	10	17	17	17	1.59	1
Farashi with p-value cutoff	50	Metapaths	Binary	LR	63.1	11	22	22	22	1.68	1.5
Farashi with p-value cutoff	100	Metapaths	Binary	LR	40.9	7	18	24	25	2.72	3
Farashi with p-value cutoff	500	Metapaths	Binary	LR	51.2	10	25	37	49	7.34	5
Farashi with p-value cutoff	1000	Metapaths	Binary	LR	48.3	10	22	31	47	14.71	8
Farashi with p-value cutoff	2000	Metapaths	Binary	LR	45.7	3	10	17	33	25.34	19
Farashi with p-value cutoff	depict	Metapaths	Binary	LR	82.1	31	41	41	41	1.34	1
Farashi with p-value cutoff	25	Metapaths	No modification	SVM	76.0	11	16	16	17	1.65	1
Farashi with p-value cutoff	50	Metapaths	No modification	SVM	72.0	13	22	22	22	1.5	1
Farashi with p-value cutoff	100	Metapaths	No modification	SVM	76.4	15	22	24	25	1.84	1
Farashi with p-value cutoff	500	Metapaths	No modification	SVM	55.5	9	31	38	46	8.05	3.5
Farashi with p-value cutoff	1000	Metapaths	No modification	SVM	49.5	5	19	33	55	14.02	7
Farashi with p-value cutoff	2000	Metapaths	No modification	SVM	41.2	1	6	13	35	27.76	14
Farashi with p-value cutoff	depict	Metapaths	No modification	SVM	72.2	27	39	41	41	1.49	1
Farashi with p-value cutoff	25	Metapaths	Binary	SVM	67.7	10	16	17	17	1.65	1
Farashi with p-value cutoff	50	Metapaths	Binary	SVM	60.1	10	21	22	22	1.68	2
Farashi with p-value cutoff	100	Metapaths	Binary	SVM	49.7	6	22	24	25	2.32	2
Farashi with p-value cutoff	500	Metapaths	Binary	SVM	53.5	5	25	42	50	7.21	4
Farashi with p-value cutoff	1000	Metapaths	Binary	SVM	50.6	9	19	29	50	14.86	9
Farashi with p-value cutoff	2000	Metapaths	Binary	SVM	48.5	3	11	19	37	23.96	15.5
Farashi with p-value cutoff	depict	Metapaths	Binary	SVM	72.8	27	40	41	41	1.46	1
Farashi with p-value cutoff	25	Metapaths	No modification	DT	74.5	13	17	17	17	1.24	1
Farashi with p-value cutoff	50	Metapaths	No modification	DT	67.0	18	22	22	22	1.18	1
Farashi with p-value cutoff	100	Metapaths	No modification	DT	57.1	18	25	25	25	1.28	1
Farashi with p-value cutoff	500	Metapaths	No modification	DT	50.1	30	62	62	62	1.52	2
Farashi with p-value cutoff	1000	Metapaths	No modification	DT	47.9	21	83	83	83	1.77	2
Farashi with p-value cutoff	2000	Metapaths	No modification	DT	49.8	30	92	92	92	1.75	2
Farashi with p-value cutoff	depict	Metapaths	No modification	DT	70.1	34	41	41	41	1.17	1
Farashi with p-value cutoff	25	Metapaths	Binary	DT	71.4	13	17	17	17	1.24	1
Farashi with p-value cutoff	50	Metapaths	Binary	DT	64.3	16	22	22	22	1.27	1
Farashi with p-value cutoff	100	Metapaths	Binary	DT	66.2	19	25	25	25	1.24	1
Farashi with p-value cutoff	500	Metapaths	Binary	DT	55.9	34	62	62	62	1.5	1
Farashi with p-value cutoff	1000	Metapaths	Binary	DT	53.6	32	83	83	83	1.73	2
Farashi with p-value cutoff	2000	Metapaths	Binary	DT	51.6	27	88	92	92	2.22	2
Farashi with p-value cutoff	depict	Metapaths	Binary	DT	68.9	33	41	41	41	1.2	1
Farashi with p-value cutoff	25	Metapaths	No modification	RF	79.2	12	16	16	17	1.53	1
Farashi with p-value cutoff	50	Metapaths	No modification	RF	58.3	11	21	22	22	1.73	1.5
Farashi with p-value cutoff	100	Metapaths	No modification	RF	61.2	11	21	24	25	2.12	2
Farashi with p-value cutoff	500	Metapaths	No modification	RF	54.5	6	27	39	49	7.19	5
Farashi with p-value cutoff	1000	Metapaths	No modification	RF	52.9	6	19	29	55	12.72	8
Farashi with p-value cutoff	2000	Metapaths	No modification	RF	49.8	5	11	20	34	23.02	13
Farashi with p-value cutoff	depict	Metapaths	No modification	RF	69.0	25	40	41	41	1.54	1
Farashi with p-value cutoff	25	Metapaths	Binary	RF	69.8	10	17	17	17	1.53	1
Farashi with p-value cutoff	50	Metapaths	Binary	RF	66.1	12	22	22	22	1.55	1
Farashi with p-value cutoff	100	Metapaths	Binary	RF	66.5	13	20	25	25	2.0	1
Farashi with p-value cutoff	500	Metapaths	Binary	RF	55.0	7	30	39	48	7.21	4
Farashi with p-value cutoff	1000	Metapaths	Binary	RF	46.2	7	19	27	51	14.72	9
Farashi with p-value cutoff	2000	Metapaths	Binary	RF	46.1	2	15	20	33	24.86	16.5
Farashi with p-value cutoff	depict	Metapaths	Binary	RF	78.7	30	40	41	41	1.37	1
DeRycke	25	Metapaths	No modification	LR	69.1	9	18	19	19	1.68	2
DeRycke	50	Metapaths	No modification	LR	66.7	14	26	27	28	1.86	1.5
DeRycke	100	Metapaths	No modification	LR	59.2	13	32	35	36	2.28	2
DeRycke	500	Metapaths	No modification	LR	55.6	20	56	63	89	7.46	4
DeRycke	1000	Metapaths	No modification	LR	56.2	15	43	56	101	13.57	7
DeRycke	2000	Metapaths	No modification	LR	53.2	11	26	37	67	24.76	13
DeRycke	depict	Metapaths	No modification	LR	75.7	29	43	44	46	1.7	1
DeRycke	25	Metapaths	Binary	LR	69.1	10	18	19	19	1.68	1
DeRycke	50	Metapaths	Binary	LR	79.1	16	26	27	28	1.71	1
DeRycke	100	Metapaths	Binary	LR	48.3	12	27	34	36	2.58	2
DeRycke	500	Metapaths	Binary	LR	50.6	19	46	64	84	7.93	5
DeRycke	1000	Metapaths	Binary	LR	44.8	13	34	50	87	15.32	8
DeRycke	2000	Metapaths	Binary	LR	43.9	10	26	31	60	26.27	17
DeRycke	depict	Metapaths	Binary	LR	65.8	25	43	44	46	1.83	1
DeRycke	25	Metapaths	No modification	SVM	78.9	11	18	18	19	1.68	1
DeRycke	50	Metapaths	No modification	SVM	69.7	14	26	27	28	1.93	1.5
DeRycke	100	Metapaths	No modification	SVM	42.5	10	30	35	36	2.47	2
DeRycke	500	Metapaths	No modification	SVM	52.7	15	54	59	83	7.88	5
DeRycke	1000	Metapaths	No modification	SVM	58.3	15	45	67	101	12.9	8
DeRycke	2000	Metapaths	No modification	SVM	53.4	7	28	45	82	22.33	12
DeRycke	depict	Metapaths	No modification	SVM	72.5	27	43	46	46	1.67	1
DeRycke	25	Metapaths	Binary	SVM	75.1	11	18	18	19	1.68	1
DeRycke	50	Metapaths	Binary	SVM	77.1	14	26	28	28	1.75	1.5
DeRycke	100	Metapaths	Binary	SVM	44.7	11	29	35	36	2.47	2
DeRycke	500	Metapaths	Binary	SVM	59.7	18	51	78	89	7.45	4
DeRycke	1000	Metapaths	Binary	SVM	50.9	20	31	52	95	14.63	8
DeRycke	2000	Metapaths	Binary	SVM	45.8	0	20	32	57	25.78	17
DeRycke	depict	Metapaths	Binary	SVM	69.4	27	43	44	46	1.78	1
DeRycke	25	Metapaths	No modification	DT	80.3	18	19	19	19	1.05	1
DeRycke	50	Metapaths	No modification	DT	70.4	22	28	28	28	1.21	1
DeRycke	100	Metapaths	No modification	DT	53.4	22	36	36	36	1.39	1
DeRycke	500	Metapaths	No modification	DT	50.4	41	116	116	116	1.65	2
DeRycke	1000	Metapaths	No modification	DT	51.4	53	157	157	157	1.69	2
DeRycke	2000	Metapaths	No modification	DT	48.8	29	175	175	175	1.93	2
DeRycke	depict	Metapaths	No modification	DT	77.6	41	46	46	46	1.11	1
DeRycke	25	Metapaths	Binary	DT	73.4	15	19	19	19	1.21	1
DeRycke	50	Metapaths	Binary	DT	69.3	21	28	28	28	1.25	1
DeRycke	100	Metapaths	Binary	DT	50.7	20	36	36	36	1.44	1
DeRycke	500	Metapaths	Binary	DT	48.2	50	116	116	116	1.59	2
DeRycke	1000	Metapaths	Binary	DT	51.8	37	157	157	157	1.9	2
DeRycke	2000	Metapaths	Binary	DT	48.3	20	157	175	175	2.56	3
DeRycke	depict	Metapaths	Binary	DT	76.8	36	46	46	46	1.22	1
DeRycke	25	Metapaths	No modification	RF	74.4	10	18	18	19	1.74	1
DeRycke	50	Metapaths	No modification	RF	66.5	14	25	27	28	1.86	1.5
DeRycke	100	Metapaths	No modification	RF	48.3	10	32	35	36	2.33	2
DeRycke	500	Metapaths	No modification	RF	49.5	9	44	68	93	7.47	5
DeRycke	1000	Metapaths	No modification	RF	44.0	5	26	40	97	15.22	8
DeRycke	2000	Metapaths	No modification	RF	45.6	1	19	37	56	26.42	16
DeRycke	depict	Metapaths	No modification	RF	69.7	27	43	45	46	1.72	1
DeRycke	25	Metapaths	Binary	RF	69.1	9	18	19	19	1.68	2
DeRycke	50	Metapaths	Binary	RF	74.5	15	26	27	28	1.79	1
DeRycke	100	Metapaths	Binary	RF	58.5	15	32	35	36	2.11	2
DeRycke	500	Metapaths	Binary	RF	41.6	10	43	61	84	8.34	5
DeRycke	1000	Metapaths	Binary	RF	44.5	8	26	49	92	15.06	9
DeRycke	2000	Metapaths	Binary	RF	46.6	2	16	27	59	24.27	17
DeRycke	depict	Metapaths	Binary	RF	67.7	27	42	44	46	1.78	1
Teslovich	25	Metapaths	No modification	LR	82.1	5	7	7	7	1.29	1
Teslovich	50	Metapaths	No modification	LR	78.1	9	14	14	14	1.57	1
Teslovich	100	Metapaths	No modification	LR	73.4	15	21	22	22	1.55	1
Teslovich	500	Metapaths	No modification	LR	45.9	7	28	40	49	6.89	4
Teslovich	1000	Metapaths	No modification	LR	55.8	11	32	41	57	9.33	5
Teslovich	2000	Metapaths	No modification	LR	56.2	12	25	36	51	16.05	8.5
Teslovich	depict	Metapaths	No modification	LR	85.6	53	64	67	67	1.54	1
Teslovich	25	Metapaths	Binary	LR	57.1	4	7	7	7	1.43	1
Teslovich	50	Metapaths	Binary	LR	69.8	8	14	14	14	1.64	1
Teslovich	100	Metapaths	Binary	LR	70.3	13	20	21	22	1.86	1
Teslovich	500	Metapaths	Binary	LR	52.1	11	27	37	51	6.27	5
Teslovich	1000	Metapaths	Binary	LR	50.4	3	19	33	56	9.71	6
Teslovich	2000	Metapaths	Binary	LR	57.8	1	17	29	53	15.23	8
Teslovich	depict	Metapaths	Binary	LR	90.7	57	64	67	67	1.44	1
Teslovich	25	Metapaths	No modification	SVM	82.1	5	7	7	7	1.29	1
Teslovich	50	Metapaths	No modification	SVM	78.1	9	14	14	14	1.57	1
Teslovich	100	Metapaths	No modification	SVM	73.9	16	21	22	22	1.5	1
Teslovich	500	Metapaths	No modification	SVM	45.6	13	28	35	48	7.14	4
Teslovich	1000	Metapaths	No modification	SVM	57.4	16	33	44	55	10.09	4
Teslovich	2000	Metapaths	No modification	SVM	53.2	7	29	40	48	16.88	10
Teslovich	depict	Metapaths	No modification	SVM	87.8	54	66	66	67	1.47	1
Teslovich	25	Metapaths	Binary	SVM	85.7	6	7	7	7	1.14	1
Teslovich	50	Metapaths	Binary	SVM	79.8	10	14	14	14	1.43	1
Teslovich	100	Metapaths	Binary	SVM	73.9	14	22	22	22	1.5	1
Teslovich	500	Metapaths	Binary	SVM	53.6	11	25	39	56	6.08	5
Teslovich	1000	Metapaths	Binary	SVM	46.3	4	13	26	50	10.03	7
Teslovich	2000	Metapaths	Binary	SVM	49.4	1	10	19	42	16.58	11
Teslovich	depict	Metapaths	Binary	SVM	91.9	58	64	66	67	1.43	1
Teslovich	25	Metapaths	No modification	DT	75.0	7	7	7	7	1.0	1
Teslovich	50	Metapaths	No modification	DT	76.0	11	14	14	14	1.21	1
Teslovich	100	Metapaths	No modification	DT	72.2	18	22	22	22	1.18	1
Teslovich	500	Metapaths	No modification	DT	53.5	35	63	63	63	1.44	1
Teslovich	1000	Metapaths	No modification	DT	54.3	37	79	79	79	1.53	2
Teslovich	2000	Metapaths	No modification	DT	49.4	29	92	92	92	1.68	2
Teslovich	depict	Metapaths	No modification	DT	83.3	59	68	68	68	1.13	1
Teslovich	25	Metapaths	Binary	DT	57.1	6	7	7	7	1.14	1
Teslovich	50	Metapaths	Binary	DT	73.7	12	14	14	14	1.14	1
Teslovich	100	Metapaths	Binary	DT	66.5	16	22	22	22	1.27	1
Teslovich	500	Metapaths	Binary	DT	54.3	30	63	63	63	1.52	2
Teslovich	1000	Metapaths	Binary	DT	50.2	33	79	79	79	1.66	2
Teslovich	2000	Metapaths	Binary	DT	50.9	25	92	92	92	1.87	2
Teslovich	depict	Metapaths	Binary	DT	80.0	58	68	68	68	1.15	1
Teslovich	25	Metapaths	No modification	RF	82.1	5	7	7	7	1.29	1
Teslovich	50	Metapaths	No modification	RF	81.9	10	14	14	14	1.43	1
Teslovich	100	Metapaths	No modification	RF	75.0	15	22	22	22	1.45	1
Teslovich	500	Metapaths	No modification	RF	65.2	11	35	47	60	4.65	3
Teslovich	1000	Metapaths	No modification	RF	64.5	11	31	44	62	7.53	5
Teslovich	2000	Metapaths	No modification	RF	65.8	12	25	30	57	12.48	8
Teslovich	depict	Metapaths	No modification	RF	88.7	55	66	66	68	1.37	1
Teslovich	25	Metapaths	Binary	RF	71.4	5	7	7	7	1.29	1
Teslovich	50	Metapaths	Binary	RF	71.2	8	14	14	14	1.57	1
Teslovich	100	Metapaths	Binary	RF	71.3	12	21	22	22	1.73	1
Teslovich	500	Metapaths	Binary	RF	65.8	11	35	46	61	4.73	3
Teslovich	1000	Metapaths	Binary	RF	63.0	13	24	44	64	7.87	5
Teslovich	2000	Metapaths	Binary	RF	65.5	10	16	28	58	13.32	7.5
Teslovich	depict	Metapaths	Binary	RF	90.3	56	65	67	68	1.38	1
